# Supplementary material for: Optimization and Validation of Universal Real-Time RT-PCR Assay to Detect Virulent Newcastle Disease Viruses
Source: Viruses. 2025 May 3;17(5):670. doi: 10.3390/v17050670 (PMC12115569; doi:10.3390/v17050670)
Supplement: Supplementary file 1 [file viruses-17-00670-s001.zip]

Archive with 4 entries (3 files):
- Supplemental_Material/
- Supplemental_Material/Fig_S1.pdf
- Supplemental_Material/Fig_S2.pdf
- Supplemental_Material/Supplementary Tables_v5.xlsx
