# Supplementary material for: Optimization and Validation of Universal Real-Time RT-PCR Assay to Detect Virulent Newcastle Disease Viruses
Source: Viruses. 2025 May 3;17(5):670. doi: 10.3390/v17050670 (PMC12115569; doi:10.3390/v17050670)
Supplement: Supplementary file 1 [file viruses-17-00670-s001.zip › Supplemental_Material/Supplementary Tables_v5.xlsx]

## Sheet: Table S1
Table S1. Complete curated APMV-1 class II fusion gene database.
	#	Genotype	Old genotype	GenBank acc.	Species	Country	Isolate	Year	Sequnce
>	36	I.1.1	I_a	AF217084	chicken	Australia	Queensland_V_4	1966	ATGGGCTCCAGATCTTCTACCAGGATCCCAGTACCTCTTATGCTGACCGTCCGAGTCATGTTGGCACTGAGTTGCGTCTGTCCGACCAGCGCCCTTGATGGCAGGCCTCTTGCAGCTGCAGGGATTGTGGTAACAGGAGACAAAGCAGTCAACATATACACCTCATCTCAGACAGGGTCAATCATAATCAAGTTACTCCCAAATATGCCCAAGGATAAAGAGGCGTGTGCAAAAGCCCCGTTGGAGGCATACAACAGGACATTGACTACTTTGCTCACCCCCCTTGGTGATTCTATCCGTAGGATACAAGAGTCTGTGACCACGTCCGGAGGAGGGAAACAGGGACGTCTTATAGGCGCCATTATCGGTGGTGTAGCTCTCGGGGTTGCAACCGCTGCA…
>	38	I.1.1	I_a	AY935490	chicken	Australia	02_1334	2002	ATGGGCTTCAGATCCTCTACCAGGATCTCAGTACCTCTTATGCTGACCGTTCGATTCATGTTGGCACTGAGTTGCGTCTGTCCGACCAGCGCCCTTGATGGCAGGCCTCTTGCAGCTGCAGGGATTGTGGTAACAGGAGACAAAGCAGTCAACATATACACCTCATCCCAGACAGGGTCAATCATAATCAAGTTACTCCCAAATATGCCCAAGGATAAAGAGGCGTGTGCAAAAGCCCCATTGGAGGCATACAACAGAACATTGACTACTCTACTCACCCCTCTTGGTGATTCTATCCGTAGGATACAAGAGTCTGTGACCACGTCCGGAGGAAGGAGACAGAGGCGTTTTATAGGCGCCATTATCGGTGGTGTAGCTCTCGGGGTGGCAACCGCTGCA…
>	39	I.1.1	I_a	AY935491	chicken	Australia	98_1154	1998	ATGGGCTTCAGATTTTCTACCAGGATCTCAGTACCTCTTATGCTGACCGTTCGAGTCATGTTGGCACTGAGTTGCGTCTGTCCGACCAGCGCCCTTGATGGCAGGCCTCTTGCAGCTGCAGGGATTGTGGTAACAGGAGACAAAGCAGTCAACATATACACCTCATCTCAGACAGGGTCAATCATAATCAAGTTACTCCCAAATATGCCCAAGGATAAAGAGGCGTGTGCAAAAGCCCCGTTGGAGGCATACAACAGGACATTGACTACTCTACTCACCCCTCTTGGTGATTCTATCCGTAGGATACAAGAGTCTGTGACCACGTCCGGAGGAAGGAGACAGGGGCGTCTTATAGGCGCCATTATCGGTGGTGTAGCTCTCGGGGTGGCAACCGCTGCA…
>	40	I.1.1	I_a	AY935492	chicken	Australia	98_1249	1998	ATGGGCTTCAGATCTTCTACCAGGATCCCAGTACCTCTTATGCTGACCGTTCGAGTCATGTTGGCACTGAGTTGCGTCTGTCCGACCAGCGCCCTTGATGGCAGGCCTCTTGCAGCTGCAGGGATTGTGGTAACAGGAGACAAAGCAGTCAACATATACACCTCATCTCAGACAGGGTCAATCATAATCAAGTTACTCCCAAATATGCCCAAGGATAAAGAGGCGTGTGCAAAAGCCCCGTTAGAGGCATACAACAGGACATTGACTACTCTACTCACCCCTCTTGGTGATTCTATCCGTAGGATACAAGAGTCTGTGACCACGTCCGGAGGAAGGAGACAGAGGCGTTTTATAGGCGCCATTATCGGTGGTGTAGCTCTTGGGGTGGCAACCGCTGCA…
>	41	I.1.1	I_a	AY935493	chicken	Australia	98_1252	1998	ATGGGCTTCAGATCTTCTACCAGGATCCCAGTACCTCTTATGCTGACCGTTCGAGTCATGTTGGCACTGAGTTGCGTCTGTCCGACCAGCGCCCTTGATGGCAGGCCTCTTGCAGCTGCAGGGATTGTGGTAACAGGAGACAAAGCAGTCAACATATACACCTCATCTCAGACAGGGTCAATCATAATCAAGTTACTCCCAAATATGCCCAAGGATAAAGAGGCGTGTGCAAAAGCCCCGTTGGAGGCATACAACAGGACATTGACTACTCTACTCACCCCTCTTGGTGATTCTATCCGTAGGATACAAGAGTCTGTGACCACGTCCGGAGGAAGGAGACAGAGGCGTTTTATAGGCGCCATTATCGGTGGTGTAGCTCTTGGGGTGGCAACCGCTGCA…
>	42	I.1.1	I_a	AY935494	chicken	Australia	99_0655	1999	ATGGGCTTCAGATCCTCTACCAGGATCTCAGTACCTCTTATGCTGACCGTTCGAGTCATGTTGGCACTGAGTTGCGTCTGTCCGACCAGCGCCCTTGATGGCAGGCCTCTTGCAGCTGCAGGGATTGTGGTAACAGGAGACAAAGCAGTCAACATATACACCTCATCTCAGACAGGGTCAATCATAATCAAGTTACTCCCAAATATGCCCAAGGATAAAGAGGCGTGTGCAAAAGCCCCGTTGGAGGCATACAACAGGACATTGACTACTCTACTCACCCCTCTTGGTGATTCTATCCGTAGGATACAAGAGTCTGTGACCACGTCCGGAGGAAGGAGACAGAGGCGTTTTATAGGCGCCATTATCGGTGGTGTAGCTCTCGGGGTGGCAACCGCTGCA…
>	43	I.1.1	I_a	AY935495	chicken	Australia	99_0868_hi	1999	ATGGGCTTCAGATCCTCTACCAGGATCTCAGTACCTCTTATGCTGACCGTTCGAGTCATGTTGGCATTGAGTTGCGTCTGTCCGACCAGCGCCCTTGATGGCAGGCCTCTTGCAGCTGCAGGGATTGTGGTAACAGGAGACAAAGCAGTCAACATATACACCTCATCTCAGACAGGGTCAATCATAATCAAGTTACTCCCAAATATGCCCAAGGATAAAGAGGCGTGTGCAAAAGCCCCGTTGGAGGCATACAACAGGACATTGACTACTCTACTCACCCCTCTTGGTGATTCTATCCGTAGGATACAAGAGTCTGTGACCACGTCCGGAGGAAGGAGACAGGGGCGTCTTATAGGCGCCATTATCGGTGGTGTAGCTCTCGGGGTGGCAACCGCTGCA…
>	44	I.1.1	I_a	AY935496	chicken	Australia	99_0868_lo	1999	ATGGGCTTCAGATCCTCTACCAGGATCTCAGTACCTCTTATGCTGACCGTTCGAGTCATGTTGGCATTGAGTTGCGTCTGTCCGACCAGCGCCCTTGATGGCAGGCCTCTTGCAGCTGCAGGGATTGTGGTAACAGGAGACAAAGCAGTCAACATATACACCTCATCTCAGACAGGGTCAATCATAATCAAGTTACTCCCAAATATGCCCAAGGATAAAGAGGCGTGTGCAAAAGCCCCGTTGGAGGCATACAACAGGACATTGACTACTCTACTCACCCCTCTTGGTGATTCTATCCGTAGGATACAAGAGTCTGTGACCACGTCCGGAGGAAGGAGACAGAGGCGTCTTATAGGCGCCATTATCGGTGGTGTAGCTCTCGGGGTGGCAACCGCTGCA…
>	45	I.1.1	I_a	AY935497	chicken	Australia	1997PR_32	1999	ATGGGCTTCAGATCCTCTACCAGGATCTCAGTACCTCTTATGCTGACCGTTCGAGTCATGTTGGCACTGAGTTGCGTCTGTCCGACCAGCGCCCTTGATGGCAGGCCTCTTGCAGCTGCAGGGATTGTGGTAACAGGAGACAAAGCAGTCAACATATACACCTCATCTCAGACAGGGTCAATCATAATCAAGTTACTCCCAAATATGCCCAAGGATAAAGAGGCGTGTGCAAAAGCCCCGTTGGAGGCATACAACAGGACATTGACTACTCTACTCACCCCTCTTGGTGATTCTATCCGTAGGATACAAGAGTCTGTGACCACGTCCGGAGGAAGGAGACAGGGGCGTTTTATAGGCGCCATTATCGGTGGTGTAGCTCTCGGGGTGGCAACCGCTGCA…
>	46	I.1.1	I_a	AY935498	chicken	Australia	99_1435	1999	ATGGGCTTCAGATCCTCTACCAGGATCTCAGTACCTCTTATGCTGACCGTTCGAGTCATGTTGGCACTGAGTTGCGTCTGTCCGACCAGCGCCCTTGATGGCAGGCCTCTTGCAGCTGCAGGGATTGTGGTAACAGGAGACAAAGCAGTCAACATATACACCTCATCTCAGACAGGGTCAATCATAATCAAGTTACTCCCAAATATGCCCAAGGATAAAGAGGCGTGTGCAAAAGCCCCGTTGGAGGCATACAACAGGACATTGACTACTCTACTCACCCCTCTTGGTGATTCTATCCGTAGGATACAGGAGTCTGTGACCACGTCCGGAGGAAGGAGACAGAGGCGTTTTATAGGCGCCATTATCGGTGGTGTAGCTCTCGGGGTGGCAACCGCTGCA…
>	47	I.1.1	I_a	GU332645	chicken	Australia	9809_19_1107	1998	ATGGGCTTCAGATCTTCTACCAGGATCCCAGTACCTCTTATGCTGACCGTTCGAGTCATGTTGGCACTGAGTTGCGTCTGTCCGACCAGCGCCCTTGATGGCAGGCCTCTTGCAGCTGCAGGGATTGTGGTAACAGGAGACAAAGCAGTCAACATATACACCTCATCTCAGACAGGGTCAATCATAATCAAGTTACTCCCAAATATGCCCAAGGATAAAGAGGCGTGTGCAAAAGCCCCGTTAGAGGCATACAACAGGACATTGACTACTCTACTCACCCCTCTTGGTGATTCTATCCGTAGGATACAAGAGTCTGTGACCACGTCCGGAGGAAGGAGACAGAGGCGTTTTATAGGCGCCATTATCGGTGGTGTAGCTCTTGGGGTGGCAACCGCTGCA…
>	54	I.1.1	I_a	M24692	chicken	Australia	D26_76	1999	ATGGGCTCCAGATCTTCTACCAGGATCCCAGTACCTCTGATGCTGACCGTCCGAATCATGTTGGCACTGAGTTGCGTCTGTCCGACCAGCTCCCTTGATGGCAGGCCTCTTGCAGCTGCAGGGATTGTGGTAACAGGAGACAAAGCAGTCAACATATACACCTCATCTCAGACAGGGTCAATCATAATCAAGTTACTCCCAAATATGCCCAAGGATAAAGAGGCGTGTGCAAAAGCCCCATTGGAAGCATACAACAGGACATTGACTACTTTGCTCACCCCCCTTGGTGATTCTATCCGTAGGATACAAGAGTCTGTGACCACATCCGGAGGAGGGAAACAGGGACGTCTTATAGGCGCCATTATCGGTGGTGTAGCTCTCGGGGTTGCAACCGCTGCA…
>	55	I.1.1	I_a	M24693	chicken	Australia	Queensland	1966	ATGGGCTCCAGATCTTCTACCAGGATCCCAGTACCTCTTATGCTGACCGTCCGAGTCATGTTGGCACTAAGTTGCGTCTGTCCGACCAGCGCCCTTGATGGCAGGCCTCTTGCAGCTGCAGGGATTGTGGTAACAGGAGACAAAGCAGTCAACATATACACCTCATCTCAGACAGGGTCAATCATAATCAAGTTACTCCCAAATATGCCCAAGGATAAAGAGGCGTGTGCAAAAGCCCCGTTGGAGGCATACAACAGGACATTGACTACTTTGCTCACCCCCCTTGGTGATTCTATCCGTAGGATACAAGAGTCTGTGACCACGTCCGGAGGAGGGAAACAGGGACGTCTTATAGGCGCCATTATCGGTGGTGTAGCTCTCGGGGTTGCAACCGCTGCA…
>	71	I.2	I_b	AB871655	duck	Japan	Tottori_N12	2006	ATGGGCTCCAGATCTTCTACCAGGATCCCAGTACCTCTGATGCTGACTGTTCGGGTCGCGCTGGCACTGAGTTGCGTCCGTCTGACAAGCTCCCTTGATGGCAGGCCTCTTGCAGCTGCAGGGATTGTGGTAACAGGAGACAAAGCGGTCAACATATACACCTCATCCCAGACGGGGTCGATCATAGTCAAGTTACTCCCCAATATGCCCAAGGACAAAGAGGCGTGTGCAAAAGCCCCATTGGAGGCGTATAACAGGACATTGACTACTCTGCTCACCCCCCTTGGTGATTCTATCCGTAGGATACAAGAGTCCGTGACTACATCTGGAGGAGGGAAACAGGGACGCCTTATAGGCGCTATTATCGGTGGTGCGGCTCTCGGGGTTGCAACCGCTGCA…
>	72	I.2	I_b	AY965077	Baikal_teal	Russia	FarEast_3658	2002	ATGGACTCCAGATCTTCTACCAGGATCCCAGTACCACTGATGCTGACTGTTCGGGTCGCGCTGGCACTGAGTTGCGTCCGTCTGACAAGCTCCCTTGATGGCAGGCCTCTTGCAGCTGCAGGGATTGTGGTAACAGGAGACAAAGCAGTCAACATATACACCTCATCCCAGACAGGGTCGATCATAATCAAGTTACTCCCCAATATGCCCAAGGACAAAGAGGCGTGTGCAAAAGCCCCGTTGGAGGCGTATAACAGGACATTGACTACTCTGCTCACCCCCCTTGGTGATTCTATCCGTAGGATACAAGAGTCCGTGACTACATCTGGAGGAGGGAAACAGGGACGCCTTATAGGCGCTATTATCGGTGGTGTGGCTCTCGGGGTTGCAACCGCTGCA…
>	73	I.2	I_b	AY965078	duck	Russia	FarEast_2686	2001	ATGGGCTCCAGATCTTCTACCAGGATCCCAGTACCTCTGATGCTGACTGTTCGGGTCGCGCTGGCACTGTGTTGCGTCCGTCTGACAAACTCCCTTGATGGCAGGCCTCTTGCAGCTGCAGGGATTGTGGTAACAGGAGACAAAGCAGTCAACATATATACCTCATCCCAGACAGGGTCGATCATAGTCAAGTTACTCCCCAATATGCCCAAGGACAAAGAGGCATGTGCAAAAGCCCCGTTGGAGGCGTACAACAGGACATTGACTACTCTGCTCACCCCCCTTGGTGATTCTATCCGTAGGATACAAGAGTCCGTGACTACATCTGGAGGAGGGAAACAGGGACGCCTTATAGGCGCTATTATCGGTGGTGCGGCTCTCGGGGTTGCAACCGCTGCA…
>	74	I.2	I_b	AY965079	duck	Russia	FarEast_2713	2001	ATGGGCTCCAGATCTTCTACCAGGATCCCAGTACCTCTGATGCTGACTGTTCGGGTCGCGCTGGCACTGTGTTGCGTCCGTCTGACAAGCTCCCTTGATGGCAGGCCTCTTGCAGCTGCAGGGATTGTGGTAACAGGAGACAAAGCAGTCAACATATACACCTCATCCCAGACAGGGTCGATCATAGTCAAGTTACTCCCCAATATGCCCAAGGACAAAGAGGCATGTGCAAAAGCCCCGTTGGAGGCGTACAACAGGACATTGACTACTCTGCTCACCCCCCTTGGTGATTCTATCCGTAGGATACAAGAGTCCGTGACTACATCTGGAGGAGGGAAACAGGGACGCCTTATAGGCGCTATTATCGGTGGTGCGGCTCTCGGGGTTGCAACCGCTGCA…
>	75	I.2	I_b	AY972101	Baikal_teal	Russia	FarEast_3652	2002	ATGGGCTCCAGATCTTCTACCAGGATCCCAGTACCTCTGATGCTGACTGTTCGGGTCGCGCTGGCACTGTGTTGCGTCCGTCTGACAAGCTCCCTTGATGGCAGGCCTCTTGCAGCTGCAGGGATTGTGGTAACAGGAGACAAAGCAGTCAACATATACACCTCATCTCAGACAGGGTCGATCATAGTCAAATTACTCCCCAATATGCCCAAGGACAAAGAGGCATGTGCAAAAGCCCCGTTGGAGGCGTACAACAGGACATTGACTACTCTGCTCACCCCCCTTGGTGATTCTATCCGTAGGATACAAGAGTCCGTGACTACATCTGGAGGAGGGAAACAGGGACGCCTTATAGGCGCTATTATCGGTGGTGCTGCTCTCGGGGTTGCAACCGCTGCA…
>	76	I.2	I_b	EF564821	mallard	PA_USA	MD_04_204	2004	ATGGGCTCTAGATCTTCTACCAGGATCCCAGTACCTCTGATGCTGACTGTTCGGGTCGCGCTGGCGCTGAGTTGCGTCCGTCTGACAAGCTCCCTTGATGGCAGGCCTCTTGCAGCTGCAGGGATTGTGGTAACAGGAGACAAAGCAGTCAACATATACACCTCATCCCAGACAGGGTCGATCATAGTCAAGTTACTCCCCAATATGCCCAAGGACAAAGAGGCGTGTGCAAAAGCCCCGTTGGAGGCGTACAACAGGACATTGACTACTCTGCTCACCCCCCTTGGTGATTCTATCCGTAGGATACAAGAGTCCGTGACTACATCTGGAGGAGGGAAACAGGGACGCCTTATAGGCGCTATTATCGGTGGTGCGGCTCTCGGGGTTGCAACCGCTGCA…
>	77	I.2	I_b	FJ597603	duck	China	AH_5	2004	ATGGGCTCCAGATCTTCTACCAGGATCCCAGTACCTCTGATGTTGACTGTCCGGGTCGCGCTGGCACTGTGTTGCGTCCGTCTGACAAGCTCCCTTGATGGCAGGCCTCTTGCAGCTGCAGGGATTGTGGTAACAGGAGACAAAGCAGTCAACATATACACTTCATCCCAGACAGGGTCGATCATAGTCAAATTACTCCCCAATATGCCCAAGGACAAAGAGGCATGTGCAAAAGCCCCGTTGGAGGCGTACAACAGGACATTGACTACTCTGCTCACCCCCCTTGGTGATTCTATCCGTAGGATACAAGAGTCCGTGACTACATCTGGAGGAGAGAAACAGGGACGCCTTATAGGCGCTATTATCGGTGGTGTGGCTCTCGGGGTTGCAACCGCTGCA…
>	78	I.2	I_b	FJ597604	duck	China	AH_6	2004	ATGGGCTCCAGATCTTCTACCAGGATCCCAGTACCTCTGATGTTGACTGTCCGGGTCGCGCTGGCACTGTGTTGCGTCCGTCTGACAAGCTCCCTTGATGGCAGGCCTCTTGCAGCTGCAGGGATTGTGGTAACAGGAGACAAAGCAGTCAACATATACACTTCATCCCAGACAGGGTCGATCATAGTCAAATTACTCCCCAATATGCCCAAGGACAAAGAGGCATGTGCAAAAGCCCCGTTGGAGGCGTACAACAGGACATTGACTACTCTGCTCACCCCCCTTGGTGATTCTATCCGTAGGATACAAGAGTCCGTGACTACATCTGGAGGAGAGAAACAGGGACGCCTTATAGGCGCTATTATCGGTGGTGTGGCTCTCGGGGTTGCAACCGCTGCA…
>	79	I.2	I_b	FJ597605	duck	China	AH_13	2004	ATGGGCTCCAGATCTTCTACCAGGATCCCAGTACCTCTGATGTTGACTGTCCGGGTCGCGCTGGCACTGTGTTGCGTCCGTCTGACAAGCTCCCTTGATGGCAGGCCTCTTGCAGCTGCAGGGATTGTGGTAACAGGAGACAAAGCAGTCAACATATACACTTCATCCCAGACAGGGTCGATCATAGTCAAATTACTCCCCAATATGCCCAAGGACAAAGAGGCATGTGCAAAAGCCCCGTTGGAGGCGTACAACAGGACATTGACTACTCTGCTCACCCCCCTTGGTGATTCTATCCGTAGGATACAAGAGTCCGTGACTACATCTGGAGGAGAGAAACAGGGACGCCTTATAGGCGCTATTATCGGTGGTGTGGCTCTCGGGGTTGCAACCGCTGCA…
>	80	I.2	I_b	FJ597606	duck	China	JS_40	2005	ATGGGCTCCAGATCTTCTACCAGGATCCCAGTACCTCTGATGCTGACTGTTCGGGTCGCGCTGGCACTGTGTTGCGTCCGTCTGACAAGCTCCCTTGATGGCAGGCCTCTTGCAGCTGCAGGGATTGTGGTAACAGGAGACAAAGCAGTCAACATATACACCTCATCCCAAACAGGGTCGATCATAGTCAAGTTACTCCCCAATATGCCCAAGGACAAAGAGGCATGTGCAAAAGCCCCGTTAGAGGCGTACAACAGGACATTGACTACTCTGCTCACCCCCCTTGGTGATTCTATCCGTAGGATACAAGAGTCCGTGACTACATCTGGAGGAGGGAAACAGGGACGCCTTATAGGCGCTATTATCGGTGGTGCGGCTCTCGGGGTTGCAACCGCTGCA…
>	81	I.2	I_b	FJ597607	duck	China	JS_41	2005	ATGGGCTCCAGATCTTCTACCAGGATCCCAGTACCTCTGATGCTGACTGTTCGGGTCGCGCTGGCACTGTGTTGCGTCCGTCTGACAAGCTCCCTTGATGGCAGGCCTCTTGCAGCTGCAGGGATTGTGGTAACAGGAGACAAAGCAGTCAACATATACACCTCATCCCAGACAGGGTCGATCATAGTCAAGTTACTCCCCAATATGCCCAAGGACAAAGAGGCATGTGCAAAAGCCCCGTTAGAGGCGTACAACAGGACATTGACTACTCTGCTCACCCCCCTTGGTGATTCTATCCGTAGGATACAAGAGTCCGTGACTACATCTGGAGGAGGGAAACAGGGACGCCTTATAGGCGCTATTATCGGTGGTGTGGCTCTCGGGGTTGCAACCGCTGCA…
>	82	I.2	I_b	FJ597608	duck	China	JS_42	2005	ATGGGCTCCAGATCTTCTACCAGGATCCCAGTACCTCTGATGCTGACTGTTCGGGTCGCGCTGGCACTGTGTTGCGTCCGTCTGACAAGCTCCCTTGATGGCAGGCCTCTTGCAGCTGCAGGGATTGTGGTAACAGGAGACAAAGCAGTCAACATATACACCTCATCCCAGACAGGGTCGATCATAGTCAAGTTACTCCCCAATATGCCCAAGGACAAAGAGGCATGTGCAAAAGCCCCGTTAGAGGCGTACAACAGGACATTGACTACTCTGCTCACCCCCCTTGGTGATTCTATCCGTAGGATACAAGAGTCCGTGACTACATCTGGAGGAGGGAAACAGGGACGCCTTATAGGCGCTATTATCGGTGGTGCGGCTCTCGGGGTTGCAACCGCTGCA…
>	83	I.2	I_b	FJ597609	duck	China	JS_51	2005	ATGGGCTCCAGATCTTCTACCAGGATCCCAGTACCTCTGATGCTGACTGTTCGGGTCGCATTGGCACTGTGTTGCGTCCGTCTGACAAGCTCCCTTGATGGCAGGCCTCTTGCAGCTGCAGGGATTGTGATAACAGGGGACAAAGCGGTCAACATATACACCTCATCCCAGACAGGGTCGATCATAATCAAGTTACTCCCCAATATGCCCAAGGACAAAGAAGCATGTGCAAAAGCCCCGTTAGAGGCGTACAACAGGACATTGACTACTCTGCTCACCCCCCTTGGTGATTCTATCCGTAGGATACAAGAGTCCGTGACTACATCTGGAGGAGGGAAACAGGGACGCGTTATAGGCGCTATTATCGGTGGTGTGGCTCTCGGGGTTGCAACCGCTGCA…
>	84	I.2	I_b	FJ597610	duck	China	JS_53	2005	ATGGGCTCCAGATCTTCTACCAGGATCCCAGTACCTCTGATGCTGACTGTTCGGGTCGCATTGGCACTGTGTTGCGTCCGTCTGACAAGCTCCCTTGATGGCAGGCCTCTTGCAGCTGCAGGGATTGTGATAACAGGGGACAAAGCGGTCAACATATACACCTCATCCCAGACAGGGTCGATCATAATCAAGTTACTCCCCAATATGCCCAAGGACAAAGAAGCATGTGCAAAAGCCCCGTTAGAGGCGTACAACAGGACATTGACTACTCTGCTCACCCCTCTTGGTGATTCTATCCGTAGGATACAAGAGTCCGTGACTACATCTGGAGGAGGGAAACAGGGACGCCTTATAGGCGCTATTATCGGTGGTGTGGCTCTCGGGGTTGCAACCGCTGCA…
>	85	I.2	I_b	FJ597611	duck	China	JS_14	2005	ATGGGCACCAGATCTTCTACCAGGATCCCAGTACCTCTGATGCTGACTGTTCGGGTCGCGCTGGCACTGTGTTGCGTCCGTCTGACAAGCTCCCTTGATGGCAGGCCTCTTGCAGCTGCAGGGATTGTGGTAACAGGAGACAAAGCAGTCAACATATACACCTCATCCCAGACAGGGTCGATCATAGTCAAGTTACTCCCCAATATGCCCAAGGACAAAGAGGCATGTGCAAAAGCCCCGTTGGAGGCGTACAACAGGACATTGACTACTCTGCTCACCCCCCTTGGTGATTCTATCCGTAGGATACAAGAGTCTGTGACTACATCTGGAGGAGAGAAACAGGGACGCCTTATAGGCGCTATTATCGGTGGTGCGGCTCTCGGGGTTGCAACCGCTGCA…
>	86	I.2	I_b	FJ597612	duck	China	S15	2005	ATGGGCTCCAGATCTTCTACCAGGATCCCAGTACCTCTGATGCTGACTGTTCGGGTCGCATTGGCACTGTGTTGCGTCCGTCTGACAAGCTCCCTTGATGGCAGGCCTCTTGCAGCTGCAGGGATTGTGATAACAGGGGACAAAGCGGTCAACATATACACCTCATCCCAGACAGGGTCGATCATAATCAAGTTACTCCCCAATATGCCCAAGGACAAAGAAGCATGCGCAAAAGCCCCGTTAGAGGCGTACAACAGGACATTGACTACTCTGCTCACCCCCCTTGGTGATTCTATCCGTAGGATACAAGAGTCCGTGACTACATCTGGAGGAGGGAAACAGGGACGCCTTATAGGCGCTATTATCGGTGGTGTGGCTCTCGGGGTTGCAACCGCTGCA…
>	87	I.2	I_b	FJ597613	duck	China	ZJ_1	2004	ATGGGCTCCAGATCTTCTACCAGGATCCCAGTACCTCTGATGCTGACTGTTCGGGTCGCGCTGGCACTGAGTTGCGTCCGTCTGACAAGCTCCCTTGATGGCAGGCCTCTTGCGGCTGCAGGGATTGTGGTAACAGGAGACAAAGCAGTCAACATATACACCTCATCCCAGACAGGGTCGATCATAGTCAAGTTACTCCCTAATATGCCCAAGGACAAAGAGGTGTGTGCAAAAGCCCCGTTGGAGGCGTATAACAGGACATTGACTACTCTGCTCACCCCCCTTGGTGATTCTATCCGTAGGATACAAGAGTCCGTGACTACATCTGGAGGAGGGAAACAGGGACGCCTTATAGGCGCTATTATCGGTGGTGCGGCTCTCGGGGTTGCAACCGCTGCA…
>	88	I.2	I_b	FJ597614	duck	China	ZJ_2	2004	ATGGGCTCCAGATCTTCTACCAGGATCCCAGTACCTCTGATGCTGACTGTTCGGGTCGCGCTGGCACTGAGTTGCGTCCGTCTGACAAGCTCCCTTGATGGCAGGCCTCTTGCAGCTGCAGGGATTGTGGCAACAGGAGACAAAGCAGTCAACATATACACCTCATCCCAGACAGGGTCGATCATAGTCAAGTTACTCCCTAATATGCCCAAGGACAAAGAGGCGTGTGCAAAAGCCCCGTTGGAGGCGTATAACAGGACATTGACTACTCTGCTCACCCCCCTTGGTGATTCTATCCGTAGGATACAAGAGTCCGTGACTACATCTGGAGGAGGGAAACAGGGACGCCTTATAGGCGCTATTATCGGTGGTGCGGCTCTCGGGGTTGCAACCGCTGCA…
>	89	I.2	I_b	FJ597615	duck	China	ZJ_3	2004	ATGGGCTCCAGATCTTCTACCAGGATCCCAGTACCTCTGATGCTGACTGTTCGGGTCGCGCTGGCACTGTGTTGCGTCCGTCTGACAAGCTCCCTTGATGGCAGGCCTCTTGCAGCTGCAGGGATTGTGGTAACAGGAGACAAAGCAGTCAACATATACACCTCATCCCAGACAGGGTCGATCATAGTCAAGTTACTCCCCAATATGCCCAAGGACAAAGAGGCATGTGCAAAAGCCCCGTTGGAGGCGTACAACAGGACATTGACTACTCTGCTCACCCCCCTTGGTGATTCTATCCGTAGGATACAAGAGTCTGTGACTACATCTGGAGGAGAGAAACAGGGACGCCTTATAGGCGCTATTATCGGTGGTGCGGCTCTCGGGGTTGCAACCGCTGCA…
>	90	I.2	I_b	FJ597616	duck	China	ZJ_50	2005	ATGGGCTCCAGATCTTCTACCAGGATCCCAGTACCTCTGATGCTGACTGTTCGGGTCGCGCTGGCACTGTGTTGCGTCCGTCTGACAAGCTCCCTTGATGGCAGGCCTCTTGCAGCTGCAGGGACTGTGGTAACAGGAGACAAAGCAGTCAACATATACACCTCATCCCAGACAGGGTCGATCATAGTCAAGTTACTCCCCAATATGCCCAAGGACAAAGAGGCATGTGCAAAAGCCCCGTTGGAGGCGTACAACAGGACATTGACTACTCTGCTCACCCCCCTTGGTGATTCTATCCGTAGGATACAAGAGTCTGTGACTACATCTGGAGGAGAGAAACAGGGACGCCTTATAGGCGCTATTATCGGTGGTGCGGCTCTCGGGGTTGCAACCGCTGCA…
>	91	I.2	I_b	FJ597617	duck	China	HN_34	2005	ATGGGCTCCAGATCTTCTACCAGGATCCCAGTACCTCTGATGCTGACTGTTCGGGTCGCGCTGGCACTGTGTTGCGTCCGTCTGACAAGCTCCCTTGATGGCAGGCCTCTTGCAGCTGCAGGGATTGTGGTAACAGGAGACAAAGCAGTCAACATATACACCTCATCCCAGACAGGGTCGATCATAGTCAAGTTACTCCCCAATATGCCCAAGGACAAAGAGGCATGTGCAAAAGCCCCGTTGGAGGCGTACAACAGGACATTGACTACTCTGCTCACCCCCCTTGGTGATTCTATCCGTAGGATACAAGAGTCTGTGACTACATCTGGAGGAGAGAAACAGGGACGCCTTATAGGCGCTATTATCGGTGGTGCGGCTCTCGGGGTTGCAACCGCTGCA…
>	92	I.2	I_b	FJ597618	duck	China	HN_36	2005	ATGGGCTCCAGATCTTCTACCAGGATCCCAGTACCTCTGATGCTGACTGTTCGGGTCGCGCTGGCACTGTGTTGCGTCCGTCTGACAAGCTCCCTTGATGGCAGGCCTCTTGCAGCTGCAGGGATTGTGGTAACAGGAGACAAAGCAGTCAACATATACACCTCATCCCAGACAGGGTCGATCATAGTCAAGTTACTCCCCAATATGCCCAAGGACAAAGAGGCATGTGCAAAAGCCCCGTTGGAGGCGTACAACAGGACATTGACTACTCTGCTCACCCCCCTTGGTGATTCTATCCGTAGGATACAAGAGTCTGTGACTACATCTGGAGGAGAGAAACAGGGACGCCTTATAGGCGCTATTATCGGTGGTGCGGCTCTCGGGGTTGCAACCGCTGCA…
>	93	I.2	I_b	FJ597619	duck	China	HN_37	2005	ATGGGCTCCAGATCTTCTACCAGGATCCCAGTACCTCTGATGCTGACTGTTCGGGTCGCGCTGGCACTGTGTTGCGTCCGTCTGACAAGCTCCCTTGATGGCAGGCCTCTTGCAGCTGCAGGGATTGTGGTAACAGGAGACAAAGCAGTCAACATATACACCTCATCCCAGACAGGGTCGATCATAGTCAAGTTACTCCCCAATATGCCCAAGGACAAAGAGGCATGTGCAAAAGCCCCGTTGGAGGCGTACAACAGGACATTGACTACTCTGCTCACCCCCCTTGGTGATTCTATCCGTAGGATACAAGAGTCTGTGACTACATCTGGAGGAGAGAAACAGGGACGCCTTATAGGCGCTATTATCGGTGGTGCGGCTCTCGGGGTTGCAACCGCTGCA…
>	94	I.2	I_b	FJ597620	duck	China	JS_39	2005	ATGGGCTCCAGATCCTCTACCAGGATCCCAGTACCTCTGATGCTGACTGTTCGGGTCGCGCTGGCACTGTGTTGCGTCCGTCTGACAAGCTCCCTTGATGGCAGGCCTCTTGCAGCTGCAGGGATTGTGGTAACAGGAGACAAAGCAGTCAACATATACACCTCATCCCAGACAGGGTCGATCATAGTCAAGTTACTCCCCAATATGCCCAAGGACAAAGAGGCATGTGCAAAAGCCCCGTTGGAGGCGTACAACAGGACATTGACTACTCTGCTCACCCCTCTTGGTGATTCTATCCGTAGGATACAAGAGTCCGTGACTACATCTGGAGGAGGGAAACAGGGACGCCTTATAGGCGCTATTATCGGTGGTGTGGCTCTCGGGGTTGCAACCGCTGCA…
>	95	I.2	I_b	FJ600539	mule_duck	China	FJ0801	2008	ATGGGCTCCAGATCTTCTACCAGGATCCCAGTACCTCTGATGCTGACTGTTCGGGTCGCGCTGGCACTGAGTTGCGTCCGTCTGACAAGCTCCCTTGATGGCAGGCCTCTTGCAGCTGCAGGGATTGTGGTAACAGGAGACAAAGCAGTCAACATATACACCTCATCCCAGACAGGGTCGATCATAATCAAGTTACTCCCTAATATGCCCAAGGACAAAGAGGCGTGTGCAAAAGCCCCGTTGGAGGCGTATAACAGGACATTGACTACTCTGCTCACCCCCCTTGGTGATTCTATCCGTAGGATACAAGAGTCCGTGACTACATCTGGAGGAGGGAAACAGGGACGCCTTATAGGCGCTATTATCGGTGGTGTGGCTCTCGGGGTTGCAACCGCTGCA…
>	96	I.2	I_b	HE972210	duck	Luxembourg	3785	2007	ATGGGCTCCAGATCTTCTACCAGGATCCCAGTACCTCTGATGCTGACCGTTCGGGTCGCGCTGGCATTGTGTTGCGTCCGTCTGACAAGCTCCCTTGATGGCAGGCCTCTTGCAGCTGCAGGGATTGTGGTAACAGGAGACAAAGCAGTCAACATATACACCTCATCCCAGACAGGGTCGATCATAGTCAAGTTACTCCCCAATATGCCCAAGGACAAAGAGGCATGTGCAAAAGCCCCGTTGGAGGCGTACAACAGGACATTGACTACTCTGCTCACCCCCCTTGGTGATTCTATCCGTAGGATACAAGAGTCCGTGACTACATCTGGGGGAGGGAAACAGGGACGCCTTATAGGCGCTATTATCGGTGGTGCGGCTCTCGGGGTTGCAACTGCTGCA…
>	97	I.2	I_b	HE972213	mallard	Luxembourg	4178	2008	ATGGGCTCCAGATCTTCTACCAGGATCCCAGTACCTCTGATGCTGACCGTTCGGGTCGCGCTGGCATTGTGTTGCGTCCGTCTGACAAGCTCCCTTGATGGCAGGCCTCTTGCAGCTGCAGGGATTGTGGTAACAGGAGACAAAGCAGTCAACATATACACCTCATCCCAGACAGGGTCGATCATAGTCAAGTTACTCCCCAATATGCCCAAGGACAAAGAGGCATGTGCAAAAGCCCCGTTGGAGGCGTACAACAGGACATTGACTACTCTGCTCACCCCCCTTGGTGATTCTATCCGTAGGATACAAGAGTCCGTGACTACATCTGGAGGAGGGAAACAGGGACGCCTTATAGGCGCTATTATCGGTGGTGCGGCTCTCGGGGTTGCAACTGCTGCA…
>	98	I.2	I_b	HG326605	spur_wingedgoose	Nigeria	NIE08_0121	2008	ATGGGCTCCAGATCTTCTACCAGGATCCCAGTACCTCTGATGCTGACTGTTCGGGTCGCGCTGGCACTGTGTTGCGTCCGTCTGACAAGCTCCCTTGATGGCAGGCCTCTTGCAGCTGCAGGGATTGTGGTAACAGGAGACAAAGCAGTCAACATATACACCTCATCCCAGACAGGGTCGATCATAGTCAAGTTACTCCCCAATATGCCCAAGGACAAAGAGGCATGTGCAAAAGCCCCGTTGGAGGCGTACAACAGGACATTGACTACTTTGCTCACCCCCCTTGGTGATTCTATCCGTAGGATACAAGAGTCCGTGACTACATCTGGAGGAGGGAAACAGGGACGCCTTATAGGCGCTATTATCGGTGGTGCGGCTCTCGGGGTTGCAACCGCTGCA…
>	99	I.2	I_b	HG326606	wingedgoose	Nigeria	NIE08_0124	2008	ATGGGCTCCAGATCTTCTACCAGGATCCCAGTACCTCTGATGCTGACTGTTCGGGTCGCGCTGGCACTGTGTTGCGTCCGTCTGACAAGCTCCCTTGATGGCAGGCCTCTTGCAGCTGCAGGGATTGTGGTAACAGGAGACAAAGCAGTCAACATATACACCTCATCCCAGACAGGGTCGATCATAGTCAAGTTACTCCCCAATATGCCCAAGGACAAAGAGGCATGTGCAAAAGCCCCGTTGGAGGCGTACAACAGGACATTGACTACTTTGCTCACCCCCCTTGGTGATTCTATCCGTAGGATACAAGAGTCCGTGACTACATCTGGAGGAGGGAAACAGGGACGCCTTATAGGCGCTATTATCGGTGGTGCGGCTCTCGGGGTTGCAACCGCTGCA…
>	100	I.2	I_b	HM063422	feralduck	China	D3_Guang_dong	2007	ATGGGCTCCAGATCTTCTACCAGGATCCCAGTACCTCTGATGTTGACCGTTCGGGTCGCACTGGCACTTTGTTGCGTCCGTCTGACGAGCTCCCTTGATGGCAGGCCTCTTGCAGCTGCAGGGATTGTGGTAACAGGAGATAAAGCAGTCAACATATACACCTCATCCCAGACAGGATCAATCATAGTCAAGTTACTCCCCAATATGCCCAAGGACAAAGAGGCATGTGCAAAAGCCCCGTTAGAGGCGTACAACAGGACATTGACTACTCTGCTCACCCCCCTTGGTGATTCTATCCGTAGGATACAAGAGTCCGTGACTACATCTGGAGGAGAGAGACAGGGACGCCTTATAGGCGCTATTATCGGTGCTGCGGCTCTCGGGGTTGCAACCGCTGCA…
>	101	I.2	I_b	HM125898	duck	China	WDK_Jiangxi_7793	2004	ATGGGCTCCAGATCTTCTACCAGGATCCCAGTACCTCTGATGCTGACTGTTCGGGTCGCGCTGGCACTGAGTTGCGTCCGTCTGACAAGCTCCCTTGATGGCAGGCCTCTTGCAGCTGCAGGGATTGTGGTAACAGGAGACAAAGCAGTCAACATATACACCTCATCCCAGACAGGGTCGATCATAGTCAAGTTACTCCCCAATATGCCCAAGGACAAAGAGGCGTGTGCAAAAGCCCCGTTGGAGGCGTACAACAGGACATTGACTACTCTGCTCACCCCCCTTGGTGATTCTATCCGTAGGATACAAGAGTCCGTGACTACATCTGGAGGAGGGAAACAGGGACGCCTTATAGGCGCTATTATCGGTGGTGTGGCTCTCGGGGTTGCAACCGCTGCA…
>	102	I.2	I_b	JN653339	Muscovy_duck	China	M4	2007	ATGGGCTCCAGATCTTCTACCAGGATCCCAGTACCTCTGATGCTGACTGTTCGGGTCGCGCTGGCACTGAGTTGCGTCCGTCTGACAAGCTCCCTTGATGGCAGGCCTCTTGCAGCTGCAGGGATTGTGGTAACAGGAGACAAAGCAGTCAACATATACACCTCATCCCAGACAGGGTCGATCATAATCAAGTTACTCCCTAATATGCCCAAGGACAAAGAGGCGTGTGCAAAAGCCCCGTTGGAGGCGTATAACAGGACATTGACTACTCTGCTCACCCCCCTTGGTGATTCTATCCGTAGGATACAAGAGTCCGTGACTACATCTGGAGGAGGGAAACAGGGACGCCTTATAGGCGCTATTATCGGTGGTGTGGCTCTCGGGGTTGCAACCGCTGCA…
>	103	I.2	I_b	JN872169	environment	AK_USA	Pennsylvania_3167	2009	ATGGGCTCCAGATCTTCTACCAGGATCCCAGTACCTCTGATGCTGACTGTTCGGGTCGCGCTGGCACTGAGTTGCGTCCGTCTGACAAGCTCCCTTGATGGCAGGCCTCTTGCAGCTGCAGGGATTGTGGTAACAGGAGACAAAGCAGTCAACATATACACCTCATCCCAGACAGGGTCGATCATAGTCAAGTTACTCCCCAATATGCCCAAGGACAAAGAGGCGTGTGCAAAAGCCCCGTTGGAGGCGTACAACAGGACATTGACTACTCTGCTCACCCCCCTTGGTGATTCTATCCGTAGGATACAAGAGTCCGTGACTACATCTGGAGGAGGGAAACAGGGACGCCTTATAGGCGCTATTATCGGTGGTGCGGCTCTCGGGGTTGCAACCGCTGCA…
>	104	I.2	I_b	JQ966077	mallard	South_Korea	WB_KU17_08	2008	ATGGGCTCCAGATCTTCTACCAGGATCCCAGTACCTCTGATGCTTACTGTTCGGGTCGCGCTGGCACTGTGTTGCGTCCGTCTGACAAGCTCCCTTGATGGCAGGCCTCTTGCAGCTGCAGGGATTGTGGTAACAGGAGACAAAGCAGTCAACATATACACCTCATCCCAGACAGGGTCGATCATAGTCAAGTTACTCCCCAATATGCCCAAGGACAAAGAGGCATGTGCAAAAGCCCCGTTAGAGGCGTACAACAGGACATTGACTACTCTGCTCACCCCCCTTGGTGATTCTATCCGTAGGATACAAGAGTCCGTGACTACATCTGGAGGAGGGAAACAGGGACGCCTTATAGGCGCTATTATCGGTGGTGCGGCTCTCGGGGTTGCAACCGCTGCA…
>	105	I.2	I_b	JQ966078	Eurasian_teal	South_Korea	WB_KU22_1	2007	ATGGGCTCCAGATCTTCTACCAGAATCCCAGTACCTCTGATGCTGACTGTCCGGGTCGCGCTGGCACTGTGTTGCGTCCGTCTGACAAGCTCCCTTGATGGCAGGCCTCTTGCAGCTGCAGGGATTGTGGTAACAGGAGACAAAGCAGTCAACATATACACCTCATCCCAGACAGGGTCGATCATAGTCAAGTTACTCCCCAATATGCCCAAGGACAAAGAGGCATGTGCAAAAGCCCCGTTGGAGGCGTACAACAGGACATTGACTACTCTGCTCACCCCCCTTGGTGATTCTATCCGTAGGATACAAGAGTCCGTGACTACATCTGGAGGAGGGAAACAGGGGCGCCTTATAGGCGCTATCATCGGTGGTGCGGCTCTCGGGGTTGCAACCGCTGCA…
>	106	I.2	I_b	JQ966082	mallard	South_Korea	WB_KU146	2008	ATGGGCTCCAGATCTTCTACCAGGATCCCAGTACCTCTGATGCTGACTGTTCGGGTCGCGCTGGCACTGAGTTGCGTCCGTCTGACAAGCTCCCTTGATGGCAGGCCTCTTGCAGCTGCAGGGATTGTGGTGACAGGAGACAAAGCAGTCAACATATACACCTCATCCCAGACAGGGTCAATCATAGTCAAGTTACTCCCCAATATGCCCAAGGACAAAGAGGCGTGTGCAAAAGCCCCGTTGGAGGCGTACAACAGGACATTGACTACTCTGCTCACCCCCCTTGGTGATTCTATCCGTAGGATACAAGAGTCCGTGACTACATCTGGAGGAGGGAAACAGGGACGCCTTATAGGCGCTATTATCGGTGGTGCGGCTCTCGGGGTTGCAACCGCTGCA…
>	107	I.2	I_b	JQ966083	wild_bird	South_Korea	WB_KU164	2009	ATGGGCTCCAGATCTTCTACCAGGATCCCAGTACCTCTGATGCTGACTGTTCGGGTCGCGCTGGCACTGAGTTGCGTCCGTCTGACAAGCTCCCTTGATGGCAGGCCTCTTGCAGCTGCAGGGATTGTGGTGACAGGAGACAAAGCAGTCAACATATACACCTCATCTCAGACAGGGTCGATCATAGTCAAGTTACTCCCCAATATGCCCAAGGACAAAGAGGCGTGTGCAAAAGCCCCGTTGGAGGCGTACAACAGGACATTGACTACTCTGCTCACCCCCCTTGGTGATTCTATCCGTAGGATACAAGAGTCCGTGACTACATCTGGAGGAGGGAAACAGGGACGCCTTATAGGCGCTATTATCGGTGGTGCGGCTCTCGGGGTTGCAACCGCTGCA…
>	108	I.2	I_b	JQ966084	mallard	South_Korea	WB_KU628	2009	ATGGGCTCCAGATCTTCTACCAGGATCCCAGTACCTCTGATGCTTACTGTTCAGGTCGCGCTGGCACTGTGTTGCGTCCGTCTGACAAGCTCCCTTGATGGCAGGCCTCTTGCAGCTGCAGGGATTGTGGTAACAGGAGACAAAGCAGTCAACATATACACCTCATCCCAGACAGGGTCGATAATAGTCAAGTTACTCCCCAATATGCCCAAGGACAAAGAGGCATGTGCAAAAGCCCCGTTAGAGGCATACAACAGGACATTGACCACTCTGCTCACCCCCCTTGGTGATTCTATCCGTAGGATACAAGAGTCCGTGACTACATCTGGAGGAGGGAAACAGGGACGCCTTATAGGTGCTATTATCGGTGGTGTGGCTCTCGGGGTTGCAACCGCTGCA…
>	109	I.2	I_b	JQ966085	mallard	South_Korea	WB_KU762	2008	ATGGGCTCCAGATCTTCTACCAGGATCCCAGTACCTCTGATGCTGACTGTTCGGGTCGCGCTGGCACTGTGTTGCGTCCGTCTGACAAGCTCCCTTGATGGCAGGCCTCTTGCAGCTGCAGGGATTGTGGTAACAGGAGACAAAGCAGTCAACATATACACCTCATCCCAGACAGGGTCGATCATAGTCAAGTTACTCCCCAATATGCCCAAGGACAAAGAGGCATGTGCAAAAGCCCCGTTAGAGGCGTACAACAGGACATTGACTACTCTGCTCACCCCCCTTGGTGATTCTATCCGTAGGATACAAGAGTCCGTGACTACATCTGGAGGAGGGAAACAGGGACGCCTTATAGGCGCTATTATCGGTGGTGCGGCTCTCGGGGTTGCAACCGCTGCA…
>	110	I.2	I_b	JX193077	duck	China	Guangxi16	2008	ATGGGCTCCAGATCTTCTACCAGGATCCCAGTACCTCTGATGCTGACTGTTCGGGTCGCGCTGGCATTGTGTTGCGTCCGTCTGACAAGCTCCCTTGATGGCAGGCCTCTTGCAGCTGCAGGGATTGTGGTAACAGGAGACAAAGCAGTCAACATATACACCTCATCCCAGACAGGGTCGATCATAGTCAAGTTACTCCCCAATATGCCCAAGGACAAAGAGGCATGTGCAAAAGCCCCGTTGGAGGCATACAACAGGACATTGACTACTCTGCTCACCCCCCTTGGTGATTCTATCCGTAGGATACAGGAGTCCGTGACTACATCTGGAGGAGGGAAACAGGGACGCCTTATAGGCGCTATTATCGGTGGTGCGGCTCTCGGGGTTGCAACCGCTGCA…
>	111	I.2	I_b	JX193078	duck	China	Guangxi17	2009	ATGGGCTCCAGATCTTCTACCAGGATCCCAGTACCTCTGATGCTGACTGTTCGGGTCGCGCTGGCACTGTGTTGCGTCCGTCTGACAAGCTCCCTTGATGGCAGGCCTCTTGCAGCTGCAGGGATTGTGGTAACAGGAGACAAAGCAGTCAACATATACACCTCATCCCAGACAGGGTCGATCATAGTCAAGTTACTCCCCAATATGCCCAAGGACAAAGAGGCATGTGCAAAAGCCCCGTTAGAGGCGTACAACAGGACATTGACTACTCTGCTCACCCCCCTTGGTGATTCTATCCGTAGGATACAAGAGTCCGTGACTACATCTGGAGGAGGGAAACAGGGACGCCTTATAGGCGCTATTATCGGTGGTGCGGCTCTCGGGGTTGCAACCGCTGCA…
>	112	I.2	I_b	JX193081	duck	China	Guangxi20	2010	ATGGGCTCCAGATCTTCTACCAGGATCCCAGTACCTCTGATGCTGACTGTTCGGGCCGCGCTGGCATTGTGTTGCGTCCGTCTGACAAGCTCCCTTGATGGCAGGCCTCTTGCAGCTGCAGGGATTGTGGTAACAGGAGACAAAGCAGTCAACATATACACCTCATCCCAGACAGGGTCGATCATAGTCAAGTTGCTCCCCAATATGCCCAAGGACAAAGAGGCATGTGCAAAAGCCCCGTTGGAGGCATACAACAGGACATTGACTACTCTGCTCACCCCCCTTGGTGATTCTACCCGTAGGATACAAGAGTCCGTGACTACATCTGGAGGAGGGAAACAGGGACGCCTTATAGGCGCTATTATCGGTGGTGCGGCTCTCGGGGTTGCAACCGCTGCA…
>	113	I.2	I_b	JX193083	duck	China	Guangxi22	2010	ATGGGCTCCAGATCTTCTACCAGGATCCCAGTACCTCTGATGCTGACTGTTCGGGTCGCGCTGGCATTGTGTTGCGTCCGTCTGACAAGCTCCCTTGATGGCAGGCCTCTTGCAGCTGCAGGGATTGTGGTAACAGGAGACAAAGCAGTCAACATATACACCTCATCCCAGACAGGGTCGATCATAGTCAAGTTACTCCCCAATATGCCCAAGGACAAAGAGGCATGTGCAAAAGCCCCGTTGGAGGCATACAACAGGACATTGACTACTTTGCTCACCCCCCTTGGTGATTCTATCCGTAGGATACAAGAGTCCGTGACTACATCTGGAGGAGGGAAACAGGGACGCCTTATAGGCGCTATTATCGGTGGTGCGGCTCTCGGGGTTGCAACCGCTGCA…
>	114	I.2	I_b	JX401403	mallard	South_Korea	CBU2249	2007	ATGGGCTCCAGATCTTCTACCAGGATCCCAGTACCTCTGATGCTGACTGTTCGGGTCGCGCTGGCATTGTGTTGCGTCCGTCTGACAAGCTCCCTTGATGGCAGGCCTCTTGCAGCTGCAGGGATTGTGGTAACAGGAGACAAAGCAGTCAACATATACACCTCATCCCAGACAGGGTCGATCATAGTCAAGTTACTCCCCAATATGCCCAAGGACAAAGAGGCATGTGCAAAAGCCCCGTTGGAGGCATACAACAGGACATTGACTACTCTGCTCACCCCCCTTGGTGATTCTATCCGTAGGATACAAGAGTCCGTGACTACATCTGGAGGAGGGAAACAGGGACGCCTTATAGGCGCTATTATCGGTGGTGCGGCTCTCGGGGTTGCAACCGCTGCA…
>	115	I.2	I_b	JX401404	mallard	South_Korea	CBU2179	2007	ATGGGCTCCAGATCTTCTACCAGGATCCCAGTACCTCTGATGCTGACTGTTCGGGTCGCGCTGGCACTGTGTTGCGTCCGTCTGACAAGCTCCCTTGATGGCAGGCCTCTTGCAGCTGCAGGGATTGTGGTAACAGGAGACAAAGCAGTCAACATATACACCTCATCCCAGACAGGGTCGATCATAGTCAAGTTACTCCCCAATATGCCCAAGGACAAAGAGGCATGTGCAAAAGCCCCGTTAGAGGCGTACAACAGGACATTGACTACTCTGCTCACCCCCCTTGGTGATTCTATCCGTAGGATACAAGAGTCCGTGACTACATCTGGAGGAGGGAAACAGGGACGCCTTATAGGCGCTATTATCGGTGGTGCGGCTCTCGGGGTTGCAACCGCTGCA…
>	116	I.2	I_b	JX401405	mallard	South_Korea	CBU2374	2007	ATGGGCTCCAGATCTTCTACCAGGATCCCAGTACCTCTGATGCTGACTGTCCGGGTCGCGCTGGCACTGAGTTGCGTCCGTCTGACAAGCTCCCTTGATGGCAGGCCTCTTGCAGCTGCAGGGATTGTGGTAACAGGAGACAAAGCAGTCAACATATACACCTCATCCCAGACAGGGTCGATCATAGTCAAGTTACTCCCCAATATGCCCAAGGACAAAGAGGCGTGTGCAAAAGCCCCATTGGAGGCGTACAACAGGACATTGACTACTCTGCTCACCCCCCTTGGTGATTCTATCCGTAGGATACAAGAGTCCGTGACTACATCTGGAGGAGGGAAACAGGGGCGCCTTATAGGCGCTATTATCGGTGGTGCGGCTCTCGGGGTTGCAACCGCTGCA…
>	117	I.2	I_b	JX518873	Meller'sduck	Madagascar	MGA057C	2009	ATGGGCTCCAGATCTTCTACCAGAATCCCAGCACCTCTGATGCTGACTGTTCGGGTCGCGCTGGCACTGTGTTGCGTCCGTCTGACAAGCTCTCTTGATGGCAGGCCTCTTGCAGCTGCAGGGATTGTGGTAACAGGAGACAAAGCAGTCAACATATACACCTCATCCCAGACAGGGTCGATCATAGTCAAGTTACTCCCCAATATGCCCAAGGACAAAGAGGCATGTGCAAAAGCCCCGTTGGAGGCGTATAACAGGACATTGACTACTCTGCTCACCCCCCTTGGTGATTCTATCCGTAGGATACAAGAGTCCGTGACTACATCTGGAGGAGGGAAACAGGGACGCCTTATAGGCGCTATTATCGGTAGCGTGGCTCTCGGGGTTGCAACTGCTGCA…
>	118	I.2	I_b	JX518874	red_billed_teal	Madagascar	MGA284C	2009	ATGGGCTCCAGATCCTCTACCAGGATCCCAGTACCTCTGATGCTGACCGTTCGGGTCGCGCTGGCATTGTGTTGCGTCCGTCTGACAAGCTCCCTTGATGGCAGGCCTCTTGCAGCTGCAGGGATTGTGGTAACAGGAGACAAAGCAGTCAACATATACACCTCATCCCAGACAGGGTCGATCATAGTCAAGTTACTCCCCAATATGCCAAAGGACAAAGAGGCATGTGCAAAAGCCCCGTTGGAGGCGTACAACAGGACATTGACTACTCTGCTCACCCCCCTTGGTGATTCTATCCGTAGGATACAAGAGTCCGTGACTACATCTGGAGGAGGGAAACAGGGACGCCTTATAGGCGCCATTATCGGTGGTGTGGCTCTCGGGGTTGCAACCGCTGCA…
>	119	I.2	I_b	KC503411	northern_pintail	Japan	10EY0020	2010	ATGGGCTCCAGATCTTCTACCAGGATCCCAGTACCTCTGATGCTGACTGTCCGGGTCGCGCTGGCACTGAGTTGCGTCCGTCTGACAAGCTCCCTTGATGGCAGGCCTCTTGCAGCTGCAGGGATTGTGGTAACAGGAGACAAAGCAGTCAACATATACACCTCATCCCAGACAGGGTCGATCATAGTCAAGTTACTCCCCAATATGCCCAAGGACAAAGAGGCGTGTGCAAAAGCCCCATTGGAGGCGTACAACAGGACATTGACTACTCTGCTCACCCCCCTTGGTGATTCTATCCGTAGGATACAAGAGTCCGTGACCACATCTGGAGGAGGGAAACAGGGGCGCCTTATAGGCGCTATTATCGGTGGTGCGGCTCTCGGGGTTGCAACCGCTGCA…
>	120	I.2	I_b	KC503413	duck	Japan	10UO0501	2010	ATGGGCTCCAGATCTTCTACCAGAATCCCAGTACCTCTGATGCTGACTGTTCGGGTCGCGCTGGCACTGTGTTGCGTCCGTCTGACAAGCTCCCTTGATGGCAGGCCTCTTGCAGCTGCAGGGATTGTGGTAACAGGAGACAAAGCAGTCAACATATACACCTCATCCCAGACAGGGTCGATCATAGTCAAGTTACTCCCCAATATGCCCAAGGACAAAGAGGCATGTGCAAAAGCCCCGTTGGAGGCGTACAACAGGACATTGACTACTCTGCTCACCCCCCTTGGTGATTCTATCCGTAGGATACAAGAGTCCGTGACTACATCTGGAGGAGGGAAACAGGGGCGCCTTATAGGCGCGATCATCGGTGGTGCGGCTCTCGGGGTTGCAACCGCTGCA…
>	121	I.2	I_b	KC503422	spectacled_eider	AK_USA	AK_44332_723	2007	ATGGGCTCCAGATCTTCTACCAGGATCCCAGTACCTCTGATGCTGACTGTTCGGGTCGCGCTGGCACTGAGTTGCGTCCGTCTGACAAGCTCCCTTGATGGCAGGCCTCTTGCAGCTGCAGGGATTGTGGTAACAGGAGACAAAGCAGTCAACATATACACCTCATCCCAGACAGGGTCGATCATAGTCAAGTTACTCCCCAATATGCCCAAGGACAAAGAGGCGTGTGCAAAAGCCCCGTTGGAGGCGTACAATAGGACATTGACTACTCTGCTCACCCCCCTTGGTGATTCTATCCGTAGGATACAAGAGTCCGTGACTACATCTGGAGGAGGGAAACAGGGACGCCTTATAGGCGCTATTATCGGTGGTGCGGCTCTCGGGGTTGCAACCGCTGCA…
>	122	I.2	I_b	KC503447	Amer_green_wingedteal	AK_USA	AK_44493_444	2009	ATGGGCTCCAGATCTTCTACCAGGATCCCAGCACCTCTGATGCTGACTGTTCGGGTCGCGCTGGCACTGAGTTGCGTCCGTCTGACAAGCTCCCTTGATGGCAGGCCTCTTGCAGCTGCAGGGATTGTGGTAACAGGGGACAAAGCAGTCAACATATACACCTCATCCCAGACAGGGTCGATCATAGTCAAGTTACTCCCCAATATGCCCAAGGACAAAGAGGCGTGTGCAAAAGCCCCGTTGGAGGCGTACAACAGGACATTGACTACTCTGCTCACCCCCCTTGGTGATTCTATCCGTAGGATACAAGAGTCCGTGACTACATCTGGAGGAGGGAAACAGGGACGCCTTATAGGCGCTATTATCGGTGGTGCGGCTCTCGGGGTTGCAACCGCTGCA…
>	123	I.2	I_b	KC503453	Amer_green_wingedteal	AK_USA	AK_44493_716	2009	ATGGGCTCCAGATCTTCTACCAGGATACCAGTACCTCTGATGCTGACTGTTCGGGTCGCGCTGGCACTGAGTTGCGTCCGTCTGACAAGCTCTCTTGATGGCAGGCCTCTTGCAGCTGCAGGGATTGTGGTAACAGGAGACAAAGCAGTCAACATATACACCTCATCCCAGACAGGGTCGATCATAGTCAAGTTACTCCCCAATATGCCCAAGGACAAAGAGGCGTGTGCAAAAGCCCCGTTGGAGGCGTACAATAGGACATTGACTACTCTGCTCACCCCCCTTGGTGATTCTATCCGTAGGATACAAGAGTCCGTGACTACATCTGGAGGAGGGAAACAGGGGCGCCTTATAGGCGCTATTATCGGTGGTGCGGCTCTCGGGGTTGCAACCGCTGCG…
>	124	I.2	I_b	KC503455	northern_pintail	AK_USA	AK_44493_723	2009	ATGGGCTCCAGATCTTCTACCAGGATCCCAGTACCTCTGATGCTGACTGTTCGGGTCGCGCTGGCACTGAGTTGCGTCCGTCTGACAAGCTCCCTTGATGGCAGGCCTCTTGCAGCTGCAGGGATTGTGGTAACAGGAGACAAAGCAGTCAACATATACACCTCATCCCAGACAGGGTCGATCATAGTCAAGTTACTCCCCAATATGCCCAAGGACAAAGAGGCGTGTGCAAAAGCCCCGTTGGAGGCGTACAACAGGACATTGACTACTCTGCTCACCCCCCTTGGTGATTCTATCCGTAGGATACAAGAGTCCGTGACTACATCTGGAGGAGGGAAACAGGGACGCCTTATAGGCGCTATTATCGGTGGTGCGGCTCTCGGGGTTGCAACCGCTGCA…
>	125	I.2	I_b	KC503467	northern_pintail	AK_USA	AK_44493_801	2009	ATGGGCTCCAGATCTTCTACCAGGATCCCAGTACCTCTGATGCTGACTGTTCGGGTCGCGCTGGCACTGAGTTGCGTCCGTCTGACAAGCTCCCTTGATGGCAGGCCTCTTGCAGCTGCAGGGATTGTGGTAACAGGAGACAAAGCAGTCAACATATACACCTCATCCCAGACAGGGTCGATCATAGTCAAGTTACTCCCCAATATGCCCAAGGACAAAGAGGCGTGTGCAAAAGCCCCGTTGGAGGCGTACAACAGGACATTGACTACTCTGCTCACCCCCCTTGGTGATTCTATCCGTAGGATACAAGAGTCCGTGACTACATCTGGAGGAGGGAAACAGGGACGCCTTATAGGCGCTATTATCGGTGGTGCGGCTCTCGGGGTTGCAACCGCTGCA…
>	126	I.2	I_b	KC503469	northern_pintail	AK_USA	AK_44493_830	2009	ATGGGCTCCAGATCTTCTACCAGGATCCCAGTACCTCTGATGCTGACTGTTCGGGTCGCGCTGGCACTGAGTTGCGTCCGTCTGACAAGCTCCCTTGATGGCAGGCCTCTCGCAGCTGCAGGGATTGTGGTAACAGGAGACAAAGCAGTCAACATATACACCTCATCCCAGACAGGGTCGATCATAGTCAAGTTACTCCCCAATATGCCCAAGGACAAAGAGGCGTGTGCAAAAGCCCCGTTGGAGGCGTACAACAGGACATTGACTACTCTGCTCACCCCCCTTGGTGATTCTATCCGTAGGATACAAGAGTCCGTGACTACATCTGGAGGAGGGAAACAGGGACGCCTTATAGGCGCTATTATCGGTGGTGCGGCTCTCGGGGTTGCAACCGCTGCA…
>	127	I.2	I_b	KC503471	american_green_winged_teal	AK_USA	AK_44493_893	2009	ATGGGCTCCAGATCTTCTACCAGGATCCCAGTACCTCTGATGCTGACTGTTCGGGTCGCGCTGGCACTGAGTTGCGTCCGTCTGACAAGCTCCCTTGATGGCAGGCCTCTTGCAGCTGCAGGGATTGTGGTAACAGGAGACAAAGCAGTCAACATATACACCTCATCCCAGACAGGGTCGATCATAGTCAAGTTACTCCCCAATATGCCCAAGGACAAAGAGGCGTGTGCAAAAGCCCCGTTGGAGGCGTACAACAGGACATTGACTACTCTGCTCACCCCCCTTGGTGATTCTATCCGTAGGATACAAGAGTCCGTGACTACATCTGGAGGAGGGAAACAGGGACGCCTTATAGGCGCTATTATCGGTGGTGCGGCTCTCGGGGTTGCAACCGCTGCA…
>	128	I.2	I_b	KC503481	coot	Russia	538_FFNK10	2007	ATGGGCTCCAGATCTTCTACCAGGATCCCAGTACCTCTGATGCTGACTGTTCGGGTCGCGCTGGCATTGTGTTGCGTCCGTCTGACAAGCTCCCTTGATGGCAGGCCTCTTGCAGCTGCAGGGATTGTGGTAACAGGAGACAAAGCAGTCAACATATACACCTCATCTCAGACAGGGTCTATCATAGTCAAGTTACTCCCCAATATGCCCAAGGACAAAGAGGCATGTGCAAAAGCCCCGTTGGAGGCGTACAACAGGACATTGACTACTCTGCTCACCCCCCTTGGTGATTCTATCCGTAGGATACAAGAGTCCGTGACTACATCTGGAGGAGGGAAACAGGGACGCCTTATAGGTGCTATTATCGGTGGTGCGGCTCTCGGGGTTGCAACCGCTGCA…
>	129	I.2	I_b	KC503482	slaty_backedgull	Russia	Nikita_539_FFNK11	2007	ATGGGCTCCAGATCTTCTACCAGGATCCCAGTACCTCTGATGCTGACTGTTCGGGTCGCGCTGGCATTGTGTTGCGTACGTCTGACAAGCTCCCTTGATGGCAGGCCTCTTGCAGCTGCAGGGATTGTGGTAACAGGAGACAAAGCAGTCAACATATACACCTCATCTCAGACAGGGTCGATCATAGTCAAGTTACTCCCCAATATGCCCAAGGACAAAGAGGCATGTGCAAAAGCCCCGTTGGAGGCGTACAACAGGACATTGACTACTCTGCTCACCCCCCTTGGTGATTCTATCCGTAGGATACAAGAGTCCGTGACTACATCTGGAGGAGGGAAACAGGGACGCCTTATAGGCGCTATTATCGGTGGTGCGGCTCTCGGGGTTGCAACCGCTGCA…
>	130	I.2	I_b	KC750151	duck	China	GD_SH	2005	ATGGGCTCCAGATCTTCTACCAGGATCCCAGTACCTCTGATGTTGACCGTTCGGGTCGCGCTGGCACTTTGTTGCGTCCGTCTGACGAGCTCCCTTGATGGCAGGCCTCTTGCAGCTGCAGGGATTGTGGTAACAGGAGACAAAGCAGTCAACATATACACCTCATCCCAGACAGGATCAATCATAGTCAAGTTACTCCCCAATATGCCCAAGGACAAAGAGGCATGTGCAAAAGCCCCGTTAGAGGCGTACAACAGGACATTGACTACTCTGCTCACCCCCCTTGGTGATTCTATCCGTAGGATACAAGAGTCCGTGACTACATCTGGAGGAGGGAGACAGGGACGCCTTATAGGCGCTATTATCGGTGGTGCGGCTCTCGGGGTTGCAACCGCTGCA…
>	131	I.2	I_b	KC750152	duck	China	GD_SZ	2008	ATGGGCTCCAGATCTCCTACCAGGATCCCAGTACCTCTGATGCTGACTGTTCGGGTCGCGCTGGCATTGTGTTGCGTCCGTCTGACAAGCTCCCTTGATGGCAGGCCTCTTGCAGCTGCAGGGATTGTGGTAACAGGAGACAAAGCAGTCAACATATACACCTCATCCCAGACAGGGTCGATCATAGTCAAGTTACTCCCCAATATGCCCAAGGACAAAGAGGCATGTGCAAAAGCCCCGTTGGAGGCGTACAACAGGACATTGACTACTCTGCTCACCCCCCTTGGTGATTCTATCCGTAGGATACAAGAGTCCGTGACTACATCTGGAGGAGGGAAACAGGGACGCCTTATAGGCGCTATTATCGGTGGTGCGGCTCTCGGGGTTGCAACCGCTGCA…
>	132	I.2	I_b	KC894391	mallard	China	Jilin	2011	ATGGGCTCCAGATCTTCTACCAGGATCCCAGTACCTCTGATGCTGACTGTTCGGGTCGCGCTGGCACTGAGTTGCGTCCGTCTGACAAGCTCCCTTGATGGCAGGCCTCTTGCAGCTGCAGGGATTGTGGTAACAGGAGACAAAGCAGTCAACATATACACCTCATCCCAGACAGGGTCGATCATAGTCAAGTTACTCCCCAATATGCCCAAGGACAAAGAGGCGTGTGCAAAAGCCCCATTGGAGGCGTACAACAGGACATTGACTACTCTGCTCACCCCCCTTGGTGATTCTATCCGTAGGATACAAGAGTCCGTGACTACATCTGGAGGAGGGAAACAGGGGCGCCTTATAGGCGCTATTATCGGTGGTGCGGCTCTCGGGGTTGCAACCGCTGCA…
>	133	I.2	I_b	KF851269	teal	Ukraine	Krasnooskilsky_5_11	2009	ATGGGCTCCAGATCTTCTACCAGGGTCCCAGTACCTCTGATGCTGACCGTTCGGGTCGCGCTGGCATTGTGTTGCGTCCGTCTGACAAGCTCCCTTGATGGCAGGCCTCTTGCAGCTGCAGGGATTGTAGTAACAGGAGACAAAGCAGTCAACATATACACCTCATCCCAGACAGGGTCGATCATAGTCAAGTTACTCCCCAATATGCCCAAGGACAAAGAGGCATGTGCAAAAGCCCCGTTGGAGGCGTACAACAGGACATTGACTACTCTGCTCACCCCCCTTGGTGATTCTATCCGTAAGATACAAGAGTCCGTGACTACATCTGGAGGAGGGAAACAGGGGCGCCTTATAGGCGCTATTATCGGTGGTGCGGCTCTCGGGGTTGCCACTGCTGCA…
>	134	I.2	I_b	KF851270	Ruddy_Shelduck	Ukraine	AN_371502_11	2011	ATGGGCTCCAGATCTTCTACCAGGATCCCAGTACCTCTGATGCTGACTGTTCGGGTCGCGCTGGCACTGTGTTGCGTCCGTCTGACAAGCTCCCTTGATGGCAGGCCTCTTGCAGCTGCAGGGATTGTGGTAACAGGAGACAAAGCAGTCAACATATACACCTCATCCCAGACAGGGTCGATCATAGTCAAGTTACTCCCCAATATGCCCAAGGACAAAGAGGCATGTGCAAAAGCCCCATTGGAGGCGTACAACAGGACATTGACTACTTTGCTCACCCCCCTTGGTGATTCTATCCGTAGGATACAAGAGTCCGTGACTACATCTGGAGGAGGGAAACAGGGACGCCTTATAGGCGCTATTATCGGTGGTGCGGCTCTCGGGGTTGCAACCGCTGCA…
>	135	I.2	I_b	KJ920203	mallard	Japan	Yakutiya_852	2011	ATGGGCTCCAGATCTTCTACCAGGATCCCAGTACCTCTGATGCTGACTGTCCGGGTCGCGCTGGCACTGAGTTGCGTCCGTCTGACAAGCTCCCTTGATGGCAGGCCTCTTGCAGCTGCAGGGATTGTGGTAACAGGAGACAAAGCAGTCAACATATACACCTCATCCCAGACAGGGTCGATCATAGTCAAGTTACTCCCCAATATGCCCAAGGACAAAGAGGCGTGTGCAAAAGCCCCATTGGAGGCGTACAACAGGACATTGACTACTCTGCTCACCCCCCTTGGTGATTCTATCCGTAGGATACAAGAGTCCGTGACTACATCTGGAGGAGGGAAACAGGGGCGCCTTATAGGCGCTATTATCGGTGGTGCGGCTCTCGGGGTTGCAACCGCTGCA…
>	136	I.2	I_b	KM885166	duck	China	LAH_224	2011	ATGGGATCCAGATCTTCTACCAGGATCCCAGTACCTCTGATGCTGACTGTCCGGGTCGCGCTGGCACTGAGTTGCGTCCGTCTGACAAGCTCCCTTGATGGCAGGCCTCTTGCAGCTGCAGGGATTGTGGTTACAGGAGACAAAGCAGTCAACATATACACCTCATCCCAGACAGGGTCGATCATAGTCAAGTTACTCCCCAATATGCCCAAGGACAAAGAGGCGTGTGCGAAAGCCCCATTGGAGGCGTACAACAGGACATTGACTACTCTGCTCACCCCCCTTGGTGATTCTATCCGTAGGATACAAGAGTCCGTGACTACATCTGGAGGAGGGAAACAGGGGCGCCTTATAGGCGCTATTATCGGTGGTGTGGCTCTCGGGGTTGCAACCGCTGCA…
>	137	I.2	I_b	KR869090	chicken	China	GX21	2013	ATGGGCTCCAGACCTTCTACCAAGAACCCAGCACCTATGATGCTGACTGTTCGGGTCGCGCTGGCACTGTGTTGCGTCCGTCTGACAAGCTCCCTTGATGGCAGGCCTCTTGCAGCTGCAGGGATTGTAGTAACAGGAGACAAAGCAGTCAACATATACACCTCATCCCAGACAGGGTCGATCATAGTCAAGTTACTCCCCAATATGCCCAAGGACAAAGAGGCATGTGCAAAAGCCCCGTTGGAGGCGTACAACAGGACATTGACTACTTTGCTCACCCCCCTTGGTGATTCTATCCGTAGGATACAAGAGTCCGTGACTACATCTGGAGGAGGGAAACAGGGACGCCTTATAGGCGCTATTATCGGTGGTGTGGCTCTCGGGGTTGCAACCGCTGCA…
>	138	I.2	I_b	KT186351	domestic_duck	South_Korea	DK13	2007	ATGGGCTCCAGATCTTCTACCAGGATCCCAGTACCTCTGATGCTAACTGTTCGGGTCGCGCTGGCACTGTGTTGCGTCCGTCTGACAAGTTCCCTTGATGGCAGGCCTCTTGCAGCTGCAGGGATTGTGGTAACAGGAGATAAAGCAGTCAACATATACACCTCATCCCAGACAGGGTCGATCATAGTCAAGTTACTCCCCAATATGCCCAAGGACAAAGAGGCATGTGCAAAAGCCCCGTTGGAAGCGTACAACAGGACATTGACTACTCTGCTCACCCCCCTTGGTGATTCTATCCGTAGGATACAAGAGTCCGTGACTACATCTGGAGGAGGGAAACAGGGACGCCTTATAGGCGCTATTATCGGTGGTGCGGCTCTCGGAGTTGCAACCGCTGCA…
>	139	I.2	I_b	KT380032	chicken	South_Korea	NDRL0901	2010	ATGGGCTCCAGATCTTCTACCAGGATCCCAGTACCTCTGATGCTAACTGTTCGGGTCGCGCTGGCACTGTGTTGCGTCCGTCTGACAAGTTCCCTTGATGGCAGGCCTCTTGCAGCTGCAGGGATTGTGGTAACAGGAGATAAAGCAGTCAACATATACACCTCATCCCAGACAGGGTCGATCATAGTCAAGTTACTCCCCAATATGCCCAAGGACAAAGAGGCATGTGCAAAAGCCCCGTTGGAAGCGTACAACAGGACATTGACTACTCTGCTCACCCCCCTTGGTGATTCTATCCGTAGGATACAAGAGTCCGTGACTACATCTGGAGGAGGGAAACAGGGACGCCTTATAGGCGCTATTATCGGTGGTGCGGCTCTCGGAGTTGCAACCGCTGCA…
>	140	I.2	I_b	KT381598	duck	China	Guangdong_GM12	2014	ATGGGCTCCAGATCTTCTACCAGAATCCCGGTACCTCTGATGCTGACTGTTCGGGTCGCACTGGCACTGTGTTGCGTCCGTCTGACAAGCTCCCTTGATGGCAGGTCTCTTGCAGCTGCAGGGATTGTGGTCACAGGAGACAAAGCGGTCAACATATACACCTCATCCCAGACAGGGTCGATCATAGTCAAGTTACTCCCCAATATGCCCAGGGACAAAGAAGCATGTGCAAAAGCCCCGTTGGAGGCGTACAACAGGACATTGACTACTCTGCTCTCCCCCCTTGGTGATTCGATCCGTAGGATACAAGAGTCCGTGACTACATCTGGAGGAAGGAAACAGGGACGTCTTATAGGCGCTATTATCGGTGGTGCGGCTCTCGGGGTTGCAACCGCTGCA…
>	141	I.2	I_b	KT381599	duck	China	Guangdong_GZ331	2014	ATGGGCTCCAGATCTTCTACCAGAATCCCGGTACCTCTGATGCTGACTGTTCGGGTCGCACTGGCACTGTGTTGCGTCCGTCTGACAAGCTCCCTTGATGGCAGGTCTCTTGCAGCTGCAGGGATTGTGGTCACAGGAGACAAAGCGGTCAACATATACACCTCATCCCAGACAGGGTCGATCATAGTCAAGTTACTCCCCAATATGCCCAAGGACAAAGAAGCATGTGCAAAAGCCCCGTTGGAGGCGTACAACAGGACATTGACTACTCTGCTCTCCCCCCTTGGTGATTCGATCCGTAGGATACAAGAGTCCGTGACTACATCTGGAGGAAGGAAACAGGGACATCTTATAGGCGCTATTATCGGTGGTGCGGCTCTCGGGGTTGCAACCGCTGCA…
>	142	I.2	I_b	KT892753	swan_goose	China	JL_CC02	2013	ATGGGCTCCAGATCTTCTACCAGAATCCCAGTACCTCTGATGCTGACTGTTCGGGTCGCGCTGGCACTGTGTTGCGTCCGTCTGACAAGCTCCCTTGATGGCAGGCCTCTTGCAGCTGCAGGGATTGTGGTAACAGGAGACAAAGCAGTCAACATATACACCTCATCCCAGACAGGGTCGATCATAATCAAGTTACTCCCCAATATGCCCAAGGACAAAGAAGCATGTGCGAAAGCCCCGTTGGAGGCGTACAACAGGACATTGACTACTCTGCTCACCCCCCTTGGTGATTCTATCCGTAGGATACAAGAGTCCGTGACTACATCTGGAGGAGGGAAACAGGGGCGCCTTATAGGCGCGATCATCGGTGGTGTGGCTCTCGGGGTTGCAACTGCTGCA…
>	143	I.2	I_b	KT892754	hooded_crane	China	JL_BC01	2015	ATGGGCTCCAGATCTTCTACCAGAATCCCAGTACCTCTGATGCTGACTGTTCGGGTCGCGCTGGCACTGTGTTGCGTCCGTCTGACAAGCTCCCTTGATGGCAGGCCTCTTGCAGCTGCAGGGATTGTGGTAACAGGAGACAAAGCAGTCAACATATACACCTCATCCCAGACAGGGTCGATCATAATCAAGTTACTCCCCAATATGCCCAAGGACAAAGAAGCATGTGCGAAAGCCCCGTTGGAGGCGTACAACAGGACATTGACTACTCTGCTCACCCCCCTTGGTGATTCTATCCGTAGGATACAAGAGTCCGTGACTACATCTGGAGGAGGGAAACAGGGGCGCCTTATAGGCGCGATCATCGGTGGTGTGGCTCTCGGGGTTGCAACTGCTGCA…
>	144	I.2	I_b	KT892755	hooded_crane	China	JL_BC02	2015	ATGGGCTCCAGATCTTCTACCAGAATCCCAGTACCTCTGATGCTGACTGTTCGGGTCGCGCTGGCACTGTGTTGCGTCCGTCTGACAAGCTCCCTTGATGGCAGGCCTCTTGCAGCTGCAGGGATTGTGGTAACAGGAGACAAAGCAGTCAACATATACACCTCATCCCAGACAGGGTCGATCATAATCAAGTTACTCCCCAATATGCCCAAGGACAAAGAAGCATGTGCGAAAGCCCCGTTGGAGGCGTACAACAGGACATTGACTACTCTGCTCACCCCCCTTGGTGATTCTATCCGTAGGATACAAGAGTCCGTGACTACATCTGGAGGAGGGAAACAGGGGCGCCTTATAGGCGCGATCATCGGTGGTGTGGCTCTCGGGGTTGCAACTGCTGCA…
>	145	I.2	I_b	KU601398	Common_murre	Russia	Tyuleniy_Island_109	2015	ATGGGCTCCAGATCTTCTACCAGGATCCCAGTACCTCTGATGCTGACTGTTCGGGTCGCGCTGGCACTGTGTTGCGTCCGTCTGACAAGCTCCCTTGATGGCAGGCCTCTTGCAGCTGCAGGGATTGTAGTAACAGGAGACAAAGCAGTCAACATATACACCTCATCCCAGACAGGGTCGATCATAGTCAAGTTACTCCCCAATATGCCCAAGGACAAAGAGGCATGTGCAAAAGCCCCGTTGGAGGCGTACAACAGGACATTGACTACTTTGCTCACCCCCCTTGGTGATTCTATCCGTAGGATACAAGAGTCCGTGACTACATCTGGAGGAGGGAAACAGGGACGCCTTATAGGCGCTATTATCGGTGGTGCGGCTCTCGGGGTTGCAACCGCTGCA…
>	146	I.2	I_b	KU662357	Wild_Garganey	Russia	Novosibirsk_27	2014	ATGGGTTCCAGATCTTCTACCAGGATCCCAGTACCTCTGATGCTGACTGTTCGGGTCGCGCTGGCATTGTGTTGCGTCCGTCTGACAAGCTCCCTTGATGGCAGGCCTCTTGCAGCTGCAGGGATTGTGGTAACAGGAGACAAAGCAGTCAACATATACACCTCATCTCAGACAGGGTCGATCATAGTCAAGTTACTCCCCAATATGCCCAAGGACAAAGAGGCATGTGCAAAAGCCCCGTTGGAGGCGTACAACAGGACATTGACTACTCTGCTCACCCCCCTTGGTGATTCTATCCGTAGGATACAAGAGTCCGTGACTACATCTGGAGGAGGGAAACAGGGACGCCTTATAGGCGCTATTATCGGTGGTGCGGCTCTCGGGGTTGCAACCGCTGCA…
>	147	I.2	I_b	KX352836	teal	Russia	Novosibirsk_region_320	2010	ATGGGCTCCAGATCTTCTACCAGGATCCCAGTACCTCTGATGCTGACTGTTCGGGTCGCGCTGGCACTGTGTTGCGTCCGTCTGACAAGCTCCCTTGATGGCAGGCCTCTTGCAGCTGCAGGGATTGTGGTAACAGGAGACAAAGCAGTCAACATATACACCTCATCCCAGACAGGGTCGATCATAGTCAAGTTACTCCCCAATATGCCCAAGGACAAAGAGGCATGTGCAAAAGCCCCGTTGGAGGCGTACAACAGGACATTGACTACTTTGCTCACCCCCCTTGGTGATTCTATCCGTAGGATACAAGAGTCCGTGACTACATCTGGAGGAGGGAAACAGGGACGCCTTATAGGCGCTATTATCGGTGGTGCGGCTCTCGGGGTTGCAACCGCTGCA…
>	148	I.2	I_b	KX857698	Blue_winged_teal	TX_USA	AI12_3663	2012	ATGGGCTCCAGGTCTTCTACCAGGATCCCAGTACCTCTGATGCTGACTGTTCGGGTTGCGCTGGCACTAAGTTTCGTCCGTCTGACAAGCTCCCTTGATGGCAGGCCTCTTGCAGCTGCAGGGATTGTGGTAACAGGAGACAAAGCAGTCAACATATACACCTCATCCCAGACAGGGTCGATCATAGTCAAGTTACTCCCCAATATGCCCAAGGACAAAGAGGCGTGTGCAAAAGCCCCGTTGGAGGCGTACAACAGGACATTGACCACTCTGCTCACCCCTCTTGGTGATTCTATCCGTAGGATACAAGAGTCCGTGACTACATCTGGAGGAGGGAAACAGGGACGCCTTATAGGCGCTATTATCGGTGGTGTGGCTCTCGGGGTTGCAACCGCTGCA…
>	149	I.2	I_b	KX857699	Mallard	MN_USA	AI12_4078	2012	ATGGGCTCCAGATCTTCTACCAGGATCCCAGTACCTCTGATGCTGACTGTTCGGGTTGCGCTGGCACTAAGTTTCGTCCGTCTGACAAGCTCCCTTGATGGCAGGCCTCTTGCAGCTGCAGGGATTGTGGTAACAGGAGACAAAGCAGTCAACATATACACCTCATCCCAGACAGGGTCGATCATAGTCAAGTTACTCCCCAATATGCCCAAGGACAAAGAGGCGTGTGCAAAAGCCCCGTTGGAGGCGTACAACAGGACATTGACCACTCTGCTCACCCCTCTTGGTGATTCTATCCGTAGGATACAAGAGTCCGTGACTACATCTGGAGGAGGGAAACAGGGACGCCTTATAGGCGCTATTATCGGTGGTGTGGCTCTCGGGGTTGCAACCGCTGCA…
>	150	I.2	I_b	KX857700	Blue_winged_teal	TX_USA	AI12_4395	2012	ATGGGCTCCAGATCTTCTACCAGGATCCCAGTACCTCTGATGCTGACTGTTCGGGTTGCGCTGGCACTAAGTTTCGTCCGTCTGACAAGCTCCCTTGATGGCAGGCCTCTTGCAGCTGCAGGGATTGTGGTAACAGGAGACAAAGCAGTCAACATATACACCTCATCCCAGACAGGGTCGATCATAGTCAAGTTACTCCCCAATATGCCCAAGGACAAAGAGGCATGTGCAAAAGCCCCGTTGGAGGCGTACAACAGGACATTGACCACTCTGCTCACCCCCCTTGGTGATTCTATCCGTAGGATACAAGAGTCCGTGACTACATCTGGAGGAGGGAAACAGGGACGCCTTATAGGCGCTATTATCGGTGGTGTGGCTCTCGGGGTTGCAACCGCTGCA…
>	151	I.2	I_b	KX857701	Blue_winged_teal	LA_USA	AI12_4416	2012	ATGGGCTCCAGATCTTCTACCAGGATCCCAGTACCTCTGATGCTGACTGTTCGGGTTGCGCTGGCACTAAGTTTCGTCCGTCTGACAAGCTCCCTTGATGGCAGGCCTCTTGCAGCTGCAGGGATTGTGGTAACAGGAGACAAAGCAGTCAACATATACACCTCATCCCAGACAGGGTCGATCATAGTCAAGTTACTCCCCAATATGCCCAAGGACAAAGAGGCGTGTGCAAAAGCCCCGTTGGAGGCGTACAACAGGACATTGACCACTCTGCTCACCCCCCTTGGTGATTCTATCCGTAGGATACAAGAGTCCGTGACTACATCTGGAGGAGGGAAACAGGGACGCCTTATAGGCGCTATTATCGGTGGTGTGGCTCTCGGGGTTGCAACCGCTGCA…
>	153	I.2	I_b	KX857703	Mallard	MN_USA	AI12_4716	2012	ATGGGCTCCAGATCTTCTACCAGGATCCCAGTACCTCTGATGCTGACTGTTCGGGTTGCGCTGGCACTAAGTTTCGTCCGTCTGACAAGCTCCCTTGATGGCAGGCCTCTTGCAGCTGCAGGGATTGTGGTAACAGGAGACAAAGCAGTCAACATATACACCTCATCCCAGACAGGGTCGATCATAGTCAAGTTACTCCCCAATATGCCCAAGGACAAAGAGGCGTGTGCAAAAGCCCCGTTGGAGGCGTACAACAGGACATTGACCACTCTGCTCACCCCCCTTGGTGATTCTATCCGTAGGATACAAGAGTCCGTGACTACATCTGGAGGAGGGAAACAGGGACGCCTTATAGGCGCTATTATCGGTGGTGTGGCTCTCGGGGTTGCAACCGCTGCA…
>	154	I.2	I_b	KX857704	Mallard	MN_USA	AI12_4867	2012	ATGGGCTCCAGATCTTCTACCAGGATCCCAGTACCTCTGATGCTGACTGTTCGGGTTGCGCTGGCACTAAGTTTCGTCCGTCTGACAAGCTCCCTTGATGGCAGGCCTCTTGCAGCTGCAGGGATTGTGGTAACAGGAGACAAAGCAGTCAACATATACACCTCATCCCAGACAGGGTCGATCATAGTCAAGTTACTCCCCAATATGCCCAAGGACAAAGAGGCGTGTGCAAAAGCCCCGTTAGAGGCGTACAACAGGACATTGACTACTCTGCTCACCCCCCTTGGTGATTCTATCCGTAGGATACAAGAGTCCGTGACTACATCTGGAGGAGGGAAACAGGGACGCCTTATAGGCGCTATTATCGGTGGTGTGGCTCTCGGGGTTGCAACCGCTGCA…
>	155	I.2	I_b	KX857705	Mallard	MN_USA	AI13_3228	2013	ATGGGCTCCAGATCTTCTACCAGGATCCCAGTACCTCTGATGCTGACTGTTCGGGTTGCGCTGGCACTAAGTTTCGTCCGTCTGACATGCTCCCTTGATGGCAGGCCTCTTGCAGCTGCAGGGATTGTGGTAACAGGAGACAAAGCAGTCAACATATACACCTCATCCCAGACAGGGTCGATCATAGTCAAGTTACTCCCCAATATGCCCAAGGACAAAGAGGCGTGTGCAAAAGCCCCGTTGGAGGCGTACAACAGGACATTGACCACTCTGCTCACCCCCCTTGGTGATTCTATCCGTAGGATACAAGAGTCCGTGACTACGTCTGGAGGAGGGAAACAGGGACGCCTTATAGGCGCTATTATCGGTGGTGTGGCTCTCGGGGTTGCAACCGCTGCA…
>	156	I.2	I_b	KX857706	Blue_winged_teal	TX_USA	AI13_4119	2013	ATGGGCTCCAGATCTTCTACCAGGATCCCAGTACCTCTGATGCTGACTGTTCGGGTTGCGCTGGCACTAAGTTTCGTCCGTCTGACAAGCTCCCTTGATGGCAGGCCTCTTGCAGCTGCAGGGATTGTGGTAACAGGAGACAAAGCAGTCAACATATACACCTCATCCCAGACAGGGTCGATCATAGTCAAGTTACTCCCCAATATGCCCAAGGACAAAGAGGCGTGTGCAAAAGCCCCGTTGGAGGCGTACAACAGGACATTGACCACTCTGCTCACCCCTCTTGGTGATTCTATCCGTAGGATACAAGAGTCCGTGACTACATCTGGAGGAGGGAAACAGGGACGCCTTATAGGCGCTATTATTGGTGGTGTGGCTCTCGGGGTTGCAACCGCTGCA…
>	157	I.2	I_b	KX857707	Mallard	MN_USA	AI13_4403	2013	ATGGGCTCCAGATCTTCTACCAGGATCTCAGTACCTCTGATGCTGACTGTTCGGGTTGCGCTGGCACTAAGTTTCGTCCGTCTGACAAGCTCCCTTGATGGCAGGCCTCTTGCAGCTGCAGGGATTGTAGTAACAGGAGACAAAGCAGTCAACATATACACCTCATCCCAGACAGGGTCGATCATAGTCAAGTTACTCCCCAATATGCCCAAGGACAAAGAGGCGTGTGCAAAAGCCCCGTTGGAGGCGTACAACAGGACATTGACCACTCTGCTCACCCCCCTTGGTGATTCTATCCGTAGGATACAAGAGTCCGTGACTACATCTGAAGGAGGGAAACAGGGACGCCTTATAGGCGCTATTATCGGTGGTGTGGCTCTCGGGGTTGCAACCGCTGCA…
>	158	I.2	I_b	KX857708	Mallard	MN_USA	AI14_3310	2014	ATGGGCTCCAGATCTTCTACCAGGATCCCAGTACCTCTGATGCTGACTGTTCGGGTTGCGCTGGCACTAAGTTTCGTCCGTCTGACTAGCTCCCTTGATGGCAGGCCTCTTGCAGCTGCAGGGATTGTGGTAACAGGAGACAAAGCAGTCAACATATACACCTCATCCCAGACAGGGTCGATCATAGTCAAGTTACTCCCCAATATGCCCAAGGACAAAGAGGCGTGTGCAAAAGCACCGTTGGAGGCGTACAACAGGACATTGACCACTCTGCTCACCCCCCTTGGTGATTCTATCCGTAGGATACAAGAGTCCGTGACTACATCTGGAGGAGGGAAACAGGGACGCCTTATAGGCGCTATTATCGGTGGTGTGGCTCTCGGGGTTGCAACCGCTGCA…
>	159	I.2	I_b	KX857709	Mallard	MN_USA	AI14_3452	2014	ATGGGCTCCAGATCTTCTACCAGGATCCCAGTACCTCTGATGCTGACTGTTCGGGTTGCGCTGGCACTAAGTTTCGTCCGTCTGACAAGCTCCCTTGATGGCAGGCCTCTTGCAGCTGCAGGGATTGTGGTAACAGGAGACAAAGCAGTCAACATATACACCTCATCCCAGACAGGGTCGATCATAGTCAAGTTACTCCCCAATATGCCCAAGGACAAAGAGGCGTGTGCAAAAGCCCCGTTGGAGGCGTACAACAGGACATTGACCACTCTGCTCACCCCTCTTGGTGATTCTATCCGTAGGATACAAGAGTCCGTGACTACATCCGGAGGAGGGAAACAGGGACGCCTTATAGGCGCTATTATCGGTGGTGTGGCTCTCGGGGTTGCAACCGCTGCA…
>	160	I.2	I_b	KX857710	Blue_winged_teal	TX_USA	AI14_3711	2014	ATGGGCTCCAGATCTTCTACCAGGATCCCAGTACCTCTGATGCTGACTGTTCGGGTTGCGCTGGCACTAAGTTTCGTCCGTCTGACAAGCTCCCTTGATGGCAGGCCTCTTGCAGCTGCAGGGATTGTGGTAACAGGAGACAAAGCAGTCAACATATACACCTCATCCCAGACAGGGTCGATCATAGTCAAGTTACTCCCCAATATGCCCAAGGACAAAGAGGCGTGTGCAAAAGCCCCGTTGGAGGCGTACAACAGGACATTGACCACTCTGCTCACCCCTCTTGGTGATTCTATCCGTAGGATACAAGAGTCCGTGACTACATCCGGAGGAGGGAAACAGGGACGCCTTATAGGCGCTATTATCGGTGGTGTGGCTCTCGGGGTTGCAACCGCTGCA…
>	161	I.2	I_b	MK006018	avian	FL_USA	475985	2007	ATGGGCTCCAGATCTTCTACCAGGATCCCAGTACCTCTGATGCTGACTGTTCGGGTCGCGCTGGCACTGAGTTGCGTCCGTCTGACAAGCTCCCTTGATGGCAGGCCTCTTGCAGCTGCAGGGATTGTGGTAACAGGAGACAAAGCAGTCAACATATACACCTCATCCCAGACAGGGTCGATCATAGTCAAGTTACTCCCCATTATGCCCAAGGACAAAGAGGCGTGTGCAAAAGCCCCGTTGGAGGCGTACAACAGGACATTGACTACTCTGCTCACCCCCCTTGGTGATTCTATCCGTAGGATACAAGAGTCTGTGACTACATCTAGAGGAGGGAAACAGGGACGCTTTATAGGCGCTATTATCGGTGGTGCGGCTCTCGGGGTTGCAACCGCTGCA…
>	165	I.1.2.1	I_c	EF564816	redknot	NJ_USA	A_101_1383	2001	ATGGGCTCCAGATCCTCTACCAAGATCTCAGTACCTCCGATGCTGACTGTCCAATTTGTGCTAGCACTGAGCTGCATCTGTCCGACCGGCTCTCTTGATGGCAGGCCTCTTGCAGCTGCAGGAATTGTGGTAACAGGAGACAAAGCGGTCAACATATACACCTCATCTCAGACAGGGTCAATCGTAGTCAAGTTACTCCCAAACATGCCCAGAGATAAAGAGGCGTGTGCAAAATCCCCATTAGAAGCGTACAACAGGACGTTGACTACTTTACTCACCCCCCTTGGTGATTCTATCCGTAGGATACAAGAGTCTGTTACCACATCTGAAGGAGGGAAACAGGGGCGCCTCATAGGCGCCATTATCGGTGGTGTAGCTCTCGGGGTTGCAACTGCTGCA…
>	166	I.1.2.1	I_c	GQ918280	black_headed_gull	Sweden		1994	ATGGGCTCCAGATCTTCTACCAAGATCCCAGTACCTCCGATGCTGATTGTTCGATTCGTGCTAGCACTGAGCTGCATCTGTCCGACCGGCTCTCTTGATGGCAGGCCTCTTGCAGCTGCAGGAATTGTGGTAACAGGAGACAAAGCGGTCAACATATACACTTCATCTCAGACAGGGTCAATCGTAGTCAAGTTACTCCCAAACATGCCCAAAGACAAAGAGGCGTGTGCAAAATCCCCATTGGAGGCGTACAACAGGACATTGACTACTTTACTCACCCCCCTTGGTGATTCTATCCGTAGGATACAAGAGTCTGTGACCACATCTGAAGGAGGGAAACAGGGACGCCTCATAGGCGCCATTATCGGTGGTGTAGCTCTCGGGGTTGCAACTGCTGCA…
>	167	I.1.2.1	I_c	KC503478	slaty_backedgull	Japan	9KS_0098	2009	ATGGGCTCCAGATCCTCTACCAAGATCCCGGTATCTCCGATGCTGACTGTCCAATTCATGCTAGCACTGAGCTACGTCTGTCCGATTGGCTCTCTTGATGGGAGGCCTCTTGCAGCTGCAGGAATTGTGGTAACAGGAGACAAAGCGGTCAACATATACACCTCATCTCAGACAGGGTCAATCGTGGTCAAGTTACTCCCAAACATGCCCAGAGATAAAGAGGCGTGTGCAAAATCCCCGCTAGAGGCGTACAACAGGACATTGACTACTTTACTCACCCCCCTTGGTGATTCTATCCGTAGGATACAAGAGTCTGTGACCACATCTGAAGGAGGGAAACAGGGGCGCCTCATAGGCGCCATTATCGGTGGTGTAGCTCTCGGGGTCGCAACTGCTGCA…
>	168	I.1.2.1	I_c	KC808493	redlored_Amazon_parrot	Mexico	Chiapas667_ZM07	2009	ATGGGCCCCAGATCTTCTACCAGGACCCCAGCACATTTGATGCTGACCGTCCGACTCGTGCTGGCACTGAGTTGCGTCTGTCCGACCAGCTCCCTTGATGGCAGGCCTCTTGCAGCTGCAGGGATTGTGGTAACAGGAGACAAAGCAGTCAACATATACACCTCATCCCAGACAGGGTCAATCATAGTCAAGTTACTCCCAAATATGCCCAAAGATAAAGAGGCGTGTGCAAAAGCCCCGTTGGAGGCGTACAACAGGACATTGACTACTTTGCTCACCCCCCTTGGTGATTCTATCCGTAGGATACAAGAGTCTGTGACCACATCTGGAGGAGGGAAACAGGGACGCCTTATAGGCGCCATTATCGGTGGTGTAGCTCTCGGGGTTGCAACCGCTGCA…
>	172	I.1.2.1	I_c	KX352834	gull	Russia	Tyva_14	2014	ATGGGCTCCAGATCCTCTACCAAGATTCCAGTATCTCCGATACTGACTATCCAATTCATGCTAGCACTGAGCTACGTCTGTCCGACTGGCTCTCTTGATGGGAGGCCTCTTGCAGCTGCAGGAATTGTGGTAACAGGAGACAAAGCGGTCAACATATACACCTCATCTCAGACAGGGTCAATCGTGGTCAAGTTACTCCCAAACATGCCCAGAGACAAGGAGGCGTGTGCAAAATCCCCACTAGAGGCGTACAACAGAACATTGACTACTTTACTTACCCCCCTTGGTGATTCTATCCGTAGGATACAGGAGTCTGTGACCACATCTGAAGGAGGGAAACAGGGGCGCCTCATAGGCGCCATTATCGGTGGTGTAGCTCTCGGGGTTGCAACTGCTGCA…
>	174	I.1.2.2	I_d	AB465607	chicken	Japan	Ishi	1962	ATGGGCTCCAGATCTTCTACCAGGATCCCAGTACCTCTGATGCTGACCGTCCGATTTGTGCTGGCACTGAGTTGCATCTGTCCGACTAGCTCCCTTGATGGCAGGCCTCTTGCAGCTGCAGGGATTGTGGTAACAGGAGACAAAGCAGTCAACATATACACCTCATCTCAGACAGGGTCAATCATAGTCAAGTTACTCCCAAATATGCCCAAAGATAAAGAGGCGTGTGCAAAAGCCCCGTTGGAGGCGTACAACAGGACATTGACCACTTTGCTCACCCCCCTTGGTGATTCTATCCGTAGGATACAAGAGTCCGTGACCACATCTGGAGGAGGGAAACAAGGACGCCTTATAGGCGCCATTATCGGTGGTGCAGCTCTCGGGGTTGCAACCGCTGCA…
>	175	I.1.2.2	I_d	EF564817	ruddyturnstone	DE_USA	492	2002	ATGGGCTCCAGATCTTCTACCAGGATCCCAGTACCCCTAATGCTGATCGTCCGACTTGTGCTGGCACTGAGTTGCGTCTGCCCGACCAGCTCCCTTGATGGCAGGCCTCTTGCGGCTGCAGGGATTGTGGTAACAGGAGACAAGGCAGTCAGCATATACACCTCATCTCAGACAGGGTCAATCATAGTCAAGTTACTCCCAAATATGCCCAAAGATAAAGAGGCATGTGCAAAGGCCCCGTTGGAGGCGTACAACAGGACCTTGACCACTCTGCTTACCCCCCTTGGTGATTCCATCCGCAGGATACAAGAGTCTGTGACCACATCTGGAGGAGGGAAACAGGGACGTCTTCTAGGCGCCATTATCGGTGGTGCGGCTCTCGGGGTTGCAACCGCTGCA…
>	176	I.1.2.2	I_d	KC503476	northern_pintail	AK_USA	44500_136_	2009	ATGGGTTCCAGATCTTCTACCAGGATCCCAGTACCCCTAATGCTGACCGTACGGCTCGTGCTGGCACTGAGTTGCGTCTGCCCGACCAGCTCCCTCGATGGCAGGCCTCTTGCAGCTGCAGGGATTGTGGTGACAGGAGACAAGGCAGTCAACATATACACCTCATCTCAGACAGGGTCTATCATAGTCAAGTTACTCCCAAATATGCCCAAAGATAAAGAGGCATGTGCAAAGGCCCCGTTGGAGGCGTACAACAGGACCCTGACCACTTTGCTCACCCCCCTCGGTGATTCTATCCGCAGGATACAAGAGTCTGTGACCACATCTGGAGGAGAGAGACAGGGACGTCTTATAGGCGCCATTATCGGTGGTGCGGCTCTCGGGGTTGCAACCGCTGCG…
>	177	I.1.2.2	I_d	KC503479	redpoll	Russia	Nikita_530_FFNK2	2008	ATGGGCTCCAGATCTTCTACCAGGATCCCAGTACCCCTGATGCTGACTGTCCGACTTGTGCTGGCACTGAGTTGCGTCTGCCCGACCAGCTCCCTTGATGGCAGGCCTCTTGCAGCTGCAGGGATTGTGGTAACAGGAGACAAGGCAGTCAACATATACACCTCATCTCAGACAGGGTCAATCATAGTCAAGTTACTCCCAAATATGCCCAAAGATAAAGAGGCGTGTGCAAAGGCCCCGTTGGAGGCGTACAACAGGACCTTGACCACTCTGCTCACCCCCCTTGGTGATTCTATCCGCAGGATACAAGAGTCTGTGACCACATCTGGAGGAGGGAAACAGGGACGTCTTATAGGCGCCATTATCGGTGGTGCGGCTCTCGGGGTTGCAACCGCTGCA…
>	178	I.1.2.2	I_d	KX857711	American_green_winged_teal	MN_USA	AI09_3831	2009	ATGGGTTCCAGATCTTCTACCAGGATCCCAGTACCCCTAATGCTGACCGTCCGGCTCGTGCTGGCACTGAGTTGCATCTGCCCGACCAGCTCCCTCGATGGCAGGCCTCTTGCAGCTGCAGGGATTGTGGTGACAGGAGACAAGGCAGTCAACATATACACCTCATCTCAGACAGGGTCTATCATAGTCAAGTTACTCCCAAATATGCCCAAAGATAAAGAGGCATGTGCAAAGGCCCCGTTGGAGGCGTACAACAGGACCCTGACCACTTTGCTCACCCCCCTCGGTGATTCTATCCGCAGGATACAAGAGTCTGTGACCACATCTGGAGGAGAGAGACAGGGACGTCTTATAGGCGCCATTATCGGTGGTGCGGCTCTCGGGGTTGCAACCGCTGCG…
>	182	I.2	I_ulster	AY562991	chicken	Ireland	Ulster	1967	ATGGGCTCCAGATCTTCTACCAGGATCCCAGTACCTCTGATGCTGACCGTCCGGGTCGCGCTGGAACTGAGTTGCGTCTGTCCGACAAGCTCCCTTGATGGCAGGCCTCTTGCAGCTGCAGGGATTGTGGTGACAGGAGACAAAGCAGTCACCATTTCCACCTCATCTCAGACAGGGTCAATCATAGTCAAGTTACTCCCAAATTTGCCCAAAGATAAAGAGGCGTTTGCAAAAGCCCCGCTGGAGGCGTTCAACAGGACATTGACTACTTGGCTCACCCCCCTTGGTGATTCTATCCGTAGGATACAAGAGTCTGTGACTACATCTGGAGGAGGGAAACAGGGACGCCTTATAGGCGCCATTATCGGCGGTGCAGCTCTCGGGGTTGCAACCGCTGCA…
>	355	II	II	EU289028	turkey	USA	VG_GA	1989	ATGGGCTCCAGACCTTCTACCAAGAACCCAGCACCTATGATGCTGACTATCCGGGTCGCGCTGGTACTGAGTTGCATCTGTCCGGCAAACTCCATTGATGGCAGGCCTCTTGCAGCTGCAGGAATTGTGGTTACAGGAGACAAAGCAGTCAACATATACACCTCATCCCAGACAGGATCAATCATAGTTAAGCTCCTCCCGAATCTGCCCAAGGATAAGGAGGCATGTGCGAAAGCCCCCTTGGATGCATATAACAGGACATTGACCACTTTGCTCACCCCCCTTGGTGACTCTATCCGTAGAATACAAGAGTCTATGACTACATCTGGAGGGGGGAGACAGGGGCGCCTTATAGGCGCCATTATTGGCGGTGTGGCTCTTGGGGTTGCAACTGCCGCA…
>	372	II	II	AF077761	chicken	USA	LaSota	1946	ATGGGCTCCAGACCTTCTACCAAGAACCCAGCACCTATGATGCTGACTATCCGGGTTGCGCTGGTACTGAGTTGCATCTGTCCGGCAAACTCCATTGATGGCAGGCCTCTTGCAGCTGCAGGAATTGTGGTTACAGGAGACAAAGCCGTCAACATATACACCTCATCCCAGACAGGATCAATCATAGTTAAGCTCCTCCCGAATCTGCCCAAGGATAAGGAGGCATGTGCGAAAGCCCCCTTGGATGCATACAACAGGACATTGACCACTTTGCTCACCCCCCTTGGTGACTCTATCCGTAGGATACAAGAGTCTGTGACTACATCTGGAGGGGGGAGACAGGGGCGCCTTATAGGCGCCATTATTGGCGGTGTGGCTCTTGGGGTTGCAACTGCCGCA…
>	375	II	II	GU978777	chicken	USA	TX_GB_	1948	ATGGGCCCCAGACCCTCTACCAAGAACTCAGCACCTATGATGCTGACTGTCCGAGTCGCGCTGGTACTGAGTTGCATCTGTCCGGCAAACTCTATTGATGGCAGGCCTCTTGCGGCTGCAGGAATTGTGGTAACAGGAGATAAAGCAGTCAACATATACACCTCATCCCAGACAGGATCAATCATAGTTAAGCTCCTCCCGAACCTGCCCAAGGATAAGGAGGCATGTGCGAAAGCCCCCTTGGATGCATACAACAGGACATTGACCACTTTGCTCACCCCCCTTGGTGACTCTATCCGTAGGATACAAGAGTCTGTAACTACATCTGGAGGGAGGAGACAGAAACGATTTATAGGCGCCATTATTGGCGGTGTGGCTCTTGGGGTTGCAACTGCTGCA…
>	376	II	II	JN863121	chicken	USA	New_Jersey_Roakin	1946	ATGGGCCCCAGACCTTCTACCAAGAACCCAACACCTATGATGCTGACTGTCCGGGTCGCGCTGGTACTGAGTTGCATCTGTCCGGCAAACTCCATTGATGGCAGGCCTCTTGCGGCTGCAGGAATTGTGGTAACAGGAGACAAAGCAGTCAACATATACACCTCATCCCAGACAGGATCAATCATAGTTAAGCTCCTCCCAAACCTGCCCAAGGATAAGGAGGCATGTGCGAAAGCCCCCTTGGATGCATACAACAGGACATTGACCACTTTGCTCACCCCCCTTGGTGACTCTATCCGTAGGATACAAGAGTCTGTAACTACATCTGGAGGGAGGAGACAGAAACGCTTTATAGGCGCCATTATTGGCGGTGTGGCTCTTGGGGTGGCAACTGCTGCA…
>	377	II	II	JN872151	chicken	USA	Hitchner_B1	1947	ATGGGCTCCAGACCTTCTACCAAGAACCCAGCACCTATGATGCTGACTATCCGGGTCGCGCTGGTACTGAGTTGCATCTGTCCGGCAAACTCCATTGATGGCAGGCCTCTTGCAGCTGCAGGAATTGTGGTTACAGGAGACAAAGCAGTCAACATATACACCTCATCCCAGACAGGATCAATCATAGTTAAGCTCCTCCCGAATCTGCCCAAGGATAAGGAGGCATGTGCGAAAGCCCCCTTGGATGCATACAACAGGACATTGACCACTTTGCTCACCCCCCTTGGTGACTCTATCCGTAGGATACAAGAGTCTGTGACTACATCTGGAGGGGGGAGACAGGGGCGCCTTATAGGCGCCATTATTGGCGGTGTGGCTCTTGGGGTTGCAACTGCCGCA…
>	387	II	II	KP939087		Mexico	Texcoco_H1_	1950	ATGGGCCCCAGACCTTCTACCAAGAACCCTGCACCTATGATGCTGCCTGTCCGAGCTGCGCTGGTACTGTGCTGCATCTGTCCGGCAAACTCTATTGATGGCAGGCCTCTTGCGGCTGCAGGAATTGTGGTAACAGGAGACAAAGCAGTCAACATATACACCTCATCCCAGACAGGATCAATCATAGTTAAGCTCCTCCCAAACCTGCCCAAGGATAAGGAGGCATGTGCGAAAGCCCCCTTGGATGCATACAACAGGACATTGACCACTTTGCTCACCCCCCTTGGTGACTCCATCCGTAGGATACAAGAGTCTGTAACTACATCTGGAGGGAGGAGACAGAAACGCTTTATAGGCGCCATTATTGGCGGTGTGGCTCTTGGGGTTGCAACTGCTGCA…
>	388	II	II	KP939088	chicken	USA	California_CG_179_H4_	1946	ATGGGCTCCAGACCTTCTACCAAGATCCCAGCACCTATGATGCTGACTGTCCGGGTCGCGCTGGTACTGAGTTGCATCTGTCCGGCAAACTCCATTGATGGCAGGCCTCTTGCGGCTGCAGGGATTGTGGTAACAGGAGACAAAGCAGTCAACATATACACCTCATCCCAGACAGGATCAATCATAGTTAAGCTCCTCCCAAATATGCCCAAGGATAAGGAGGCATGTGCAAAAGCCCCCTTGGATGCATACAACAGGACATTGACCACTTTGCTCACCCCCCTTGGTGACTCTATCCGTAGGATACAAGAGTCTGTGACTACATCTGGAGGGAGGAGACAGAGGCGCTTTATAGGCGCCATTATCGGCGGTGTGGCTCTTGGGGTTGCAACTGCTGCA…
>	389	II	II	KP939089	chicken	USA	California_11914_FD_H6_	1944	ATGGGCTCCAGACCTTCTACCAAGATCTCAGCACCTATGATGCTGACTATCCGGGTCGCGTTGGTACTGAGTTGCATCTGTCCAGCAAACTCCATTGACGGCAGGCCTCTTGCGGCTGCAGGGATTGTGGTAACAGGAGACAAAGCAGTCAACATATACACTTCATCCCAGACAGGATCAATCATAGTTAAGCTCCTCCCAAATATGCCCAAGGATAAGGAGGCATGTGCAAAAGCCCCCTTGGATGCATACAACAGGACATTGACCACTTTGCTCACCCCCCTTGGTGACTCTATCCGTAGGATACAAGAGTCTGTGACTACATCTGGAGGGAGGAGACAGAGGCGCTTTATAGGTGCCATTATCGGCGGTGTGGCTCTTGGGGTTGCAACTGCTGCA…
>	390	II	II	KP939090	chicken	USA	California_119144_NAP_H7_	1944	ATGGGCTCCAGACCTTCTACCAAGATCTCAGCACCTATGATGCTGACTATCCGGGTCGCGTTGGTACTGAGTTGCATCTGTCCGGCAAACTCCATTGACGGCAGGCCTCTTGCGGCTGCAGGGATTGTGGTAACAGGAGACAAAGCAGTCAACATATACACTTCATCCCAGACAGGATCAATCATAGTTAAGCTCCTCCCAAATATGCCCAAGGATAAGGAGGCATGTGCAAAAGCCCCCTTGGATGCATACAACAGGACATTGACCACTTTGCTCACCCCCCTTGGTGACTCTATCCGTAGGATACAAGAGTCTGTGACTACATCTGGAGGGAGGAGACAGAGGCGCTTTATAGGTGCCATTATCGGCGGTGTGGCTCTTGGGGTTGCAACTGCTGCA…
>	391	II	II	KP939091	_	USA	Ky_50	1947	ATGGGCCCCAGACCTTCTACCAAGAACCCAGCACCTATGATGCTGACTGTCCGGGTCGCGCTGGTACTGAGTTGCCTCTGTCCGGCAAACTCCATTGATGGCAGGCCTCTTGCGGCTGCAGGAATTGTGGTAACAGGAGACAAAGCAGTCAACATATACGCCTCATCCCAGACAGGATCAATCATAGTTAAGCTCCTCCCAAACCTGCCCAAGGATAAGGAGGCATGTGCGAAAGCCCCCTTGGATGCATACAACAGGACATTGACCACTTTACTCACCCCCCTTGGTGACTCTATCCGTAGGATACAAGAGTCTGTAACTACATCTGGAGGGAGGAGACAGAAGCGCTTTATAGGCGCCATTATTGGCGGTGTGGCTCTTGGGGTTGCAACTGCTGCA…
>	392	II	II	KP939092		USA	Ohio_Miller	1948	ATGGGCCTCAGACCTTCTACCAAGAACCCAGCACCTATGATGCTGACTGTCCGAGTCGCGCTGATACTGAGTTGCATCTGTCCGGCAAACTCTATTGATGGCAGGCCTCTTGCGGCTGCAGGAATTGTGGTAACAGGAGACAAAGCAGTCAACATATACACCTCATCCCAGACAGGATCAATCATAGTTAAGCTCCTCCCAAACCTGCCCAAGGATAAGGAGGCATGTGCGAAAGCCCCCTTGGATGCATACAACAGGACATTGACCACTTTGCTCACCCCCCTTGGTGACTCTATCCGTAGGATACAAGAGTCTGTAACTACATCTGGAGGGAGGAGACAGAAACGCTTTATAGGCGCCATTATTGGCGGTGTGGCTCTTGGGGTTGCAACTGCTGCA…
>	393	II	II	KP939093		USA	Montana	1946	ATGGGCCCCAGACCTTCTACCAAGAACCCAGCACCTATGATGCTGACTGTCCGAGGCGCGCTGGTACTGAGTTGCATCTGTCCGGCAAACTCCATTGATGGCAGGCCTCTTGCGGCTGCAGGAATTGTGGTAACAGGAGACAAAGCAGTCAACATATACACCTCATCCCAGACAGGATCAATCATAGTTAAGCTCCTCCCAAACCTGTCCAAGGATAAGGAGGCATGTGCGAAAGCCCCCTTGGATGCATACAACAGGACATTGACCACTTTGCTCACCCCCCTTGGTGACTCTATCCGTAGGATACAAGAGTCTGTAACTACATCTGGAGGGAGGAGACAGAAACGCTTTATAGGCGCCATTATTGGCGGTGTGGCTCTTGGGGTTGCAACTGCTGCA…
>	394	II	II	KP939094		USA	Nebraska_WW1	1955	ATGGGCTCCAGACCTTCTACCAAGATCTCAGCACCTATGATGCTGACTATCCGGGTCGCGTTGGTACTGAGTTGCATCTGTCCGGCAAACTCCATTGACGGCAGGCCTCTTGCGGCTGCAGGGATTGTGGTAACAGGAGACAAAGCAGTCAACATATACACTTCATCCCAGACAGGATCAATCATAGTTAAGCTCCTCCCAAATATGCCCAAGGATAAGGAGGCATGTGCAAAAGCCCCCTTGGATGCATACAACAGGACATTGACCACTTTGCTCACCCCCCTTGGTGACTCTATCCGTAGGATACAAGAGTCTGTGACTACATCTGGAGGGAGGAGACAGAGGCGCTTTATAGGTGCCATTATCGGCGGTGTGGCTCTTGGGGTTGCAACTGCTGCA…
>	395	II	II	KP939095	_	USA	Ontario_Berwick	1948	ATGGGCCCCAGACCTTCTACCAAGAACCCAGCACCTATGATGCTGACTGTCAGAGTCGCGCTGGTACTGAGTTGCATCTGTCCGGCAAACTCTATTGATGGCAGGCCTCTTGCGGCTGCTGGAATTGTGGTAACAGGGGACAAAGCAGTCAACATATACACCTCATCCCAGACAGGATCAATCATAGTTAAGCTCCTCCCAAACCTACCCAAGGATAAGGAGGCATGTGCGAAAGCCCCCTTGGATGCATACAACAGGACATTGACCACTTTGCTCACCCCCCTTGGTGACTCTATCCGTAGGATACAAGAGTCTGTAACTACATCTGGAGGGAGGAGACAGAAACGCTTTATAGGCGCCATTATTGGCGGTGTGGCTCTTGGGGTTGCAACTGCTGCA…
>	396	II	II	KP939096	_	USA	NJ_KD	1945	ATGGGCCTCAGACCTTCTACCAAGAACCCAGCACCTATGATGCTGACTGTCCGGGTCGCGCTGGTACTGAGTTGCATCTGTCCGGCAAACTCCATTGATGGCAGGCCTCTTGCGGCTGCAGGAATTGTGGTAACAGGAGACAAAGCAGTCAACATATACACCTCATCCCAGACAGGATCAATCATAGTTAAGCTCCTCCCAAACCTGCCCAAGGATAAGGAGGCATGTGCGAAAGCCCCCTTGGATGCATACAACAGGACATTGACCACTTTGCTCACCCCCCTTGGTGACTCTATCCGTAGGATACAAGAGTCTGTAACTACATCTGGAGGGAGGAGACAGAAACGCTTTATAGGCGCCATTATTGGCGGTGTGGCTCTTGGGGTTGCAACTGCTGCA…
>	399	II	II	KT445901	chicken	Palestine	Komarov	1945	ATGGGCCCCAGACCTTCTACCAAGAACCCAACACCTATGATGCTGACTGTCCGGGTCGCGCTGGTACTGAGTTGCATCTGTCCGGCAAACTCCATTGATGGCAGGCCTCTTGCGGCTGCAGGAATTGTGGTAACAGGAGACAAAGCAGTCAACATTTACACCTCATCCCAGACAGGATCAATCATAGTTAAGCTCCTCCCAAACCTGCCCAAGGATAAGGAGGCATGTGCGAAAGCCCCCTTGGATGCATACAACAGGACATTGACCACTTTGCTCACCCCCCTTGGTGACTCTATCCGTAGGATACAAGAGTCTGTAACTACATCTGGAGGGAGGAGACAGAAACGCTTTATAGGCGCCATTATTGGCGGTGTGGCTCTTGGGGTGGCAACTGCTGCA…
>	426	II	II	X04719	chicken	USA	Beaudette_C	1945	ATGGGCCCCAGACCTTCTACCAAGAACCCAGTACCTATGATGCTGACTGTCCGAGTCGCGCTGGTACTGAGTTGCATCTGTCCGGCAAACTCCATTGATGGCAGGCCTCTTGCGGCTGCAGGAATTGTGGTAACAGGAGACAAAGCAGTCAACATATACACCTCATCCCAGACAGGATCAATCATAGTTAAGCTCCTCCCAAACCTGCCCAAGGATAAGGAGGCATGTGCGAAAGCCCCCTTGGATGCATACAACAGGACATTGACCACTTTGCTCACCCCCCTTGGTGACTCTATCCGTAGGATACAAGAGTCTGTAACTACATCTGGAGGGAGGAGACAGAAACGCTTTATAGGCGCCATTATTGGCGGTGTGGCTCTTGGGGTTGCAACTGCTGCA…
>	428	III	III	EF201805	avian		Mukteswar	1940	ATGGGCCCCAGATCTTCTACCAGGATCCCAGTACCTCTAATGCTGACCATACGGATCACGCTGGCACTGAGTTATGTCCGTCTGACAAGTTCTCTTGATGGCAGGCCTCTTGCAGCCGCAGGGATCGTGGTAACAGGGGATAAAGCAGTTAACATATACACCTCATCCCAGACAGGGTCAATCATAGTCAAGTTACTCCCAAATATGCCCAAGGACAAAGAGGCATGTGCAAAAGCCCCATTGGAGGCTTACAACAGGACACTGACTACTTTGCTTACCCCCCTTGGTGATTCTATCCGCAGGATACAAGAGTCTGTGACTACATCCGGAGGAAGGAGACAGAGACGCTTTATAGGTGCCATTATTGGCAGTGTAGCTCTAGGGGTTGCAACAGCTGCA…
>	432	III	III	DQ485259	chicken	china	Guangxi5	2000	ATGGGCTCCACATCTTCTACCAGGATCCCAGTACCTCTAATGCTGACCATACGGATCACGCTGGCACTGAGTTATGTCCGTCTGACAAGTTCTCTTGATGGCAGGCCTCTTGCAGCCGCAGGGATCGTGGTAACAGGGGATAAAGCAGTTAACATATACACCTCATCCCAGACAGGGTCAATCATAGTCAAGTTACTCCCAAATATGCCCAAGGACAAAGAGGCATGTGCAAAAGCCCCATTGGAGGCTTACAACAGGACACTGACTACTTTGCTTACCCCCCTTGGTGATTCTATCCGCAGGATACAAGAGTCTGTGACTACATCCGGAGGAAGGAGACAGAGACGCTTTATAGGTGCCATTATTGGCAGTGTAGCTCTAGGGGTTGCAACAGCTGCA…
>	438	III	III	GU182327	chicken	Pakistan	SPVC_Karachi_1	1974	ATGGGCCCCAGATCTTCTACCAGGATCCCAGTACCTCTAATGCTGACCATACGGATCACGCTGGCACTGAGTTATGTCCGTCTGACAAGTTCTCTTGATGGCAGGCCTCTTGCAGCCGCAGGGATCGTGGTAACAAGGGATAAAGCAGTTAACATATACACCTCATCCCAGACAGGGTCAATCATAGTCAAGTTACTCCCAAATATGCCCAAGGACAAAGAGGCATGTGCAAAAGCCCCATTGGAGGCTTACAACAGGACACTGACTACTTTGCTTACCCCCCTTGGTGATTCTATCCGCAGGATACAAGAGTCTGTGACTACATCCGGAGGAAGGAGACAGAGACGCTTTATAGGTGCCATTATTGGCAGTGTAGCTCTAGGGGTTGCAACAGCTGCA…
>	444	IV	IV	AY741404	Fowl	UK	Herts	1933	ATGGGCTCCAGATCTTCTACCAGGATCCCGGTTCCTCCAATGCTGATCATCCGAATTGTGCTGACGCTGAGTTGTATCCGTCTGACAAGCTCTCTTGATGGCAGGCCTCTTGCAGCTGCAGGGATCGTGGTAACAGGAGATAAAGCAGTCAACATATACACCTCATCCCAGACAGGGTCAATCATAGTCAAGTTACTCCCAAATATGCCCAAGGACAAAGAGGCGTGTGCAAAAGCCCCATTGGAGGCATACAACAGGACACTGACTACTTTGCTCACCCCCCTTGGTGATTCTATCCGCAGGATACAAGAGTCTGTGACTACTTCCGGAGGAAGGAGACAGAGACGCTTTATAGGTGCCATTATCGGCAGTGTAGCTCTTGGGGTTGCAACAGCTGCA…
>	445	IV	IV	EU293914	_	Italy	Italien	1944	ATGGGCTCCAGATCTTCTACCAGGATCCCGGTACCTCTAATGCTGATCATCCGAATTGCGCTGACACTGAGCTGTATCCGTCTGACAAGCTCTCTTGATGGCAGGCCTCTTGCAGCTGCAGGGATCGTGGTAACAGGAGATAAAGCAGTCAACATATACACCTCATCCCAGACAGGGTCAATCATAGTCAAGTTACTCCCAAATATGCCCAAGGACAAAGAGGCGTGTGCAAAAGCCCCATTAGAGGCATACAACAGGACACTGACTACTTTGCTCACCCCCCTTGGCAATTCTATCCGCAGGATACAAGAGTCTGTGACTACTTCCGGAGGAAGGAGACAGAGACGCTTTATAGGTGCCATTATCGGCAGTGTAGCTCTTGGGGTTGCAACAGCTGCA…
>	448	IV	IV	MH996898	chicken	Nigeria	Plateau_N53	1973	ATGGGCTCCAGATCTTCTACCAGGATCCCGGTATCTCCAATGCTGATCGTCCGAATTGCGCTGATGCTGAGTTGTATCCGTCTGACAAGCTCTCTTGATGGCAGGCCCCTTGCAGCTGCAGGGGTCGTGGTAACAGGAGACAAAGCAGTCAACATATACACCTCATCCCAGACGGGGTCAATCATAGTCAAATTACTCCCAAATATGCCCAAGGACAAAGAGGCGTGTGCGAAAGCCCCATTAGAGGCATACAACAGGACGCTGACTACTTTGCTCACCCCTCTTGGTGATTCCATTCGCAGGATACAAGAGTCTGTGACTACTTCCGGAGGAAGGAGACAGAGACGCTTTATAGGTGCCGTTATCGGCAGTGTGGCTCTTGGGGTTGCGACAGCTGCA…
>	463	XIX	V_a	FJ705456	cormorant	USA_MN_	MN_92_40140	1992	ATGGGCCCCAAACCCCCCACCGGGACCCCAGCGCCTCTGGTGCTGATCGCCCGGACCGCGTTGGTGTTGGGCTGTGTCTGTCCGGCGGGCTCTCTTGACGGCAGACCTCTTGCAGCTGCAGGGATTGTGGTAACGAGAGATAAAGCAGTCAATATATACACTTCATCTCAAACGGGGTCAATCATAGTCAAGTTACTCCCAAATATGCCCAAGGACAAGGAGGCGTGCGCAAAAGCCCCATTAGAGGCATACAATAGAACACTGACCACTTTACTCACTCCTCTTGGTGACTCCATCCGCAGGATACAAGGGTCTGCAACTACATCTAGAGGAAGGAGACAGAAACGTTTTGTAGGTGCTATCATTGGCAGTATAGCTCTTGGGGTTGCGACAGCTGCA…
>	464	XIX	V_a	FJ705457	cormorant	USA	CA_97_23071	1997	ATGGGCCCCAAACCCTCCACCAGGACCCCAGCACCCCTGATGCTGATCACCCGGACCACGTTGATATTGAGCTGTATCTGTCTGACAAGCTCTCTTGACGGCAGACCTCTTGCAGCTGCAGGGATTGTGGTAACGAGAGATAAAGCAGTCAATGTATACACTTCATCTCAAACAGGGTCAATCATAGTCAAGTTGCTCCCAAATATGCCCAAGGATAAAGAGGCGTGCGCAAAAGCCCCATTGGAGGCATACAACAGAACACTGACCACTTTACTCACTCCTCTTGGTGACTCCATCCGCAGGATACAAGGGTCTGCAACTACATCTAGAGGAAGGAGACAGAAACGTTTTGTAGGTGCTATTATCGGCAGTATAGCTCTTGGGGTTGCAACAGCTGCA…
>	465	XIX	V_a	FJ705458	cormorant	USA_CA_	CA_D9704285	1997	ATGGGCCCCAAACCCTCCACCAGGACCCCAGCACCCCTGATGCTGATCACCCGGACCACGTTGATATTGAGCTGTATCTGTCTGACAAGCTCTCTTGACGGCAGACCTCTTGCAGCTGCAGGGATTGTGGTAACGAGAGATAAAGCAGTCAATGTATACACTTCATCTCAAACAGGGTCAATCATAGTCAAGTTGCTCCCAAATATGCCCAAGGATAAAGAGGCGTGCGCAAAAGCCCCATTGGAGGCATACAACAGAACACTGACCACTTTACTCACTCCTCTTGGTGACTCCATCCGCAGGATACAAGGGTCTGCAACTACATCTAGAGGAAGGAGACAGAAACGTTTTGTAGGTGCTATTATCGGCAGTATAGCTCTTGGGGTTGCAACAGCTGCA…
>	466	XIX	V_a	FJ705459	cormorant	Canada	98CNN3_V1125	1998	ATGGGCCCCAAACCCTCCACCAGGACCCTAGCACCCCTGATGCTGATCACCCGGACCACGTTGATATTGAGCTGTATCTGTCGGACAAGCTCTCTTGACGGCAGACCTCTTGCAGCTGCAGGGATTGTGGTAACGAGAGATAAAGCAGTCAATGTATACACTTCATCTCAAACAGGGTCAATCATAGTCAAGTTGCTCCCAAATATGCCCAAGGATAAAGAGGCGTGCGCAAAAGCCCCATTGGAGGCATACAACAGAACACTGACCACTTTACTCACTCCTCTTGGTGACTCCATCCGCAGGATACAAGGGTCTGCAACTACATCTAGAGGAAGGAGACAGAAACGTTTTGTAGGTGCTATTATCGGCAGTATAGCTCTTGGGGTTGCAACAGCTGCA…
>	467	XIX	V_a	FJ705460	cormorant	Canada	95DC02150	1995	ATGGGCCCCAAACCCTCCACCAGGACCCCAGCACCCCTGATGCTGATCACCCGGACCACGTTGATATTGAGCTGTATCTGTCGGACAAGCTCTCTTGACGGCAGACCTCTTGCAGCTGCAGGGATCGTGGTAACGAGAGATAAAGCAGTCAATGTATACACTTCATCTCAAACAGGGTCAATCATAGTCAAGTTGCTCCCAAATATGCCCAAGGATAAAGAGGCGTGCGCAAAAGCCCCTTTGGAGGCATACAACAGAACACTGACCACTTTACTCACTCCTCTTGGTGACTCCATCCGCAGGATACAAGGGTCTGCAACTACATCTAGAGGAAGGAGACAGAAACGTTTTGTAGGTGCTATTATCGGCAGTATAGCTCTTGGGGTTGCAACAGCTGCA…
>	468	XIX	V_a	FJ705461	cormorant	Canada	95DC2345	1995	ATGGGCCCCAAACCCTCCACCAGGACCCCAGCACCCCTGATGCTGATCATCCGGACCACGTTGATATTGAGCTGTATCTGTCGGACAAGCTCTCTTGACGGCAGACCTCTTGCAGCTGCAGGGATTGTGGTAACGAGAGATAAAGCAGTCAATGTATACACTTCATCTCAAACAGGGTCAATCATAGTCAAGTTGCTCCCAAATATGCCCAAGGATAAAGAGGCGTGCGCAAAAGCCCCATTGGAGGCATACAACAGAACACTGACCACTTTACTCGCTCCTCTTGGTGACTCCATCCGCAGGATACAAGGGTCTGCAACTACATCTAGAGGAAGGAGACAGAAACGTTTTGTAGGTGCTATTATCGGCAGTATAGCTCTTGGGGTTGCAACAGCTGCA…
>	469	XIX	V_a	FJ705463	cormorant	USA_	NV_19529_04	2005	ATGGGCCCCAAACCCTCCACCAGAACCCCAGCACCCCTGATGCTGATCACCCGGACCACGCTGATATTGAACTGTATTTGTCTGACAAGCTCTCTTGACGGCAGACCTCTTGCAGCTGCAGGGATTGTGGTAACGAGAGATAAAGCGGTCAATGTATACACTTCATCCCAAACAGGGTCAATCATAGTCAAGTTGCTCCCAAATATGCCCAAGGATAAAGAGGCGTGCGCAAAAGCCCCATTGGAGGCATACAACAGAACACTGACTACTTTACTCACTCCTCTTGGTGACTCCATCCGCAGGATACAAGGGTCTGCAACTACATCTAGAGGAAAGAGACAGAAACGTTTTGTAGGTGCTATTATCGGCAGTATAGCTCTTGGGGTTGCAACAGCTGCA…
>	470	XIX	V_a	GU332655	cormorant	USA_	496	2008	ATGGGCCCCAAACCCCCCACTAGAACCCCAGCACCCCTGACGCTGATCACCCGGACCACGCTGATATTGAGCTGTATTTGTCTGACAAGCTCTCTTGACGGCAGACCTCTTGCAGCTGCAGGGATTGTGGTAACGAGAGATAAAGCGGTCAATGTATACACTTCATCTCAAACAGGGTCAATCATAATCAAGTTGCTCCCAAATATGCCCAAAGATAAAGAGGCGTGCGCAAAAGCCCCATTGGAGGCATACAACAGAACACTGACTACTTTACTCACTCCTCTTGGTGACTCCATCCGCAGGATACAAGGGTCTGCAACTACATCTAGAGGAAAGAGACAGAAACGTTTTGTAGGTGCTATTATCGGCAGTATAGCTCTTGGGGTTGCAACAGCTGCA…
>	471	XIX	V_a	GU332662	cormorant	USA_	503	2008	ATGGACCCCAAACCCCCCACCAGAACCCCAGCACCCCTGACGCTGATCACCCGGACCACGCTGATATTGAGCTGTATTTGTCTGACAAGCTCTCTTGACGGCAGACCTCTTGCAGCTGCAGGGATTGTGGTAACGAGAGATAAAGCGGTCAATGTATACACTTCATCTCAAACAGGGTCAATCATAATCAAGTTGCTCCCAAATATGCCCAAAGATAAAGAGGCGTGCGCAAAAGCCCCATTGGAGGCATACAACAGAACACTGACTACTTTACTCACTCCTCTTGGTGACTCCATCCGCAGGATACAAGGGTCTGCAACTACATCTAGAGGAAAGAGACAGAAACGTTTTGTAGGTGCTATTATCGGCAGTATAGCTCTTGGGGTTGCAACAGCTGCA…
>	472	XIX	V_a	GU332663	cormorant	USA_	506	2008	ATGGACCCCAAATCCTCCACCAGGGCCCCAGCACCTCTGATGCTGATCACCCGGGCCACGTTGATATTGAGCTGTATTTGTCGGACAAGCTCTCTTGACGGCAGACCTCTCGCAGCTGCAGGGATTGTGGTGACAAGAGATAAAGCAGTTAATGTATTCACTTCATCTCAAACAGGGTCAATCATAATCAAGTTGCTCCCAAATATGCCCAAGGATAAAGAGGCGTGCGCAAAAGCCCCATTGGAGGCATACAACAGAACACTGACCACCTTACTCACTCCTCTTGGTGACTCCATCCGCAGGATTCAAGGGTCTGCAACTACATCTCGAGGAAGGAGACAGAAACGTTTTGTAGGTGCTATTATCGGCAGTATAGCTCTTGGGGTTGCAACAGCTGCA…
>	473	XIX	V_a	JN255775	cormorant	USA	MA_651	2010	ATGGGCCCCAAACCCTCCACCAGAACCCCAGCACCCCTGACGCTGATCACCCGGACCACGCTGATATTGAGCTGTATTTGTCTGACAAGCTCCCTTGACGGCAGACCTCTTGCAGCTGCAGGGATTGTGGTAACGAGAGATAAAGCGGTCAATGTATACACTTCATCTCAAACAGGGTCAATCATAATCAAGTTGCTCCCAAATATGCCCAAAGATAAAGAGGCGTGCGCAAAAGCCCCATTGGAGGCATACAACAGAACACTGACTACTTTACTCACTCCTCTTGGTGACTCCATCCGCAGGATACAAGGGTCTGCAACTACATCTAGAGGGAAGAGACAGAAACGTTTTGTAGGTGCTATTATCGGCAGTATAGCTCTTGGGGTTGCAACAGCTGCA…
>	475	XIX	V_a	JN255778	great_black_backed_gull	USA	655	2010	ATGGGCCCCAAACCCTCCACCAGAACCCCAGCACCCCTGACGCTGATCACCCGGACCACGCTGATATTGAGCTGTATTTGTCTGACAAGCTCCCTTGACGGCAGACCTCTTGCAGCTGCAGGGATTGTGGTAACGAGAGATAAAGCGGTCAATGTATACACTTCATCTCAAACAGGGTCAATCATAATCAAGTTGCTCCCAAATATGCCCAAAGATAAAGAGGCGTGCGCAAAAGCCCCATTGGAGGCATACAACAGAACACTGACTACTTTACTCACTCCTCTTGGTGACTCCATCCGCAGGATACAAGGGTCTGCAACTACATCTAGAGGGAAGAGACAGAAACGTTTTGTAGGTGCTATTATCGGCAGTATAGCTCTTGGGGTTGCAACAGCTGCA…
>	476	XIX	V_a	JN255779	herring_gull	USA	656	2010	ATGGGCCCCAAACCCTCCACCAGAACCCCAGCACCCCTGACGCTGATCACCCGGACCACGCTGATATTGAGCTGTATTTGTCTGACAAGCTCCCTTGACGGCAGACCTCTTGCAGCTGCAGGGATTGTGGTAACGAGAGATAAAGCGGTCAATGTATACACTTCATCTCAAACAGGGTCAATCATAATCAAGTTGCTCCCAAATATGCCCAAAGATAAAGAGGCGTGCGCAAAAGCCCCATTGGAGGCATACAACAGAACACTGACCACTTTACTCACTCCTCTTGGTGACTCCATCCGCAGGATACAAGGGTCTGCAACTACATCTAGAGGGAAGAGACAGAAACGTTTTGTAGGTGCTATTATCGGCAGTATAGCTCTTGGGGTTGCAACAGCTGCA…
>	477	XIX	V_a	JN255781	cormorant	USA	ME_658_	2010	ATGGGCCCCAAACCCTCCACCAGAACCCCAACACCCCTGACTCTGATCACCCGGACCACGCTGATACTGAGCTGTATTTGTCTGACAAGCTCCCTTGACGGCAGACCTCTTGCAGCTGCAGGGATTGTGGTAACGAGAGATAAAGCGGTCAATGTATACACTTCATCTCAAACAGGGTCAATCATAATCAAGTTGCTCCCAAATATGCCCAAAGATAAAGAGGCGTGCGCAAAAGCCCCATTGGAGGCATACAACAGAACACTGACTACTTTACTCACTCCTCTCGGTGACTCCATCCGCAGGATACAAGGGTCTGCAACTACATCTAGAGGAAAGAGACAGAAACGTTTTGTAGGTGCTATTATCGGCAGTATAGCTCTTGGGGTTGCAACAGCTGCA…
>	478	XIX	V_a	JN255782	cormorant	USA	ME_659	2010	ATGGGCCCCAAACCCTCCACCAGAACCCCAGCACCCCTGACGCTGATCACCCGGACCACGCTGATATTGAGCTGTATTTGTCTGACAAGCTCCCTTGACGGCAGACCTCTTGCAGCTGCAGGGATTGTGGTAACGAGAGATAAAGCGGTCAATGTATACACTTCATCTCAAACAGGGTCAATCATAATCAAGTTGCTCCCAAATATGCCCAAAGATAAAGAGGCGTGCGCAAAAGCCCCATTGGAGGCATACAACAGAACACTGACTACTTTACTCACTCCTCTTGGTGACTCCATCCGCAGGATACAAGGGTCTGCAACTACATCTAGAGGGAAGAGACAGAAACGTTTTGTGGGTGCTATTATCGGCAGTATAGCTCTTGGGGTTGCAACAGCTGCA…
>	479	XIX	V_a	JN255784	cormorant	USA	MN_648	2010	ATGGGCCCCAAACCCTCCACCAGAACCCCAGCACCCCTGACGCTGATCACCCGGACCACGCTGATATTGAGCTGTATTTGTCTGACAAGCTCCCTTGACGGCAGACCTCTTGCAGCTGCAGGGATTGTGGTAACGAGAGATAAAGCGGTCAATGTATACACTTCATCTCAAACAGGGTCAATCATAATCAAGTTGCTCCCAAATATGCCCAAAGATAAAGAGGCGTGCGCAAAAGCCCCATTGGAGGCATACAACAGAACACTGACTACTTTACTCACTCCTCTTGGTGACTCCATCCGCAGGATACAAGGGTCTGCAACTACATCTAGAGGGAAGAGACAGAAACGTTTTGTAGGTGCTATTATCGGCAGTATAGCTCTTGGGGTTGCAACAGCTGCA…
>	480	XIX	V_a	JN255785	cormorant	USA	HN_652	2010	ATGGGCCCCAAACCCTCCACCAGAACCCCAGCACCCCTGACTCTGATCACCCGGACCACGCTGATACTGAGCTGTATTTGTCTGACAAGCTCCCTTGACGGCAGACCTCTTGCAGCTGCAGGGATTGTGGTAACGAGAGATAAAGCGGTCAATGTATACACTTCATCTCAAACAGGGTCAATCATAATCAAGTTGCTCCCAAATATGCCCAAAGATAAAGAGGCGTGCGCAAAAGCCCCATTGGAGGCATACAACAGAACACTGACTACTTTACTCACTCCTCTTGGTGACTCCATCCGCAGGATACAAGGGTCTGCAACTACATCTAGAGGAAAGAGACAGAAACGTTTTGTAGGTGCTATTATCGGCAGTATAGCTCTTGGGGTTGCAACAGCTGCA…
>	481	XIX	V_a	JN872159	cormorant	USA	Wisconsin_451287_11_06_	2006	ATGGGCCCCAAATCCTCCACCAGGACCCCAGCACCTCTGACGCTGATCACCCGGGCCACGTTGATATTGAGCTGTATTTGTCGGACAAGCTCTCTTGACGGCAGACCTCTCGCAGCTGCAGGGATTGTGGTGACAAGAGATAAAGCAGTTAATGTATTCACTTCATCTCAAACAGGGTCAATCATAATCAAGTTGCTCCCAAATATGCCCAGGGATAAAGAGGCGTGCGCAAAAGCCCCATTGGAGGCATACAACAGAACACTGACCACCTTACTCACTCCTCTTGGTGACTCCATCCGCAGGATTCAAGGGTCTGCAACTACATCTCGAGGAAGGAGACAGAAACGTTTTGTAGGTGCTATTATCGGCAGTATAGCTCTTGGGGTTGCAACAGCTGCA…
>	482	XIX	V_a	JN872161	cormorant	USA	Wisconsin_498260_2_07_	1997	ATGGGCCCCAAACCCCCCACCAGAACCCCAGCACCCCTGACGCTGATCACCCGGACTACGCTGATATTGAGCTGTATTTGTCTGACAAGCTCTCTTGATGGCAGACCTCTTGCAGCTGCAGGGATTGTGGTAACGAGAGATAAAGCGGTCAATGTATACACTTCATCTCAAACAGGGTCAATCATAATCAAGTTGCTCCCAAATATGCCCAAAGATAAAGAGGCGTGCGCAAAAGCCCCATTGGAGGCATACAACAGAACACTGACTACTTTACTCACTCCTCTTGGTGACTCCATCCGCAGGATACAAGGGTCTGCAACTACATCTAGAGGAAAGAGACAGAAACGTTTTGTAGGTGCTATTATCGGCAGTATAGCTCTTGGGGTTGCAACAGCTGCA…
>	483	XIX	V_a	JN941988	cormorant	USA	Florida_66638_	2010	ATGGGCCCCAAACCCTCCACCAGAACCCCAGCACCCCTGACGCTGATCACCCGGACCACGCTGATATTGAGCTGTATTTGTCTGACAAGCTCCCTTGACGGCAGACCTCTTGCAGCTGCAGGAATTGTGGTAACGAGAGATAAAGCGGTCAATGTATACACTTCATCTCAAACAGGGTCAATCATAATCAAGTTGCTCCCAAATATGCCCAAAGATAAAGAGGCGTGCGCAAAAGCCCCATTGGAGGCATACAACAGAACACTGACTACTTTACTCACTCCTCTTGGTGACTCCATCCGCAGGATACAAGGGTCTGCAACTACATCTAGAGGGAAGAGACAGAAACGTTTTGTAGGTGCTATTATCGGCAGTATAGCTCTTGGGGTTGCAACAGCTGCA…
>	484	XIX	V_a	JN941991	cormorant	USA	Wisconsin_1718_	2008	ATGGGCCCCAAACCCCCCACCAGAACCCCAGCACCCCTGACGCTGATCACCCGGACCACGCTGATATTGAGCTGTATTTGTCTGACAAGCTCTCTTGACGGCAGACCTCTTGCAGCTGCAGGGATTGTGGTAACGAGAGATAAAGCGGTCAATGTATACACTTCATCTCAAACAGGGTCAATCATAATCAAGTTGCTCCCAAATATGCCCAAAGATAAAGAGGCGTGCGCAAAAGCCCCATTGGAGGCATACAACAGAACACTGACTACTTTACTCACTCCTCTTGGTGACTCCATCCGTAGGATACAAGGGTCTGCAACTACATCTAGAGGAAAGAGACAGAAACGTTTTGTAGGTGCTATTATCGGCAGTATAGCTCTTGGGGTTGCAACAGCTGCA…
>	485	XIX	V_a	JN941993	pelican	USA	Wisconsin_2415_02_	2008	ATGGGCCCCAAACCCCCCACTAGAACCCCAGCACCCCTGACGCTGATCACCCGGACCACGCTGATATTGAGCTGTATTTGTCTGACAAGCTCTCTTGACGGCAGACCTCTTGCAGCTGCAGGGATTGTGGTAACGAGAGATAAAGCGGTCAATGTATACACTTCATCTCAAACAGGGTCAATCATAATCAAGTTGCTCCCAAATATGCCCAAAGATAAAGAGGCGTGCGCAAAAGCCCCATTGGAGGCATACAACAGAACACTGACTACTTTACTCACTCCTCTTGGTGACTCCATCCGCAGGATACAAGGGTCTGCAACTACATCTAGAGGAAAGAGACAGAAACGTTTTGTAGGTGCTATTATCGGCAGTATAGCTCTTGGGGTTGCAACAGCTGCA…
>	486	XIX	V_a	JN942020	cormorant	USA	Oregon_399448_	2005	ATGGGCCCCAAACCCTCCACCAGAACCCCAGCACCCCTGATGCTGATCACCCGGACCACGCTGATATTGAACTGTATTTGTCTGACAAGCTCTCTTGACGGCAGACCTCTTGCAGCTGCAGGGATTGTGGTAACGAGAGATAAAGCGGTCAATGTATACACTTCATCCCAAACAGGGTCAATCATAGTCAAGTTGCTCCCTAATATGCCCAAGGATAAAGAGGCGTGCGCAAAAGCCCCATTGGAGGCATACAACAGAACACTGACTACTTTACTCACTCCTCTTGGTGACTCCATCCGCAGGATACAAGGGTCTGCAACTACATCTAGAGGAAAGAGACAGAAACGTTTTGTAGGTGCTATTATCGGCAGTATAGCTCTTGGGGTTGCAACAGCTGCA…
>	487	XIX	V_a	JN942023	cormorant	USA	Oregon_276236_7_	2003	ATGGGCCCCAAACCCTCCACCAGAACCCTAGCACCCCTGATGCTGATCACCCGGACCACGCTTATATTGAGCTGTATCTGTCTGACAAGCTCTCTTGACGGCAGACCTCTTGCAGCTGCAGGGATTGTGGTAACGAGAGATAAAGCGGTCAATGTATACACTTCATCTCAAACAGGGTCAATCATAGTCAAGTTGCTCCCAAATATGCCCAAGGATAAAGAGGCGTGCGCAAAAGCCCCATTGGAGGCATACAACAGAACACTGACCACTTTACTCACTCCTCTTGGTGACTCCATCCGCAGGATACAAGGGTCTGCAACTACATCTAGAGGAAAGAGACAGAAACGTTTTGTAGGTGCTATTATCGGCAGTATAGCTCTTGGGGTTGCAACAGCTGCA…
>	488	XIX	V_a	JN942024	cormorant	USA	Wisconsin_272409_	2003	ATGGGCCCCAAATCCTCCACCAGGACCCCAGCACCCCTGATGCTGATCACCCGGACCACGTTGATATTGAGCTGTATCTGTCGGACAAGCTCTCTTGACGGCAGACCTCTCGCAGCTGCAGGGATTGTGGTGACGAGGGATAAAGCAGTTAATGTATTCACTTCATCTCAAACAGGGTCAATCATAATCAAGTTGCTCCCAAATATGCCCAAGGATAAAGAGGCGTGCGCAAAAGCCCCATTGGAGGCATACAACAGAACACTGACCACCTTACTCACTCCTCTTGGTGACTCCATCCGCAGGATTCAAGGGTCTGCAACTACATCTCGAGGAAGGAGACAGAAACGTTTTGTAGGTGCTATTATCGGCAGTATAGCTCTTGGGGTTGCAACAGCTGCA…
>	489	XIX	V_a	JN942026	Cormorant	USA	New_York_268898_7	2003	ATGGAAAGTAAATCCTCCTTCAGGAAGTCAGCACACGAGATGCTGATCACCCGGACCACGTTGATATTGAGCTGTATCTGTCGGACAAGCTCTCTTGACGGCAGACCTCTCGCAGCTGCAGCGATTGTGGTGACGAGGGATAAAGCAGTTAATGTATTCACTTCATCTCAAACAGGGTCAATCATAATCAAGTTGCTGCCAAATATGCCCAAGGATAAAGAGGCGTGCGCAAAAGCCCCATTGGAGGCATACAACAGAACACTGACCTCCTTACTCACTCCTCTTGGTGGCTCCATCCGCAGGATTCAAGGGTCTGCAACTACATCTGGAGGAAGGAGACAGAAACGTTTTGTAGGTGCTATTATCGGCAGTATAGCTCTTGGGGTTGCAACAGCTGCA…
>	490	XIX	V_a	JN942029	cormorant	USA	Wisconsin_248	1998	ATGGGCCCCAAACCCTCCACCAGGACCCCAGCACCCCTGATGCTGATCACCCGGACCACGTTGATATTGAGCTGTATCTGTCTGACAAGCTCTCTTGACGGCAGACCTCTTGCAGCTGCAGGGATTGTGGTAACGAGAGATAAAGCAGTCAATGTATACACTTCATCTCAAACAGGGTCAATCATAGTCAAGTTGCTCCCAAATATGCCCAAGGATAAAGAGGCGTGCGCAAAAGCCCCATTGGAGGCATACAACAGAACACTGACCACTTTACTCACTCCTCTTGGTGACTCCATCCGCAGGATACAAGGGTCTGCAACTACATCTAGAGGAAGGAGACAGAAACGTTTTGTAGGTGCTATTATCGGCAGTATAGCTCTTGGGGTTGCAACAGCTGCA…
>	491	XIX	V_a	JN942030	cormorant	USA	Wisconsin_28547	1997	ATGGGCCCCAAACCCTCCACCAGGACCCCAGCACCCCTGATGCTGATCACCCGGACCACGCTGATATTGAGCTGTATCTGTCTGACAAGCTCTCTTGACGGCAGACCTCTTGCAGCTGCAGGGATTGTGGTAACGAGAGATAAAGCAGTCAATGTATACACTTCATCTCAAACAGGGTCAATCATAGTCAAGTTGCTCCCAAATATGCCCAAGGATAAAGAGGCGTGCGCAAAAGCCCCATTGGAGGCATACAACAGAACACTGACCACTTTACTCACTCCTCTTGGTGACTCCATCCGCAGGATACAAGGGTCTGCAACTACATCTAGAGGAAGGAGACAGAAACGTTTTGTAGGTGCTATTATCGGCAGTATAGCTCTTGGGGTTGCAACAGCTGCA…
>	492	XIX	V_a	JN942035	cormorant	USA	North_Dakota_43888_6	1992	ATGGGCCCCAAACCCCCCACCGGGACCCCAGCGCCTCTGGTGCTGATCGCCCGGACCGCGTTGGTGTTGGGCTGTGTCTGTCCGGCGGGCTCTCTTGACGGCAGACCTCTTGCAGCTGCAGGGATTGTGGTAACGAGAGATAAAGCAGTCAATATATACACTTCATCTCAAACGGGGTCAATCATAGTCAAGTTACTCCCAAATATGCCCAAGGACAAGGAGGCGTGCGCAAAAGCCCCATTAGAGGCATACAATAGAACACTGACCACTTTACTCACTCCTCTTGGTGACTCCATCCGCAGGATACAAGGGTCTGCAACTACATCTAGAGGAAGGAGACAGAAACGTTTTGTAGGTGCTATCATTGGCAGTATAGCTCTTGGGGTTGCGACAGCTGCA…
>	493	XIX	V_a	JN942036	turkey	USA	North_Dakota_43084_25	1992	ATGGGCCCCAAACCCCCCACCGGGACCCCAGCGCCTCTGGTGCTGATCGCCCGGACCGCGTTGGTGTTGGGCTGTGTCTGTCCGGCGGGCTCTCTTGACGGCAGACCTCTTGCAGCTGCAGGGATTGTGGTAACGAGAGATAAAGCAGTCAATATATACACTTCATCTCAAACGGGGTCAATCATAGTCAAGTTACTCCCAAATATGCCCAAGGACAAGGAGGCGTGCGCAAAAGCCCCATTAGAGGCATACAATAGAACACTGACCACTTTACTCACTCCTCTTGGTGACTCCATCCGCAGGATACAAGGGTCTGCAACTACATCTAGAGGAAGGAGACAGAAACGTTTTGTAGGTGCTATCATTGGCAGTATAGCTCTTGGGGTTGCGACAGCTGCA…
>	494	XIX	V_a	JN942038	cormorant	USA	Michigan_38819_5	1992	ATGGGCCCTAAACCCCCCACCGGGACCCCAGCGCCTCTGGTGCTGATCGCCCGGACCGCGTTGGTGTTGGGCTGTGTCTGTCCGGCGGGCTCTCTTGACGGCAGACCTCTTGCAGCTGCAGGGATTGTGGTAACGAGAGATAAAGCAGTCAATATATACACTTCATCTCAAACGGGGTCAATCATAGTCAAGTTACTCCCAAATATGCCCAAGGACAAGGAGGCGTGCGCAAAAGCCCCATTAGAGGCATACAATAGAACACTGACCACTTTACTCACTCCTCTTGGTGACTCCATCCGCAGGATACAAGGGTCTGCAACTACATCTAGAGGAAGGAGACAGAAACGTTTTGTAGGTGCTATCATTGGCAGTATAGCTCTTGGGGTTGCGACAGCTGCA…
>	495	XIX	V_a	JN942097	cormorant	USA	Wisconsin_1926_	2008	ATGGGCCCCAAACCCCCCACCAGAACCCCAGCACCCCTGACGCTGATCACCCGGACCACGCTGATATTGAGCTGTATTTGTCTGACAAGCTCTCTTGACGGCAGACCTCTTGCAGCTGCAGGGATTGTGGTAACGAGAGATAAAGCGGTCAATGTATACACTTCATCTCAAACAGGGTCAATCATAATCAAGTTGCTCCCAAATATGCCCAAAGATAAAGAGGCGTGCGCAAAAGCCCCATTGGAGGCATACAACAGAACACTGACTACTTTACTCACTCCTCTTGGTGACTCCATCCGCAGGATACAAGGGTCTGCAACTACATCTAGAGGAAAGAGACAGAAACGTTTTGTAGGTGCTATTATCGGCAGTATAGCTCTTGGGGTTGCAACAGCTGCA…
>	496	XIX	V_a	KC130083	cormorant	USA	Delaware_39840_2	2010	ATGGGCCCCAAACCCTCCACCAGAACCCCAGCACCCCTGACTCTGATCACCCGGACCACGCTGATATTGAGCTGTATTTGTCTGACAAGCTCCCTTGACGGCAGACCTCTTGCAGCTGCAGGGATTGTGGTAACGAGAGATAAAGCGGTCAATGTATACACTTCATCTCAAACAGGGTCAATCATAATCAAGTTGCTCCCAAATATGCCCAAAGATAAAGAGGCGTGCGCAAAAGCCCCATTGGAGGCATACAACAGAACACTGACTACTTTACTCACTCCTCTTGGTGACTCCATCCGCAGGATACAAGGGTCTGCAACTACATCTAGAGGAAAGAGACAGAAACGTTTTGTAGGTGCTATTATCGGCAGTATAGCTCTTGGGGTTGCAACAGCTGCA…
>	497	XIX	V_a	KC433530	cormorant	USA	Florida_41105	2012	ATGGGCCCCAAACCCTCCACCAGAACCCCAGCACCCCTGACGCTGATCACCCGGACCACGCTGATATTGAGCTGTATTTGTCTGACAAGCTCCCTTGACGGCAGACCTCTTGCAGCTGCAGGGATTGTGGTAACGAGAGATAAAGCGGTCAATGTATACACTTCATCTCAAACAGGGTCAATCATAATTAAGTTGCTCCCAAATATGCCCAAAGATAAAGAGGCGTGCGCAAAAGCCCCATTGGAGGCATACAACAGAACACTGACTACTTTACTCACTCCTCTTGGTGACTCCATCCGCAGGATACAAGGGTCTGCAACTACATCTAGAGGGAAGAGACAGAAACGTTTTGTAGGTGCTATTATCGGCAGTATAGCTCTTGGGGTTGCAACAGCTGCA…
>	498	XIX	V_a	KC433532	cormorant	USA	Florida_42884	2012	ATGGGCCCCAAACCCTCCACCAGAACCCCAGCACCCCTGACGCTGATCACCCGGACCACGCTGATATTGAGCTGTATTTGTCTGACAAGCTCCCTTGACGGCAGACCTCTTGCAGCTGCAGGGATTGTGGTAACGAGAGATAAAGCGGTCAATGTATACACTTCATCTCAAACAGGGTCAATCATAATCAAGTTGCTCCCAAATATGCCCAAAGATAAAGAGGCGTGCGCAAAAGCCCCATTGGAGGCATACAACAGAACACTGACTACTTTACTCACTCCTCTTGGTGACTCCATCCGCAGGATACAAGGGTCTGCAACTACATCTAGAGGGAAGAGACAGAAACGTTTTGTAGGTGCTATTATCGGCAGTATAGCTCTTGGGGTTGCAACAGCTGCA…
>	505	V.1	V_b	AY288999	chicken	Mexico	37821	1996	ATGGGCTCCAAACCTTCTACCAGGATCTCAGTAACTCTGATGCTGATCACTCGGACCATGCTGATACTGAGCTGTATCTGTCCGACAAGCTCTCTTGACGGTAGACCTCTCGCAGCTGCAGGGATTGTGGTGACGGGAGATAAAGCAGTCAATATATACACTTCATCTCAAACAGGGTCAATCATCATCAAGTTACTCCCAAATATGCCCAAGGATAAAGAAGCGTGCGCAAAAGCCCCATTGGAAGCATACAATAGAACACTGACCACTTTACTCACCCCTCTTGGTGACTCTATCCGGAGGATACAAGGGTCTGCGACTACATCTGGAGGAAGGAGACAGAAACGCTTTGTAGGTGCCATTATCGGCAGTGTAGCTCTTGGGGTTGCAACAGCTGCA…
>	506	V.1	V_b	AY562987	gamefowl	USA	CA_211472	2002	ATGGGCTCCAAACCTTCTACCTGGATCTCAGTAACTCTGATGCTGATCACTCGGACCATGCTTATACTTAGCTGTATCTGTCCGACGAGCTCTCTTGACGGTAGACCTCTCGCAGCCGCAGGGATTGTGGTGACGGGAGATAAAGCAGTCAATATATACACTTCATCTCAAACAGGGTCAATCATCATCAAGTTACTCCCAAATATGCCCAAGGATAAAGAAGCGTGCGCAAAAGCCCCATTGGAAGCATACAATAGAACACTGACCACTTTACTCACCCCTCTTGGTGAGTCTATCCGGAGAATACAAGGGTCTGCGACTACATCTGGAGGAAGGAGACAGAAACGCTTTGTAGGTGCCATTATCGGCAGTGTAGCTCTTGGGGTTGCAACAGCTGCA…
>	507	V.1	V_b	EF520718	gamefowl	USA_	CA_212676	2002	ATGGGCTCCAAACCTTCTACCTGGATCTCAGTAACTCTGATGCTGATCACTCGGACCATGCTTATACTTAGCTGTATCTGTCCGACAAGCTCTCTTGACGGTAGACCTCTCGCAGCCGCAGGGATTGTGGTGACGGGAGATAAAGCAGTCAATATATACACTTCATCTCAAACAGGGTCAATCATCATCAAGTTACTCCCAAATATGCCCAAGGATAAAGAAGCGTGCGCAAAAGCCCCATTGGAAGCATACAATAGAACACTGACCACTTTACTCACCCCTCTTGGTGACTCTATCCGCAGAATACAAGGGTCTGCGACTACATCTGGAGGAAGGAGACAGAAACGCTTTGTAGGTGCCATTATCGGCAGTGTAGCTCTTGGGGTTGCAACAGCTGCA…
>	508	V.1	V_b	EU518677	chicken	Mexico	Torreon_453	2000	ATGGGCTCCAAACCTTCTACCAGGATCTCAGTAACTCTGATGCTGATCACTCGGACCATGCTGATACTGAGCTGTATCTGTCCGACAAGCTCTCTTGACGGTAGACCTCTCGCAGCCGCAGGGATTGTGGTGACGGGAGATAAAGCAGTCAATATATACACTTCATCTCAAACAGGGTCAATCATCATCAAGTTACTCCCAAATATGCCCAAGGATAAAGAAGCGTGCGCAAAAGCCCCATTGGAAGCATACAATAGAACACTGACCACTTTACTCACCCCTCTTGGTGACTCTATCCGCAGAATACAAGGGTCTGCGACTACATCTGGAGGAAGGAGACAGAAACGCTTTGTAGGTGCCATTATCGGCAGTGTAGCTCTTGGGGTTGCAACAGCTGCA…
>	509	V.1	V_b	EU518680	chicken	Mexico	458	1988	ATGGGCTCCAAACCTTCTACCAGGATCTCAGTAACTCTGATGCTGATCACTCGGACCATGCTGATACTGAGCTGTATCTGTCCGACAAGCTCTCTTGACGGTAGACCTCTCGCAGCCGCAGGGATTGTGGTGACGGGAGATAAAGCAGTCAATATATACACTTCATCTCAAACAGGGTCAATCATCATCAAGTTACTCCCAAATATGCCCAAGGATAAAGAAGCGTGCGCAAAAGCCCCATTGGAAGCATACAATAGAACACTGACCACTTTACTCACCCCTCTTGGTGACTCTATCCGCAGAATACAAGGGTCTGCGACTACATCTGGAGGAAGGAGACAGAAACGCTTTGTAGGTGCCATTATCGGCAGTGTAGCTCTTGGGGTTGCAACAGCTGCA…
>	510	V.1	V_b	EU518681	chicken	Mexico	459	2000	ATGGGCTCCAAACCTTCTACCAGGATCTCAGTAACTCTGATGCTGATCACTCGGACCATGCTGATACTGAGCTGTATCTGTCCGACAAGCTCTCTTGACGGTAGACCTCTCGCAGCCGCAGGGATTGTGGTGACGGGAGATAAAGCAGTCAATATATACACTTCGTCTCAAACAGGGTCAATCATCATCAAGTTACTCCCAAATATGCCCAAGGATAAAGAAGCGTGCGCAAAAGCCCCATTGGAAGCATACAATAGAACACTGACCACTTTACTCACCCCTCTTGGTGACTCTATCCGCAGAATACAAGGGTCTGCGACTACCTCTGGAGGAAGGAGACAGAAACGCTTTGTAGGTGCCATTATCGGCAGTGTAGCTCTTGGGGTTGCAACAGCTGCA…
>	511	V.1	V_b	JN872189	parrot	USA	Colorado_8278	1982	ATGGGCTCCAAACCTTCTACCAGGATCTCAGTACCTCTGATGCTGATCACTCGGACCATGCTGATACTGAGCTGTATCTGTCCGACAAGCTCTCTTGACGGTAGACCTCTTGCAGCTGCAGGGATTGTGGTAACGGGAGATAAAGCAGTCAATATATACACTTCATCTCAAACAGGGTCGATCATCGTCAAGTTACTCCCAAATATGCCCAAGGATAAAGAGGCGTGCGCAAAAGCCCCATTGGAGGCATACAATAGAACACTGACCACTTTGCTCACCCCTCTAGGTGACTCCATCCGCAGAATACAAGGGTCTGCGACTACATCTGGAGGAAGGAGACAGAAACGCTTTGTAGGTGCCATTATCGGCAGTGTAGCTCTTGGGGTTGCAACAGCTGCA…
>	512	V.1	V_b	JN872192	chicken	USA	California_211472_4_	2002	ATGGGCTCCAAACCTTCTACCTGGATCTCAGTAACTCTGATGCTGATCACTCGGACCATGCTTATACTTAGCTGTATCTGTCCGACAAGCTCTCTTGACGGTAGACCTCTCGCAGCCGCAGGGATTGTGGTGACGGGAGATAAAGCAGTCAATATATACACTTCATCTCAAACAGGGTCAATCATCATCAAGTTACTCCCAAATATGCCCAAGGATAAAGAAGCGTGCGCAAAAGCCCCATTGGAAGCATACAATAGAACACTGACCACTTTACTCACCCCTCTTGGTGACTCTATCCGCAGAATACAAGGGTCTGCGACTACATCTGGAGGAAGGAGACAGAAACGCTTTGTAGGTGCCATTATCGGCAGTGTAGCTCTTGGGGTTGCAACAGCTGCA…
>	513	V.1	V_b	JN872194	chicken	Honduras	498109_15_	2007	ATGGGCTCCAAACCTTCTACCTGGATCTCAGTAACTCTGATGCTGATCACTCGGACCATGCTGATACTTAGCCGTATCTATCCGACAAGCTCTCTTGACGGTAGACCTCTCGCAGCTGCAGGGATTGTGGTGACGGGAGATAAAGCAGTCAATATATACACTTCATCTCAAACAGGGTCAATCATCATCAAGTTACTCCCAAATATGCCCGAGGATAAAGAAGCGTGCGCAAAAGCCCCATTGGAAGCATACAATAGAACACTGACCACTTTACTCACCCCTCTTGGTGACTCTATCCGCAGGATACAAGGGTCTGCGACTACATCTGGAGGAAGGAGACAGAAACGCTTTGTAGGTGCCATTATCGGCAGTGTAGCTCTTGGGGTTGCAACAGCTGCA…
>	514	V.1	V_b	JN942028	chicken	Mexico	51735_8_	2000	ATGGGCTCCAAACCTTCTTCCAGGATCTCAGTACCTCTGATGCTGATCACTCAGACCATGCTGATACTGAGCTGTATCTGTCCGACAAGCTCTCTTGACGGTAGACCTCTCGCAGCTGCAGGGATTGTGGTGACGGGAGATAAAGCAGTCAATATATACACTTCATCTCAAACAGGGTCAATCATCATCAAGTTACTCCCAAATATGCCCAAGGATAAAGAAGCGTGCACAAAAGCCGCATTGGAAGCATACAATAGAACACTGACCACTTTACTCACCCCTCTTGGTGACTCTATCCGTAGAATACAAGGGTCTGCGACTACATCTGGAGGAAGGAGACAGAAACGCTTTGTAGGTGCCATTATCGGCAGTGTAGCTCTTGGGGTTGCAACAGCTGCA…
>	515	V.1	V_b	JN942032	Amazon_parrot	USA	Missouri_31378	1996	ATGGGCTCTAAACCTTCTTCCAGGATCTCAGTACCTCTGATGCTGATCACTCGGAGCATGCTGATACTGAGCTGTATCTGTCCGACAAGCTCTCTTGACGGTAGACCTCTCGCAGCCGCAGCGATTGTGGTGACGGGAGATAAAGCAGTCAATATATACACTTCATCTCAAACAGGGTCAATCATCATCAAGTTACTCCCAAATATGCCCAAGGATAAAGAAGCGTGCGCAAAAGCCGCATTGGAAGCATACAATAGAACACTGACCTCTTTACTCACCCCTCTTGGTGACTCTATCCGCAGAATACAAGGGTCTGCGACTACATCTGGAGGAAGGAGACAGAAACGCTTTGTAGGTGCCATTATCGGCAGTGTAGCTCTTGGGGTTGCAACAGCTGCA…
>	516	V.1	V_b	JN942039	Amazon_parrot	USA	California_28936	1988	ATGGGCTCCAAACCTTCTACCAGGATCTCAGTACCTCTGATGCTAATCACTCGGACCATGCTGATACTGAGCTGTATCTGTCCGACAAGCTCTCTTGACGGTAGACCTCTTGCAGCTGCAGGGATTGTGGTGACGGGAGATAAAGCAGTCAATATATACACTTCATCTCAAACAGGGTCAATCATCGTCAAGTTACTCCCAAATATGCCCAAGGATAAAGAAGCGTGCGCAAAGGCCCCATTGGAAGCATACAATAGAACACTGACCACCTTGCTTACCCCTCTTGGTGACTCCATCCGCAGAATACAAGGGTCCGCGACTACATCTGGAGGAAGGAGACAGAAACGCTTTGTAGGTGCCATTATCGGCAGTGTAGCTCTTGGGGTTGCAACAGCTGCA…
>	517	V.1	V_b	JN942040	parrot	USA	New_Jersey_19674_2	1986	ATGGGCTCCAAACCTTCTACCAGGATCCCAGTACCTCTGATGCTGATCACTTGGACCATGCTGATACTGAGCTGTATCTGTCAGACAAGCTCTCTTGACGGTAGACCTCTTGCAGCTGCAGGGATTGTGGTGACGGGGGATAAAGCAGTCAATATATACACTTCATCTCAAACAGGGTCGATCATCGTCAAGTTACTCCCAAATATGCCCAAGGATAAAGAGGCGTGCGCAAAAGCCCCATTGGAGGCATACAATAGAACACTGACCACTTTGCTCACCCCTCTTGGTGACTCCATCCGCAGAATACAAGGGTCTGCGACTACATCTGGAGGAAGGAGACAGAAACGCTTTGTAGGTGCCATTATCGGCAGTGTGGCTCTTGGGGTTGCAACAGCTGCA…
>	518	V.1	V_b	JN942042	Amazon_parrot	USA	California_16365	1981	ATGGGCTCCAAACCTTCTACCAGGATCTCAGTACCTCTGATGCTGATCACTCGGACCATGCTGATACTGAGCTGTATCTGTCCGACAAGCTCTCTTGACGGTAGACCTCTTGCAGCTGCAGGGATTGTGGTAACGGGAGATAAAGCAGTCAATATATACACTTCATCTCAAACAGGGTCGATCATCGTCAAGTTACTCCCAAATATGCCCAAGGATAAAGAGGCGTGCGCAAAAGCCCCATTGGAAGCATACAATAGAACACTGACCACTTTGCTCACCCCTCTTGGTGACTCCATCCGCAGAATACAAGGGTCTGCGACTACATCTGGAGGAAGGAGACAGAAACGCTTTGTAGGTGCCATTATCGGCAGTGTAGCTCTTGGGGTTGCAACAGCTGCA…
>	519	V.1	V_b	JN942045	turkey	Belize	4438_4	2008	ATGGGCTCCAAACCTTCTACCTGGATCTCAGTAACTCTGATGCTGATCACTCGGACCATGCTGATACTTAGCCGTATCTATCCGACAAGCTCTCTTGACGGTAGACCTCTCGCAGCTGCAGGGATTGTGGTGACGGGAGATAAAGCAGTCAATATATACACTTCATCTCAAACAGGGTCAATCATCATCAAGTTACTCCCAAATATGCCCGAGGATAAAGAAGCGTGCGCAAAAGCCCCATTGGAAGCATACAATAGAACACTGACCACTTTACTCACCCCTCTTGGTGACTCTATCCGCAGGATACAAGGGTCTGCGACTACATCTGGAGGAAGGAGACAGAAACGCTTTGTAGGTGCCATTATCGGCAGTGTAGCTCTTGGGGTTGCAACAGCTGCA…
>	520	V	V_b	AY562990	Psittacine	USA	Largo	1971	ATGGGCTCTAAACCTTCTACCAGGCTCCCAGTACCTCTGATGCTGATCACCCGGATTACGCTGATACTGAGCTGTATCTGTCTGGCAAGCTCTCTTGACGGCAGACCTCTTGCAGCTGCAGGGATTGTGGTAACGGGAGATAAAGCAGTCAATATATACACTTCATCTCAAACGGGGTCGATCATAGTCAAGTTACTCCCAAATATGCCCAAGGATAAAGAGGCGTGCGCAAAAGCCCCATTGGAGGCATACAATAGAACACTGACCACTTTACTCACCCCTCTTGGTGACTCCATCCGCAGGATACAAGGGTCTGCGACTACATCTGGAGGAAGGAGACAGAAACGCTTTGTAGGTGCCATTATCGGTAGTGTGGCTCTTGGGGTTGCAACAGCTGCA…
>	521	V	V_b	JN872155	_	USA	Tenn_74_2445_	1974	ATGGGCTCCAAACCTTCTACCAGGATCTCAGTACCTCTGATGCTGATCACCCGGATTACGCTGATACTGAGCTGTATCTGTCTGACAAGCTCTCTTGACGGCAGACCTCTTGCAGCTGCAGGGATTGTGGTAACGGGAGATAAAGCGGTCAATATATACACTTCATCTCAAACAGGGTCGATCATAGTCAAGTTACTCCCCAATATGCCCAAGGATAAAGAGGCGTGCGCAAAAGCTCCATTGGAGGCATACAATAGAACACTGACCACTTTACTCACCCCTCTTGGTGACTCCATCCGAAGGATACAAGGGTCTGCGACTACATCTGGAGGAAGGAGACAGAAACGCTTTGTAGGTGCCATTATCGGCAGTGTAGCTCTTGGGGTTGCAACAGCTGCA…
>	522	V	V_b	JN967789	psittacine	USA	Indiana_29120	1980	ATGGGCTCCAAACCTTCTACCAGGATCTCAGTACCTCTGATGCTGATCGCCCGGATTATGCTGATACTGAGCTGTATCTGTCAGACAAGCTCTCTTGACGGCAGACCTCTTGCAGCTGCAGGGATTGTGGTAACGGGAGATAAAGCAGTCAATATATACACCTCATCTCAAACAGGGTCGATCATAGTCAAGTTACTCCCAAATATGCCCAAGGATAAAGAGGCGTGCGCAAAAGCCCCATTGGAGGCATACAATAGAACACTGACCACTTTACTCACCCCCCTCGGTGACTCCATCCGCAGGATACAAGGGTCTGCGACTACATCTGGAGGAAGGAGGCAGAAACGCTTTGTAGGTGCCATTATCGGGAGTGTAGCTCTTGGGGTTGCAACAGCTGCA…
>	526	V	V_b	KF767470	blue_fronted_parrot	Argentina	12567	1976	ATGGGCTCCAAATCTTCTACCAGGATCTCAGTACCTCTGATGCTGATCACCCGGACCACGCTGATACTGAGCCGTATCTGTCAGACAAGCTCTCTCGACGGCAGACCTCTTGCAGCTGCAGGGATTGTGGTAACGGGAGATAAAGCAGTCAATATATACACTTCATCTCAAACAGGGTCGATCATAGTCAAGTTACTCCCAAATATGCCTAAGGATAAAGAGGCGTGCGCAAAAGCCCCATTGGAGGCATACAATAGAACACTGACCACTTTACTCACCCCTCTTGGTGACTCCATCCGCAGGATACAAGGGTCTGCGACTACATCTGGAGGAAGGAGACAGAAACGCTTTGTAGGTGCCATTATCGGCAGTGTAGCTCTTGGGGTTGCAACAGCTGCG…
>	527	V	V_b	KJ123642	chicken	Brazil	SJM_75	1975	ATGGGCTCCAAATCTTCTACCAGGATCTCAGTACCTCTGATGCTGATCACCCGGATTACGCTGATATTGAGCTGTATCTGTCAGACAAGCTCTCTTGACGGCAGACCTCTTGCAGCTGCAGGGATTGTGGTAACGGGAGATAAAGCAGTCAATATATACACTTCATCTCAAACAGGGTCGATCATAGTCAAGTTACTCCCAAATATGCCTAAGGATAAAGAGGCGTGCGCAAAAGCCCCATTGGAAGCATACAATAGAACACTGACTACTTTACTCACCCCTCTTGGTGACTCCATCCGCAGGATACAAGGGTCTGTGAATACATCTGGAGGAAGGAGACAGAAACGCTTTGTAGGTGCCATTATCGGCAGTGTAGCTCTTGGGGTTGCAACAGCTGCG…
>	528	V.1	V_b	AY288993	chicken	Honduras	15	2000	ATGGGCTCCAAACCTTCTACCAGGATCCCAGCACCTCTGATGCTGATCACTTGGACTACGCTGATACTGAGCTGTATCTGCCCGACAAGCTCTCTTGATGGCAGACTTCTTGCAGCTGCAGGGATTGTGGTGACAGGGGATAAAGCAGTCAATATATACACTTCATCTCAGACAGGGTCGATCATCATCAAGTTAATCCCAAATATGCCCAAGGATAAAGAGGCGTGCGCAAAAGCCCCATTGGAGGCATACAATAGAACACTGACCACTCTACTCACCCCTCTTGGTGATTCCATCCGCAGAATACAAGGGTCTGCGACTACATCTGGAGGAAGAAGACAGAAACGCTTTGTAGGTGCCATTATTGGCAGTGTGGCTCTCGGGGTCGCAACAGCTGCA…
>	529	V.1	V_b	JN872181	chicken	Honduras	44813	2000	ATGGGCTCCAAACCTTCTACCAGGATCCCAGCACCTCTGATGCTGATCACTTGGACTACGCTGATACTGAGCTGTATCTGCCCGACAAGCTCTCTTGATGGCAGACTTCTTGCAGCTGCAGGGATTGTGGTGACAGGGGATAAAGCAGTCAATATATACACTTCATCTCAGACAGGGTCGATCATCATCAAGTTAATCCCAAATATGCCCAAGGATAAAGAGGCGTGCGCAAAAGCCCCATTGGAGGCATACAATAGAACACTGACCACTCTACTCACCCCTCTTGGTGATTCCATCCGCAGAATACAAGGGTCTGCGACTACATCTGGAGGAAGAAGACAGAAACGCTTTGTAGGTGCCATTATTGGCAGTGTGGCTCTCGGGGTCGCAACAGCTGCA…
>	530	V.1	V_b	JN942027	fighting_cock	Nicaragua	95066_9_	2001	ATGGGCTCCAAACCTTCTACCAGGATCCCAGCACCTCTGATGCTGATCACTTGGACCACGCTGATACTGAGCTGTATCTGCCCGACAAGCTCTCTTGATGGCAGACTTCTTGCAGCTGCAGGGATTGTGGTGACAGGGGATAAAGCAGTCAATATATACACTTCATCTCAGACAGGGTCGATCATCATCAAGTTAATCCCAAATATGCCCAAGGATAAAGAGGCGTGCGCAAAAGCCCCATTGGAGGCATACAATAGAACACTGACCACTCTACTCACCCCTCTTGGTGATTCCATCCGCAGAATACAAGGGTCTGCGACTACATCTGGAGGAAGAAGACAGAAACGCTTTGTAGGTGCCATTATTGGCAGTGTGGCTCTCGGGGTCGCAACAGCTGCA…
>	532	V.2	V_c	EU518682	Dove	Mexico	Distrito_Federal_462	2004	ATGGGCTCCAAACCTTCTACCAGGATCTCAGTACCTCTGATGCTGATCACCCGGATTATGCTGATACTGAGCTGTATCTGTCTGACAAGCTCTCTTGACGGTAGACCTCTTGCAGCTGCAGGGATTGTGGTAACGGGAGATAAAGCAGTCAATATATACACTTCATCTCAAACAGGGTCGATCATAGTCAAGTTACTCCCAAATATGCCCAAGGATAAAGAGGCGTGCGCGAAAGCCCCATTGGAGGCATACAATAGAACACTGACCACTTTACTCACCCCTCTTGGTGACTCCATCCGCAGGATACAAGGGTCTGCGACTACATCTGGAGGAAGGAGACAGAAACGCTTTGTAGGTGCCATTATCGGCAGTGTAGCTCTTGGGGTTGCAACAGCTGCA…
>	533	V.2	V_c	EU518683	chicken	Mexico	Estado_de_Mexico_465	2005	ATGGGCTCCAAACCTTCTACCAGGATCTCAGCACCTCTGATGCTGATCACCCGGATTATGCTGATACTGAGCTGTATCTGTCTGACAAGCTCTCTTGACGGTAGACCTCTTGCAGCTGCAGGGATTGTGGTAACGGGAGATAAAGCAGTCAATATATACACTTCATCTCAAACAGGGTCGATCATAGTCAAGTTACTCCCTAACATGCCCAAAGATAAAGAGGCGTGCGCGAAAGCCCCATTGGAGGCATACAATAGAACACTGACCACTTTACTCACCCCTCTTGGTGACTCCATCCGCAGGATACAAGGGTCTGCGACTACATCTGGAGGAAGGAGACAGAAACGCTTTATAGGTGCCATTATCGGCAGTGTAGCTCTTGGGGTTGCAACAGCTGCA…
>	534	V.2	V_c	EU518684	chicken	Mexico	Estado_de_Mexico_466	2006	ATGGGCTCCAAACCTTCTACCAGGATCTCAGTACCTCTGATGCTGATCACCCGGATTATGCTGATACTGAGCTGTATCTGTCTGACAAGCTCTCTTGACGGTAGACCTCTTGCAGCTGCAGGGATTGTGGTAACGGGAGATAAAGCAGTCAATATATACACTTCATCCCAAACAGGGTCGATCATAGTCAAGTTACTCCCTAACATGCCCAAAGATAAAGAGGCGTGCGCGAAAGCCCCATTGGAGGCATACAATAGAACACTGACCACTTTACTCACCCCTCTTGGTGATTCCATCCGCAGGATACAAGGGTCTGCGACTACATTTGGAGGAAGGAGACAGAAACGCTTTATAGGTGCCATTATCGGCAGTGTAGCTCTTGGGGTTGCAACAGCTGCA…
>	535	V.2	V_c	HM117720	chicken	Mexico_Puebla_	NDV_P05	2005	ATGGGCTCCAAACCTTCTACCAGGATCTCAGTACCTCTGATGCTGATCACCCGGATTATGCTGATACTGAGCTGTATCTGTCTGACAAGCTCTCTTGACGGTAGACCTCTTGCAGCTGCAGGGATTGTGGCAACGGGAGACAAAGCAGTCAATATATACACTTCATCTCAAACAGGGTCGATCATAGTCAAGTTACTCCCTAACATGCCCAAAGATAAAGAGGCGTGCGCGAAAGCCCCATTGGAGGCATACAATAGAACACTGACCACTTTACTCACCCCTCTTGGTGACTCCATCCGCAGGATACAAGGGTCTGCGACTACATCTGGAGGAAGGAGACAGAAACGCTTTATAGGTGCCATTATCGGCAGTGTAGCTCTTGGGGTTGCAACAGCTGCA…
>	536	V.2	V_c	JQ697743	chicken	Mexico	MX_NC02_634	2010	ATGGGCTCCAAACCTTCTACCAGGATCTCAGTACCTCTGATGCTGATCACCCGGATTATGCTGATACTGAGCTGTGTCTGTCTGACAAGCTCTCTTGACGGTAGACCTCTTGCAGCTGCAGGAATTGTGGTAACGAGAGATAAAGCAGTCAATATATACACTTCATCTCAAACAGGGTCGATCATAGTCAAGTTACTCCCTAACATGCCCAAAGATAAAGAGGCGTGCGCGAAAGCCCCATTGGAGGCATACAATAGAACACTGACCACTTTACTCACCCCTCTTGGTGACTCCATCCGCAGGATACAAGGGTCTGCGACTACACCTGGAGGAAGGAGACAGAAACGATTTATAGGTGCCATTATCGGCAGTGTAGCTCTTGGGGTTGCAACGGCTGCA…
>	537	V.2	V_c	JQ697744	chicken	Mexico	MX_NC04_635	2010	ATGGGCTCCAAACCTTCTACCAGGATCTCAGTACCTCTGATGCTGATCACCCGGATTATGCTGATACTGAGCTGTGTCTGTCTGACAAGCTCTCTTGACGGTAGACCTCTTGCAGCTGCAGGAATTGTGGTAACGAGAGATAAAGCAGTCAATATATACACTTCATCTCAAACAGGGTCGATCATAGTCAAGTTACTCCCTAACATGCCCAAAGATAAAGAGGCGTGCGCGAAAGCCCCATTGGAGGCATACAATAGAACACTGACCACTTTACTCACCCCTCTTGGTGATTCCATCCGCAGGATACAAGGGTCTGCGACTACACCTGGAGGAAGGAGACAGAAACGATTTATAGGTGCCATTATCGGCAGTGTAGCTCTTGGGGTTGCAACGGCTGCA…
>	538	V.2	V_c	JX974435	chicken	Mexico		2010	ATGGGCTCCAAACCTTCTACCAGGATCTCAGTACCTCTGATGCTGATCACCCGGATTATGCTGATACTGAGCTGTGTCTGTCTGACAAGCTCTCTTGACGGTAGACCTCTTGCCGCTGCAGGAATTGTGGTAACGAGAGATAAAGCAGTCAATATATACACTTCATCTCAAACAGGGTCGATCATAGTCAAGTTACTCCCTAACATGCCCAAAGATAAAGAGGCGTGCGCGAAAGCCCCATTGGAGGCATACAATAGGACACTGACCACTTTACTCACCCCTCTTGGTGACTCCATCCGCAGGATACAAGGGTCTGCGACTACACCTGGAGGAAGGAGACAGAAACGCTTTATAGGTGCCATTATCGGCAGTGTAGCTCTTGGGGTTGCAACGGCTGCA…
>	539	V.2	V_c	KC808508	gamefowl	Mexico	616	2008	ATGGGCTCCAAACCTTCTACCAGGATCTCAGTACCTCTGATGCTGATCACCCGGATTATGCTGATACTGAGCTGTATCTGTCTGACAAGCTCTCTTGACGGTAGACCTCTTGCAGCTGCAGGAATTGTGGTAACGAGAGATAAAGCAGTCAATATATACACTTCATCTCAAACAGGGTCGATCATAGTCAAGTTACTCCCTAACATGCCCAAAGATAAAGAGGCGTGCGCGAAAGCCCCATTGGAGGCATACAATAGAACACTGACCACTTTACTCACCCCTCTTGGTGACTCCATCCGCAGGATACAAGGGTCTGCGACTACACCTGGAGGAAGGAGACAGAAACGCTTTATAGGTGCCATTATCGGCAGTGTAGCTCTTGGGGTTGCAACAGCTGCA…
>	540	V.2	V_c	KC808509	gamefowl	Mexico	DF_619	2008	ATGGGCTCCAAACCTTCTACCAGGATCTCAGTACCTCTGATGCTGATCACCCGGATTATGCTGATACTGAGCTGTATCTGTCTGACAAGCTCTCTTGACGGTAGACCTCTTGCAGCTGCAGGAATTGTGGTAACGAGAGATAAAGCAGTCAATATATACACTTCATCTCAAACAGGGTCGATCATAGTCAAGTTACTCCCTAACATGCCCAAAGATAAAGAGGCGTGCGCGAAAGCCCCATTGGAGGCATACAATAGAACACTGACCACTTTACTCACCCCTCTTGGTGACTCCATCCGCAGGATACAAGGGTCTGCGACTACACCTGGAGGAAGGAGACAGAAACGCTTTATAGGTGCCATTATCGGCAGTGTAGCTCTTGGGGTTGCAACAGCTGCA…
>	541	V.2	V_c	KC808510	scarlet_macaw	Mexico	Chiapas_672_ZM12	2009	ATGGGCTCCAAACCTTCTACCAGGATCCCAGTACCTCTGATGCTGATCACCCGGACTATGCTGATACTGAGCTGTATCTGTCTGACAAGCTCTCTTGACGGTAGACCTCTTGCAGCTGCAGGAATTGTGGCAACGAGAGATAAATCAGTCAATATATACACTTCATCTCAAACAGGGTCGATCATAGTCAAGTTACTCCCTAACATGCCCAAAGATAAAGAGGCGTGCGCGAAAGCCCCATTGGAGGCATACAATAGAACACTGACCACTTTACTCACCCCTCTTGGTGACTCCATCCGCAGGATACAAGGGTCTGCGACTACACCTGGAGGAAGGAGACAGAAACGCTTTATAGGTGCCATTATCGGCAGTGTAGCTCTTGGGGTTGCAACAGCTGCA…
>	542	V.2	V_c	KC808512	quail	Mexico	615	2009	ATGGGCTCCAAACCTTCTACCAGGATCTCAGTACCTCTGATGCTGATCATCCGGATTATGCTGATACTGAGCTGTATCTGTCTGACAAGCTCTCTTGACGGTAGACCTCTTGCAGCTGCAGGAATTGTGGTAACGAGAGATAAAGCAGTCAATATATACACTTCATCTCAAACAGGGTCGATCATAGTCAAGTTACTCCCTAACATGCCCAAAGATAAAGAGGCGTGCGCGAAAGCCCCATTGGAGGCATACAATAGAACACTGACCACTTTACTCACCCCTCTTGGTGACTCCATCCGCAGGATACAAGGGTCTGCGACTACACCTGGAGGAAGGAGACAGAAACGCTTTATAGGTGCCATTATCGGCAGTGTAGCTCTTGGGGTTGCAACAGCTGCA…
>	543	V.2	V_c	KF910963	chicken	Mexico	M08_3313	2008	ATGGGCTCCAAACTTTTTACCAGGATCTCAGTACCTCTGATGCTGATCACCCGGATTATGCTGATACTGAGCTGTATCTGTCTGACAAGCTCTCTTGACGGTAGACCTCTTGCAGCTGCAGGGATTGTGGTAACGGGAGATAAGGCAGTCAATATATACACTTCATCTCAAACAGGGTCGATCATAGTCAAGTTACTCCCAAATATGCCCAAAGATAAAGAGGCGTGCGCGAAAGCCCCATTGGAGGCATACAATAGAACACTGACCACTTTACTCACCCCTCTTGGTGACTCCATCCGCAGGATACAAGGGTCTGCGACTACATCTGGAGGAAGGAGACAGAAACGCTTTATAGGTGCCATTATCGGCAGTGTAGCTCTTGGGGTTGCAACAGCTGCA…
>	544	V.2	V_c	KJ577136	chicken	Mexico	Chimalhuacan	1973	ATGGGCTCCAAACCTTCTACCAGGATCTCAGTACCTCTGATGCTGATCACCCGGATTATGCTGATACTGAGCTGTATCTGTCTGACAAGCTCTCTTGACGGTAGACCTCTTGCAGCTGCAGGGATTGTGGTAACGGGAGATAAAGCAGTCAATATATACACTTCATCTCAAACAGGGTCGATCATAGTCAAGTTACTCCCAAATATGCCCAAGGATAAAGAGGCGTGCGCGAAAGCCCCATTGGAGGCATACAATAGAACACTGACCACTTTACTCACCCCTCTTGGTGACTCCATCCGCAGGATACAAGGGTCTGCGACTACATCTGGAGGAAGGAGACAGAAACGCTTTGTAGGTGCCATTATCGGCAGTGTAGCTCTTGGGGTTGCAACAGCTGCA…
>	545	V.2	V_c	KY284094	chicken	Mexico	14_364_14_377	2014	ATGGGCTCCAAGCCTTCTACCAGGATCTCAGCACCTCTGATACTGATCACCCGGATTATGCTGATACTGAGCTGTATCTGTCTGACAAGTTCTCTTGACGGCAGACCTCTTGCAGCTGCAGGAATTGTGGTAACGAGAGATAAAGCAGTCAATATATACACTTCATCTCAAACAGGGTCGATCATAGTCAAGTTACTCCCTAACATGCCTAAAGATAAGGAGGCGTGCGCGAAAGCCCCGTTGGAGGCATACAATAGAACACTGACCACTTTACTCACCCCTCTTGGTGACTCCATCCGCAAGATACAAGGGTCTGCGACTACACCTGGAGGAAGGAGACAAAAACGCTTTATAGGTGCCATTATTGGCAGCGTAGCTCTTGGGGTCGCAACAGCTGCA…
>	547	V.2	V_c	MK006005	chicken	Mexico	NDVEL_01	2009	ATGGGCTCCAAACCTTCTACCAGGATCTCAGTACCTCTGATGCTGATCACCCGGATTATGCTGATACTGAGCTGTGTCTGTCTGACAAGCTCTCTTGACGGTAGACCTCTTGCCGCTGCAGGAATTGTGGTAACGAGAGATAAAGCAGTCAATATATACACTTCATCTCAAACAGGGTCGATCATAGTCAAGTTACTCCCTAACATGCCCAAAGATAAAGAGGCGTGCGCGAAAGCCCCATTGGAGGCATACAATAGGACACTGACCACTTTACTCACCCCTCTTGGTGACTCCATCCGCAGGATACAAGGGTCTGCGACTACACCTGGAGGAAGGAGACAGAAACGCTTTATAGGTGCCATTATCGGCAGTGTAGCTCTTGGGGTTGCAACGGCTGCA…
>	548	V.2	V_c	MK006007	gamefowl	Mexico	I09_0364_617	2006	ATGGGCTCCAAACCTTCTACCAGGATCTCAGTACCTCTGATGCTGATCACCCGGATTATGCTGATACTGAGCTGTATCTGTCTGACAAGCTCTCTTGACGGTAGACCTCTTGCAGCTGCAGGAATTGTGGTAACGAGAGATAAAGCAGTCAATATATACACTTCATCTCAAACAGGGTCGATCATAGTCAAGTTACTCCCTAACATGCCCAAAGATAAAGAGGCGTGCGCGAAAGCCCCATTGGAGGCATACAATAGAACACTGACCACTTTACTCACCCCTCTTGGTGACTCCATCCGCAGGATACAAGGGTCTGCGACTACACCTGGGGGAAGGAGACAGAAACGCTTTATAGGTGCCATTATCGGCAGTGTAGCTCTTGGGGTTGCAACAGCTGCA…
>	549	V.2	V_c	MK006008	gamefowl	Mexico	I09_0365_618	2006	ATGGGCTCCAAACCTTCTACCAGGATCTCAGTACCTCTGATGCTGATCACCCGGATTATGCTGATACTGAGCTGTATCTGTCTGACAAGCTCTCTTGACGGTAGACCTCTTGCAGCTGCAGGAATTGTGGTAACGAGAGATAAAGCAGTCAATATATACACTTCATCTCAAACAGGGTCGATCATAGTCAAGTTACTCCCTAACATGCCCAAAGATAAAGAGGCGTGCGCGAAAGCCCCATTGGAGGCATACAATAGAACACTGACCACTTTACTCACCCCTCTTGGTGACTCCATCCGCAGGATACAAGGGTCTGCGACTACACCTGGAGGAAGGAGACAGAAACGCTTTATAGGTGCCATTATCGGCAGTGTAGCTCTTGGGGTTGCAACAGCTGCA…
>	550	V.2	V_c	MK006006	chicken	Mexico	NC_23_11_686	2011	ATGGGCTCCAAACCTTCTACCAGGATCTCAGTACCTCTGATGCTGATCACCCGGATTATGCTGATACTGAGCTGTGTCTGTCTGACAAGCTCTCTTGACGGTAGACCTCTTGCCGCTGCAGGAATTGTGGTAACGAGAGATAAAGCAGTCAATATATACACTTCATCTCAAACAGGGTCGATCATAGTCAAGTTACTCCCTAACATGCCCAAAGATAAAGAGGCGTGCGCGAAAGCCCCATTGGAGGCATACAATAGGACACTGACCACTTTACTCACCCCTCTTGGTGACTCCATCCGCAGGATACAAGGGTCTGCGACTACACCTGGAGGAAGGAGACAGAAACGCTTTATAGGTGCCATTATCGGCAGTGTAGCTCTTGGGGTTGCAACGGCTGCA…
>	551	V.3	V_d	HG937571	chicken	Uganda	MU013	2011	ATGGGCTCCAAACCTTCTACCAGAATCCCAGTACCCCTGACACTGATCACCCAGATTACGGTAACACTGAGTTGTGTCTGCATGACGAGCTCTCTTGATGGTAGACCTCTGGCAGCTGCAGGGATTGTGATAACGGGAGATAAAGCAGTCAACATATACACTTCATCTCAAACAGGGTCGATCATAGTCAAGTTACTCCCAAATATGCCCAAAGATAAAGAGGCGTGCGCAAAGGCCCCACTGGAGGCATACAATAGAACACTGACCACTTTACTCACTCCTCTTGGCGACTCCATCCGCAGGATACAGGAGTCCGCGACTACATCTGGGGGAAGGAGACAGAAACGCTTTGTAGGTGCCGTTATCGGCAGCGTAGCTCTTGGGGTTGCAACAGCTGCA…
>	552	V.3	V_d	HG937572	chicken	Uganda	MU019	2011	ATGGGCTCCAAACCTTCTACCAGAATCCCAGCACCCTTGACACTGATCACCCAGATTACATTGACACTGAGCTGTGTCTGCATGACGAGCTCTCTTGATGGTAGACCTCTTGCAGCTGCAGGGATTGTGATAACGGGAGATAAAGCAGTCAACATATACACTTCATCTCAAACAGGGTCGATCATAGTCAAGTTACTCCCAAATATGCCCAAGGATAAAGAGGCGTGCGCAAAGGCCCCACTGGAGGCATACAATAGAACACTGACCACTTTACTCACTCCTCTTGGCGACTCCATCCGCAGGATACAGGAGTCCGCGACTACATCTGGGGGAAGGAGACAGAAACGCTTTGTAGGTGCCGTTATCGGCAGCGTAGCTCTTGGGGTTGCAACAGCTGCA…
>	553	V.3	V_d	HG937573	chicken	Uganda	MU024	2011	ATGGGCTCCAAACCTTCTACCAGAATCCCAGCACCCTTGACACTGATCACCCAGATTACGCTGACACTGAGCTGTGTCTGCATGACGAGCTCTCTTGATGGCAGACCTCTTGCAGCTGCAGGGATTGTGATAACGGGAGATAAAGCAGTCAACATATACACTTCATCTCAAACAGGGTCGATCATAGTCAAGTTACTCCCAAATATGCCCAAGGATAAAGAGGCGTGCGCAAAGGCCCCACTGGAGGCATACAATAGAACACTGACCACTTTACTCACTCCTCTTGGCGACTCCATCCGCAGGATACAGGAGTCCGCGACTACATCTGGGGGAAGGAGACAGAAACGCTTTGTAGGTGCCGTCATCGGCAGCGTAGCTCTTGGGGTTGCAACAGCTGCA…
>	554	V.3	V_d	HG937580	chicken	Uganda	MU040	2011	ATGGGCTCCAAACCTTCTACCAGAATCCCAGCACCCTTGACACTGATCACCCAGATTACGTTGACACTGAGCTGTGTCTGCATGACGAGCTCTCTTGATGGTAGACCTCTTGCAGCTGCAGGGATTGTGATAACGGGAGATAAAGCAGTCAACATATACACTTCATCTCAAACAGGGTCGATCATAGTCAAGTTACTCCCAAATATGCCCAAGGATAAAGAGGCGTGCGCAAAGGCCCCACTGGAGGCATACAATAGAACACTGACCACTTTACTCACTCCTCTTGGCGACTCCATCCGCAGGATACAAGAGTCCGCGACTACATCTGGGGGAAGGAGACAGAAACGCTTTGTAGGTGCCGTTATCGGCAGCGTAGCTCTTGGGGTTGCAACAGCTGCA…
>	555	V.3	V_d	JQ217418	chicken	Kenya	A89	2010	ATGGGCTCCAAACCTTCTACCAGAATCCCAGTACCTCTGACACTGATCACCCAGATTACGTTGACACTGAGCTGTGTCTGCATGACGAGCTCTCTTGATGGTAGACCTCTTGCAGCTGCAGGGATTGTGATAACGGGAGATAAAGCAGTCAACATATACACTTCATCTCAAACAGGGTCGATCATAGTCAAGTTACTCCCAAATATGCCTAAGGATAAAGAGGCGTGCGCAAAGGCCCCACTGGAAGCATACAATAGAACACTGACCACTTTACTCACTCCTCTTGGCGACTCCATCCGCAGGATACAGGAGTCCGCGACTACATCTGGGGGAAGGAGACAGAAACGCTTTGTAGGTGCCGTTATCGGCAGTGTAGCTCTTGGGGTTGCAACAGCTGCA…
>	556	VI.2.1.1.1	VI	AY288995	dove	Italy	2736	2000	ATGGGCTCCAAACCCTCCACCAGGATCCCGGCACCTCTGATGCTGATCACTCGAATTACTCTGATACTGAGCTGCATCTGCCTGACGAGCTCTCTTGATGGCAGGCCTCTTGCAGCTGCGGGGATTGTAGTAACAGGAGATAAAGTGATCAATATATACACCTCATCTCAGACAGGGTCAATCATCGTCAAGTTGCTCCCGAATATGCCCAAGGACAAAGAGGCATGTGCAAAAGCCCCGTTAGAGGCATACAACAGAACACTGACCACTTTACTCACCCCCCTTGGTGATTCCATCCGCAGGATACAAGGGTCTGTGTCCACATCAGGAGTAAGGAGGAAGAAACGCTTTATAGGTGCCATTATAGGCAGTGTAGCTCTTGGGGTTGCGACATCGGCA…
>	558	VI.2.1.1.1	VI	GQ429292	pigeon	Ireland	AV324	1996	ATGGGCTCCAAACCCTCCACCAGGATCCCGGCACCTCTGATGCTGATTACCCGAATCACTCTGATACTGAGCTGCATCTGCCTGACGAGCTCTCTTGATGGCAGGCCTCTTGCAGCTGCGGGGATTGTGGTAACAGGAGATAAAGTGATCAATATATACACCTCATCTCAGACAGGGTCAATCATAGTCAAGTTGCTCCCGAATATGCCCAAGGACAAAGAGGCATGTGCAAAAGCCCCCTTAGAGGCATACAACAGAACACTGACCACTTTACTCACCCCCCTTGGTGATTCCATCCGCAGGATACAAGGGTCTGTGTCCACATCAGGAGTAAGGAGGAAGAAGCGCTTTATAGGTGCCATTATAGGCAGTGTAGCTCTTGGGGTTGCGACATCGGCA…
>	559	VI.2.1.1.1	VI	GQ429293	Dove	Italy	2736	2000	ATGGGCTCCAAACCCTCCACCAGGATCCCGGCACCTCTGATGCTGATCACTCGAATTACTCTGACACTGAGCTGCATCTGCCTGACGAGCTCTCTTGATGGCAGGCCTCTTGCAGCTGCGGGGATTGTAGTAACAGGAGATAAAGTGATCAATATATACACCTCATCTCAGACAGGGTCAATCATCGTCAAGTTGCTCCCGAATATGCCCAAGGACAAAGAGGCATGTGCAAAAGCCCCGTTAGAGGCATACAACAGAACACTGACCACTTTACTCACCCCCCTTGGTGATTCCATCCGCAGGATACAAGGGTCTGTGTCCACATCAGGAGTAAGGAGGAAGAAACGCTTTATAGGTGCCATTATAGGCAGTGTAGCTCTTGGGGTTGCGACATCGGCA…
>	561	UNCL5	VI	JN872153	chicken	USA	California_1083_Fontana_ancestral	1971	ATGGGCTCCAAACCTTCTACCAGGATCCCAGTACCTCTGATGCTGATCACCCAGATTATGTTGATATTGAGCTGTATCTGTCTGGCAAGCTCTCTTGACGGCAGGCCTCTTGCAGCTGCAGGGATTGTGGTAACAGGAGATAAAGCAGTCAATATATACACCTCATCTCAGACGGGGTCAATCATAGTCAAGTTGCTCCCAAATATGCCCAAGGACAAAGAGGCGTGTGCAAAAGCCCCGTTAGAAGCATACAACAGAACTCTGACTGCTTTTCTCACCCCCCTTGGTGATTCCATCCGCAGGATACAAGGGTCTGTGTCTACATCAGGAGGAAGGAGACAGAAACGCTTTATAGGTGCTATTATCGGCAGTGTAGCTCTCGGGGTTGCAACAGCGGCA…
>	562	VI.2.1.1.1	VI	JN872183	pigeon	USA	Maryland_2075	1998	ATGGGCTCCAAACCCTCCACCAGGATCCCGGCACCTCTGATGCTGATCACCCGAATTACTCTGATACTGAGCTGCATCTGCCTGACGAGCTCTCTTGATGGCAGGCCTCTTGCAGCTGCGGGGATTGTGGTAACAGGAGATAAAGTGATCAATATATACACCTCATCTCAGACAGGGTCAATCATAGTCAAGTTGCTCCCGAATATGCCCAAGGACAAAGAGGCATGTGCAAAAGCCCCGTTAGAGGCATACAACAGAACACTGACCACTTTACTCACCCCCCTTGGTGATTCCATCCGCAGGATACAAGGGTCTGTGTCCACATCAGGAGTAAGGAGGAAGAAGCGCTTTATAGGTGCCATTATAGGCAGTGTAGCTCTTGGGGTTGCGACATCGGCA…
>	563	VI.2.1.1.2.1	VI_j	KJ600777	pigeon	China	SD_132	2012	ATGGACTCTAAACCCCACACCGGGATTCCAGCACCTCTGATGCTGGTCACCCGAATCACTCTGGTACTGAGCTGCATCCGCCTGACTAGCTCTCTTGACGGCAGGCCACTTGCAGCTGCGGGGATTGTGGTAACAGGGGACAAAGCAATCAATATATACACCTCATCTCAGACAGGGTCAATCATAGTCAAGTTGCTCCCGAATATGCCCAAGGACAAAGAGGCATGTGCGAAAGCCCCGCTAGAGGCATACAACAGAACACTGACCACTTTACTCACCCCCCTTGGTGACTCCATCCGCAGGATACAAGGATCTGTGTCCACATCAGGAGGAAGGAGGCAGAAGCGCTTTATAGGTGCCATTATAGGCAGTGTAGCTCTTGGGGTTGCGACATCGGCA…
>	564	VI.2.1.1.1	VI	KJ736742	pigeon	Germany	R75_98	1998	ATGGGCTCCAAACCCTCCACCAGGATCCTGGCACCTCTGATGCTGATCACCCAAATTACTCTAATACTGAGCTGCATCTGCCTGACGAGCTCTCTTGATGGTAGGCCTCTTGCAGCTGCGGGGATTGTGGTAACAGGAGATAAAGTGATCAATATATACACCTCATCTCAGACAGGGTCAATCATAGTCAAGTTGCTCCCGAATATGCCCAAAGACAAAGAGGCATGTGCAAAAGCCCCGTTAGAGGCATACAACAGAACACTGACCACTTTACTCACCCCCCTTGGTGATTCCATCCGCAGGGTACAAGGGTCTGTGTCCACATCAGGAGTAAGGAGGAAGAAGCGCTTTATAGGTGCCATTATAGGCAGTGTAGCTCTTGGGGTTGCGACATCGGCA…
>	577	VI.2.1.1.1	VI_a	EU477189	pigeon	USA_RI_	RI166	2000	ATGGGCTCCAAACCCTCCACCAGGATCCTGGCACCTCTGATGCTGATCACCCGAATTACTCTGATACTGAGCTGCATCTGCCTGACGAGTTCTCTTGATGGCAGGCCTCTTGCAGCTGCGGGGATTGTGGTAACAGGAGATAAAGTGATCAATATATACACCTCATCTCAGACAGGGTCAATCATAGTCAAGTTGCTCCCGAATATGCCCAAGGACAAAGAGGCATGTGCAAAAGCCCCGTTAGAGGCATACAACAGAACACTGACCACTTTACTCACCCCCCTTGGTGATTCCATCCGCAGGATACAAGGGTCTGTGTCCACATCAGGAGTAAGGAGGAAGAAGCGCTTTATAGGTGCCATTATAGGCAGTGTAGCTCTTGGGGTTGCAACATCGGCA…
>	578	VI.2.1.1.1	VI_a	JN872160	pigeon	USA	Minnesota_511296	2007	ATGGGCTCCAAACCCTCCACCAGGATCCTGGCACCTCTGATGCTGATCACCCGAATTACTCTGATACTGAGCTGCATCTGCCTGACAAGCTCTCTTGATGGCAGGCCTCTTGCAGCTGCGGGGATTGTGGTAACAGGAGAGAAAGTGATCAATATATACACCTCATCTCAGACAGGGTCAATCATAGTCAAGTTGCTCCCGAATATGCCCAAGGACAAAGAGGCATGTGCAAAAGCCCCGTTAGAGGCATACAACAGAACACTGACCACTTTACTCACCCCCCTTGGTGATTCCATCCGCAGGATACAAGGGTCTGTGTCCACATCAGGAGTAAGGAGAAAGAAGCGCTTTATAGGTGCCATTATAGGCAGTGTAGCTCTTGGGGTTGCAACATCGGCA…
>	579	VI.2.1.1.1	VI_a	JN872167	dove	USA	FL_455682_2_	2006	ATGGGCTCCAAACCCTCCACCAGGATCCCGGCACCTCTGATGCTGATCACCCGAATTACTCTGATACTGAGCTGCATCTGCCTGACGAGCTCTCTTGATGGCAGGCCTCTTGCAGCTGCGGGGATTGTGGTAACAGGAGATAAAGTGATCAATATATACACCTCATCTCAGACAGGGTCAATCATAGTCAAGTTGCTCCCGAATATGCCCAAGGACAAAGAGGCATGTGCAAAAGCCCCGTTAGAGGCATACAACAGAACACTGACCACTTTACTCACCCCCCTTGGTGATTCCATCCGCAGGATACAAGGGTCTGTGTCCACATCAGGAGTAAGGAGGAAGAAGCGCTTTATAGGTGCCATTATAGGCAGTGTAGCTCTTGGGGTTGCAACATCGGCA…
>	580	VI.2.1.1.1	VI_a	JN872172	raptor	USA	Minnesota_18575_4_	2009	ATGGGCTCCAAACCCTCCACTAGGATCCTGGCACCTTTGATACTGATCACCCGAATTACTCTGATACTGAGCTGCATCTGCCTGACGAGCTCTCTTGATGGCAGGCCTCTTGCAGCTGCGGGGATTGTGGTAACAGGAGAGAAAGTGATCAATATATACACCTCATCTCAGACAGGGTCAATCATAGTCAAGTTACTCCCGAATATGCCCAAGGACAAAGAGGCATGTGCAAAAGCCCCGTTAGAGGCATACAACAGAACACTGACCACTTTACTCACCCCCCTTGGTGATTCCATCCGCAGGATACAAGGGTCTGTGTCCACATCGGGAGTAAGGAGAAAGAAGCGCTTTGTAGGTGCCATTATAGGCAGTGTAGCTCTTGGGGTTGCAACATCGGCA…
>	581	VI.2.1.1.1	VI_a	JN872174	environment	USA	New_Jersey_9564_	2010	ATGGGCTCCAAACCCTCCACCAGGATCCTGGCACCTCTGATGCTGATCACCCGAATTACTCTGATACTGAGCTGCATCTGCCTGACGAGCTCTCTTGATGGCAGGCCTCTTGCAGCTGCGGGGATTGTGGTAACCGGAGAGAAAGTGATCAATATATACACCTCATCTCAGACAGGGTCAATCATAGTCAAGTTGCTCCCGAATATGCCCAAGGACAAAGAGGCATGTGCAAAAGCCCCGTTAGAGGCATACAACAGAACACTGACCACTTTACTCACCCCCCTTGGTGATTCCATCCGCAGGATACAAGGGTCTGTGTCCACATCAGGAGTAAGGAGAAAGAAGCGCTTTATAGGTGCCATTATAGGCAGTGTAGCTCTTGGGGTTGCAACATCGGCA…
>	582	VI.2.1.1.1	VI_a	JN872175	pigeon	USA	Minnesota_723_	2009	ATGGGCTCCAAACCCTCCACTAGGATCCTGGCACCTTTGATACTGATCACCCGAATTACTCTGATACTGAGCTGCATCTGCCTGACGAGCTCTCTTGATGGCAGGCCTCTTGCAGCTGCGGGGATTGTGGTAACAGGAGAGAAAGTGATCAATATATACACCTCATCTCAGACAGGGTCAATCATAGTCAAGTTACTCCCGAATATGCCCAAGGACAAAGAGGCATGTGCAAAAGCCCCGTTAGAGGCATACAACAGAACACTGACCACTTTACTCACCCCCCTTGGTGATTCCATCCGCAGGATACAAGGGTCTGTGTCCACATCGGGAGTAAGGAGAAAGAAGCGCTTTATAGGTGCCATTATAGGCAGTGTAGCTCTTGGGGTTGCAACATCGGCA…
>	583	VI.2.1.1.1	VI_a	JN872176	pheasant	USA	Massachusetts_359425_	2005	ATGGGCTCCAAACCCTCCACCAGGATCCTGGCACCTCTGATGCTGATCACCCGAATTACTCTGATACTGAGCTGCATCTGCCTGACGAGCTCTCTTGATGGCAGGCCTCTTGCAGCTGCGGGGATTGTGGTAACAGGAGAGAAAGTGATCAATATATACACCTCATCTCAGACAGGGTCAATCATAGTCAAGTTGCTCCCGAATATGCCCAAGGACAAAGAGGCATGTGCAAAGGCCCCGTTAGAGGCATACAACAGAACACTGACCACTTTACTCACCCCCCTTGGTGATTCCATCCGCAGGATACAAGGGTCTGTGTCCACATCAGGAGTAAGGAGGAAGAAGCGCTTTATAGGTGCCATTATAGGCAGTGTAGCTCTTGGGGTTGCAACATCGGCA…
>	584	VI.2.1.1.1	VI_a	JN872177	chicken	USA	Massachusetts_344783_3_	2004	ATGGGCTCCAAACCCTCCACCAGGATCCTGGCACCTTTGATGCTGATCACCCGAATTACTCTGATACTGAGCTGCATCTGCCTGACGAGCTCTCTTGATGGCAGGCCTCTTGCAGCTGCGGGGATTGTGGTAACAGGAGAGAAAGTGATCAATATATACACCTCATCTCAGACAGGGTCAATCATAGTCAAGTTACTCCCGAATATGCCCAAGGACAAAGAGGCATGTGCAAAAGCCCCGTTAGAGGCATACAACAGAACACTGACCACTTTACTCACCCCCCTTGGTGATTCCATCCGCAGGATACAAGGGTCTGTGTCCACATCGGGAGTAAGGAGAAAGAAGCGCTTTATAGGTGCCATTATAGGCAGTGTAGCTCTTGGGGTTGCAACATCGGCA…
>	585	VI.2.1.1.1	VI_a	JN872190	pigeon	USA	South_Dakota_486839	2007	ATGGGCTCCAAACCCTCCACCAGGATCCTGGCACCTCTGATGCTGATCACCCGAATTACTCTGATACTGAGCTGCATCTGCCTGACGAGTTCTCTTGATGGCAGGCCTCTTGCAGCTGCGGGGATTGTGGTAACAGGAGAAAAAGTGATCAATATATATACCTCATCTCAGACAGGGTCAATCATAGTCAAGTTGCTCCCGAATATGCCCAAGGACAAAGAGGTATGTGCAAAAGCCCCGTTAGAGGCATACAACAGAACACTGACCACTTTACTCACCCCCCTTGGTGATTCCATCCGCAGGATACAAGGGTCTGTGTCCACATCAGGAGTAAGGAGGAAGAAGCGCTTTATAGGTGCCATTATAGGCAGTATAGCTCTTGGGGTTGCAACATCGGCA…
>	586	VI.2.1.1.1	VI_a	JN941996	pigeon	USA	Pennsylvania_2062_	2008	ATGGGCTCCAAACCCTCCACCAGGATCCCGGCACCCCTGATACTGATCACCCGAATTACTCTGATACTGAGCTGCATCTGCCTGACGAGCTCTCTTGATGGCAGGCCTCTTGCAGCTGCGGGGATTGTGGTAACAGGAGAGAAAGTGATCAATATATACACCTCATCTCAGACAGGGTCAATCATAGTCAAGTTACTCCCGAATATGCCCAAGGACAAAGATGCATGTGCAAAAGCCCCGTTAGAGGCATACAACAGAACACTGACCACTTTACTCACCCCCCTTGGTGATTCCATCCGCAGGATACAAGGGTCTGTGTCCACATCAGGAGTAAGGAGAAAGAAGCGCTTTATAGGTGCCATTATAGGCAGTGTAGCTCTTGGGGTTGCAACATCGGCA…
>	587	VI.2.1.1.1	VI_a	JN941998	pigeon	USA	Pennsylvania_2282	2008	ATGGGCTCCAAACCCTCCACCAGGATCCCGGCACCTCTGATGCTGATCACCCGAATTACTCTGATACTGAGCTGCATCTGCCTGACGAGCTCTCTTGATGGCAGGCCTCTTGCAGCTGCGGGGATTGTGGTAACAGGAGAGAAAGTGATCAATATATACACCTCATCTCAGACAGGGTCAATCATAATCAAGTTGCTCCCGAATATGCCCAAGGACAAAGAGGCATGTGCAAAAGCCCCGTTAGAGGCATACAACAGAACACTGACCACTTTACTCACCCCCCTTGGTGATTCCATCCGCAGGATACAAGGGTCTGTGTCCACATCAGGAGTAAGGAGAAAGAAGCGCTTTATAGGTGCCATTATAGGCAGTGTAGCTCTTGGGGTTGCAACATCGGCA…
>	588	VI.2.1.1.1	VI_a	JN941999	pigeon	USA	Minnesota_77_	2008	ATGGGCTCCAAACCCTCCACCAGGATCCTGGCACCTCTGATGCTGGTCACCCGAATTACTCTGATACTGAGCTGCATCCGCCTGACGAGTTCTCTTGATGGCAGGCCTCTTGCAGCTGCGGGGATTGTGGTAACAGGAGATAAAGTGATCAATATATACACCTCATCTCAGACAGGGTCAATCATAGTCAAGTTGCTCCCGAATATGCCCAAGGACAAAGAGGCATGTGCAAAAGCCCCGTTAGAGGCATACAACAGAACACTGACCACTTTACTCACCCCCCTTGGTGATTCCATCCGCAGGATACAAGGGTCTGTGTCCACATCAGGAGTAAGGAGGAAGAAGCGCTTTATAGGTGCCATTATAGGCAGTGTAGCTCTTGGGGTTGCAACATCGGCA…
>	589	VI.2.1.1.1	VI_a	JN942000	dove	USA	Florida_1287_	2008	ATGGGCTCCAAACCTTCCACCAGGATCCCGGCACCTCTGACGCTGATCACCCGAATTACTCTGGTACTGAGCTGCATCTGCCTGACGAGCTCTCTTGATGGCAGGCCTCTTGCAGCTGCGGGGATTGTGGTAACAGGAGATAAAGTGATCAATATATACACCTCATCTCAGACAGGGTCAATCATAGTCAAGTTGCTCCCGAATATGCCCAAGGACAAAGAGGCATGTGCAAAAGCCCCGCTAGAGGCATACAACAGAACACTGACCACTTTACTCACCCCCCTCGGTGATTCCATCCGCAGGATACAAGGGTCTGCGTCCACATCAGGAGTAAGGAGGAAGAAGCGCTTTATAGGTGCCATTATAGGCAGTGTAGCTCTTGGGGTTGCAACATCAGCA…
>	590	VI.2.1.1.1	VI_a	JN942100	chukar	USA	New_Jersey_32429_5	2000	ATGGGCTCCAAACCCTCCACCAAGATCCTGGCACCTCTGATGCTGATCACCCGAATTACTCTGATACTGAGCTGCATCTGCCTGACGAGTTCTCTTGATGGCAGGCCTCTTGCAGCTGCGGGGATTGTGGTAACAGGAGATAAAGTGATCAATATATACACCTCATCTCAGACAGGGTCAATCATAGTCAAGTTGCTCCCGAATATGCCCAAGGACAAAGAGGCATGTGCAAAAGCCCCGTTAGAGGCATACAACAGAACACTGACCACTTTACTCACCCCCCTTGGTGATTCCATCCGCAGGATACAAGGGTCTGTGTCCACATCAGGAGTAAGGAGGAAGAAGCGCTTTATAGGTGCCATTATAGGCAGTGTAGCTCTTGGGGTTGCAACATCGGCA…
>	591	VI.2.1.1.1	VI_a	JX901304	_	USA	301	2003	ATGGGCTCCAAACCCTCCACCAGGATCCTGGCGCCTCTGATGCTGATCACCCGAATTACTCTGATACTGAGCTGCATCTGCCTGACAAGCTCTCTTGATGGCAGGCCTCTTGCAGCTGCGGGGATTGTGGTAACAGGAGAGAAGGTGATCAATATATACACCTCATCTCAGACAGGGTCAATCATAGTCAAGTTGCTCCCGAATATGCCCAAGGACAAAGAGGCATGTGCAAAAGCCCCGCTAGAGGCATACAACAGAACACTGACCACTTTACTCACCCCCCTTGGTGATTCCATCCGCAGGATACAAGGGTCTGTGTCCACATCAGGAGTAAGGAGGAAGAAGCGCTTTATAGGTGCCATTATAGGCAGCGTAGCTCTTGGGGTTGCAACATCGGCA…
>	592	VI.2.1.1.1	VI_a	JX901305	_	USA	302	2003	ATGGGCTCCAAACCCTCCACCAGGATCCTGGCGCCTCTGATGCTGATCACCCGAATTACTCTGATACTGAGCTGCATCTGCCTGACAAGCTCTCTTGATGGCAGGCCTCTTGCAGCTGCGGGGATTGTGGTAACAGGAGAGAAAGTGATCAATATATACACCTCATCTCAGACAGGGTCAATCATAGTCAAGTTGCTCCCGAATATGCCCAAGGACAAAGAGGCATGTGCAAAAGCCCCGCTAGAGGCATACAACAGAACACTGACCACTTTACTCACCCCACTTGGTGATTCCATCCGCAGGATACAAGGGTCTGTGTCCACATCAGGAGTAAGGAGGAAGAAGCGCTTTATAGGTGCCATTATAGGCAGCGTACCTCTTGGGGTTGCAACATCGGCA…
>	593	VI.2.1.1.1	VI_a	JX901313	pigeon	USA	102	2001	ATGGGCTCCAAACCCTCCACCAGGATCCTGGCACCTCTGATGCTGATCACCCGAATTACTCTGATACTGAGCTGCATCTGCCTGACGAGTTCTCTTGATGGCAGGCCTCTTGCAGCTGCGGGGATTGTGGTAACAGGAGATAAAGTGATCAATATATACACCTCATCTCAGACAGGGTCAATCATAGTCAAGTTGCTCCCGAATATGCCCAAGGACAAAGAGGCATGTGCAAAAGCCCCGTTAGAGGCATACAACAGAACACTGACCACTTTACTCACCCCCCTTGGTGATTCCATCCGCAGGATACAAGGGTCTGTGTCCACATCAGGAGTAAGGAGGAAGAAGCGCTTTATAGGTGCCATTATAGGCAGTGTAGCTCTTGGGGTTGCAACATCGGCA…
>	594	VI.2.1.1.1	VI_a	JX901314	dove	USA	103	2001	ATGGGCTCCAAACCCTCCACCAGGATCCTGGCACCTCTGATGCTGATCACCCGAATTACTCTGATACTGAGCTGCATCTGCCTGACGAGTTCTCTTGATGGCAGGCCTCTTGCAGCTGCGGGGATTGTGGTAACAGGAGATAAAGTGATCAATATATACACCTCATCTCAGACAGGGTCAATCATAGTCAAGTTGCTCCCGAATATGCCCAAGGACAAAGAGGCATGTGCAAAAGCCCCGTTAGAGGCATACAACAGAACACTGACCACTTTACTCACCCCCCTTGGTGATTCCATCCGCAGGATACAAGGGTCTGTGTCCACATCAGGAGTAAGGAGGAAGAAGCGCTTTATAGGTGCCATTATAGGCAGTGTAGCTCTTGGGGTTGCAACATCGGCA…
>	595	VI.2.1.1.1	VI_a	JX901317	pigeon	USA	201	2002	ATGGGCTCCAAACCCTCCACCAGGATCCCGGCACCTCTGATGCTGATCACCCGAATTACTCTGATACTGAGCTGCATCTGCCTGACGAGTTCTCTTGATGGCAGGCCTCTTGCAGCTGCGGGGATTGTGGTAACAGGAGATAAAGTGATCAATATATACACCTCATCTCAGACAGGGTCAATCATAGTCAAGTTGCTCCCGAATATGCCCAAGGACAAAGAGGCATGTGCAAAAGCCCCGTTAGAGGCATACAACAGAACACTGACCACTTTACTCACCCCCCTTGGTGATTCCATCCGCAGGATACAAGGGTCTGTGTCCACATCAGGAGTAAGGAGGAAGAAGCGCTTTATAGGTGCCATTATAGGCAGTGTAGCTCTTGGGGTTGCAACATCGGCA…
>	596	VI.2.1.1.1	VI_a	JX901319	pigeon	USA	PA_0501	2005	ATGGGCTCCAAACCCTCTACCAGGATCCTGGCACCTCTGATGCTGATCACCCGAATTACTCTGATACTGAGCTGCATCTGCCTGACGAGCTCTCTTGATGGCAGGCCTCTTGCAGCTGCGGGGATTGTGGTAACAGGAGAGAAAGTGATCAATATATACACCTCATCTCAGACAGGGTCAATCATAGTCAAGTTGCTCCCGAATATGCCCAAGGACAAAGAGGCATGTGCAAAAGCCCCGTTAGAGGCATACAACAGAACACTGACCACTTTACTCACCCCCCTTGGTGATTCCATCCGCAGGATACAAGGGTCTGTGTCCACATCAGGAGTAAGGAGAAAGAAGCGCTTTATAGGTGCCATTATAGGCAGTGTAGCTCTTGGGGTTGCAACATCGGCA…
>	597	VI.2.1.1.1	VI_a	JX901320	pigeon	USA	PA_0502	2005	ATGGGCTCCAAACCCTCTACCAGGATCCTGGCACCTCTGATGCTGATCACCCGAATTACTCTGATACTGAGCTGCATCTGCCTGACGAGCTCTCTTGATGGCAGGCCTCTTGCAGCTGCGGGGATTGTGGTAACAGGAGAGAAAGTGATCAATATATACACCTCATCTCAGACAGGGTCAATCATAGTCAAGTTGCTCCCGAATATGCCCAAGGACAAAGAGGCATGTGCAAAAGCCCCGTTAGAGGCATACAACAGAACACTGACCACTTTACTCACCCCCCTTGGTGATTCCATCCGCAGGATACAAGGGTCTGTGTCCACATCAGGAGTAAAGAGAAAGAAGCGCTTTATAGGTGCCATTATAGGCAGTGTAGCTCTTGGGGTTGCAACATCGGCA…
>	598	VI.2.1.1.1	VI_a	JX901321	chicken	USA	PA_0503	2005	ATGGGCTCCAAACCCTCCACCAGGATCCTGGCACCTCTGATGCTGATCACCCGAATTACTCTGATACTGAGCTGCATCTGCCTGACGAGCTCTCTTGATGGCAGGCCTCTTGCAGCTGCGGGGATTGTGGTAACAGGAGAGAAAGTGATCAATATATACACCTCATCTCAGACAGGGTCAATCATAGTCAAGTTGCTCCCGAATATGCCCAAGGACAAAGAGGCATGTGCAAAAGCCCCGTTAGAGGCATACAACAGAACACTGACCACTTTACTCACCCCCCTTGGTGATTCCATCCGCAGGATACAAGGGTCTGTGTCCACATCAGGAGTAAGGAGAAAGAAGCGCTTTATAGGTGCCATTATAGGCAGTGTAGCTCTTGGGGTTGCAACATCGGCA…
>	599	VI.2.1.1.1	VI_a	JX901323	pigeon	USA	PA_0601	2006	ATGGGCTCCAAACCCTCCACCAGGATCCTGGCACCTCTGATGCTGATCACCCGAATTACTCTGATACTGAGCTGCATCTGCCTGACAAGCTCTCTTGATGGCAGGCCTCTTGCAGCTGCGGGGATTGTGGTAACAGGAGAGAAAGTGATCAATATATACACCTCATCTCAGACAGGGTCAATCATAGTCAAGTTGCTCCCGAATATGCCCAAGGACAAAGAGGCATGTGCAAAAGCCCCGTTAGAGGCATACAACAGAACACTGACCACTTTACTCACCCCCCTTGGTGATTCCATCCGCAGGATACAAGGGTCTGTGTCCACATCAGGAGTAAGGAGAAAGAAGCGCTTTATAGGTGCCATTATAGGCAGTGTAGCTCTTGGGGTTGCAACATCGGCA…
>	600	VI.2.1.1.1	VI_a	JX901324	pigeon	USA	PA_0602	2006	ATGGGCTCCAAACCCTCCACCAGGATCCTGGCACCTCTGATGCTGATCACCCGAATTACTCTGATACTGAGCTGCATCTGCCTGACGAGCTCTCTTGATGGCAGGCCTCTTGCAGCTGCGGGGATCGTGGTAACAGGAGAGAAAGTGATCAATATATACACCTCATCTCAGACAGGGTCAATCATAGTCAAGTTGCTCCCGAATATGCCCAAGGACAAAGAGGCATGTGCAAAAGCCCCGTTAGAGGCATACAACAGAACACTGACCACTTTACTCACCCCCCTTGGTGACTCCATCCGCAGGATACAAGGGTCTGTGTCCACATCAGGAGTAAGGAGAAAGAAGCGCTTTATAGGTGCCATTATAGGCAGTGTAGCTCTTGGGGTTGCAACATCGGCA…
>	601	VI.2.1.1.1	VI_a	JX901325	pigeon	USA	NY_0603	2006	ATGGGCTCCAAACCCTCCACCAGGATCCTGGCACCTCTGATGCTGATCACCCGAATTACTCTGATACTGAGCTGCATCTGCCTGACGAGCTCTCTTGATGGCAGGCCTCTTGCAGCTGCGGGGATCGTGGTAACAGGAGAGAAAGTGATCAATATATACACCTCATCTCAGACAGGGTCAATCATAGTCAAGTTGCTCCCGAATATGCCCAAGGACAAAGAGGCATGTGCAAAAGCCCCGTTAGAGGCATACAACAGAACACTGACCACTTTACTCACCCCCCTTGGTGACTCCATCCGCAGGATACAAGGGTCTGTGTCCACATCAGGAGTAAGGAGAAAGAAGCGCTTTATAGGTGCCATTATAGGCAGTGTAGCTCTTGGGGTTGCAACATCGGCA…
>	602	VI.2.1.1.1	VI_a	JX901326	pigeon	USA	NJ_0604	2006	ATGGGCTCCAAACCCTCCACCAGGATCCTGGCACCTCTGATGCTGATCACCCGAATTACTCTGATACTGAGCTGCATCTGCCTGACGAGCTCTCTTGATGGCAGGCCTCTTGCAGCTGCGGGGATCGTGGTAACAGGAGAGAAAGTGATCAATATATACACCTCATCTCAGACAGGGTCAATCATAGTCAAGTTGCTCCCGAATATGCCCAAGGACAAAGAGGCATGTGCAAAAGCCCCGTTAGAGGCATACAACAGAACACTGACCACTTTACTCACCCCCCTTGGTGACTCCATCCGCAGGATACAAGGGTCTGTGTCCACATCAGGAGTAAGGAGAAAGAAGCGCTTTATAGGTGCCATTATAGGCAGTGTAGCTCTTGGGGTTGCAACATCGGCA…
>	603	VI.2.1.1.1	VI_a	JX901327	pigeon	USA	PA_0605	2006	ATGGGCTCCAAACCCTCCACCAGGATCCTGGCACCTCTGATGCTGATCACCCGAATTACTCTGATACTGAGCTGCATCCGCCTGACGAGTTCTCTTGATGGCAGGCCTCTTGCAGCTGCGGGGATTGTGGTAACAGGAGATAAAGTGATCAATATATACACCTCATCTCAGACAGGGTCAATCATAGTCAAGTTGCTCCCGAATATGCCCAAGGACAAAGAGGCATGTGCAAAAGCCCCGTTAGAGGCATACAACAGAACACTGACCACTTTACTCACCCCCCTTGGTGATTCCATCCGCAGGATACAAGGGTCTGTGTCCACATCAGGAGTAAGGAGGAAGAAGCGCTTTATAGGTGCCATTATAGGCAGTGTAGCTCTTGGGGTTGCAACATCGGCA…
>	604	VI.2.1.1.1	VI_a	JX901328	pigeon	USA	NJ_0607	2006	ATGGGCTCCAAACCCTCCACCAGGATCCTGGCACCTCTGATGCTGATCACCCGAATTACTCTGATACTGAGCTGTATCTGCCTGACGAGCTCTCTTGATGGCAGGCCTCTTGCAGCTGCGGGGATTGTGGTAACAGGAGAGAAAGTGATCAATATATACACCTCATCTCAGACAGGGTCAATCATAGTCAAGTTGCTCCCGAATATGCCCAAGGACAAAGAGGCATGTGCAAAAGCCCCGTTAGAGGCATACAACAGAACACTGACCACTTTACTCACCCCCCTTGGTGATTCCATCCGCAGGATACAAGGGTCTGTGTCCGCATCAGGAGTAAGGAGAAAGAAGCGCTTTATAGGTGCCATTATAGGCAGTGTAGCTCTTGGGGTTGCAACATCGGCA…
>	605	VI.2.1.1.1	VI_a	JX901329	pigeon	USA	PA_0701	2007	ATGGGCTCCGAACCCTCCACCAGGATCCTGGCACCTCTGATGCTGATCACCCGGATTACTCTGATACTGAGCTGCATCTGCCTGACGAGTTCTCTTGATGGCAGGCCTCTTGCAGCTGCGGGGATTGTGGTAACAGGAGATAAAGTGATCAATATATACACCTCATCTCAGACAGGGTCAATCATAGTCAAGTTGCTCCCGAATATGCCCAAGGACAAAGAGGCATGTGCAAAAGCCCCGTTAGAGGCATACAACAGAACACTGACCACTTTACTCACCCCCCTTGGTGATTCCATCCGCAGGATACAAGGGTCTGTGTCCACATCAGGAGTAAGGAGGAAGAAGCGCTTTATAGGTGCCATTATAGGCAGTGTAGCTCTTGGGGTTGCAACCTCGGCA…
>	606	VI.2.1.1.1	VI_a	JX901330	pigeon	USA	PA_0702	2007	ATGGGCTCCGAACCCTCCACCAGGATCCTGGCACCTCTGATGCTGATCACCCGGATTACTCTGATACTGAGCTGCATCTGCCTGACGAGTTCTCTTGATGGCAGGCCTCTTGCAGCTGCGGGGATTGTGGTAACAGGAGATAAAGTGATCAATATATACACCTCATCTCAGACAGGGTCAATCATAGTCAAGTTGCTCCCGAATATGCCCAAGGACAAAGAGGCATGTGCAAAAGCCCCGTTAGAGGCATACAACAGAACACTGACCACTTTACTCACCCCCCTTGGTGATTCCATCCGCAGGATACAAGGGTCTGTGTCCACATCAGGAGTAAGGAGGAAGAAGCGCTTTATAGGTGCCATTATAGGCAGTGTAGCTCTTGGGGTTGCAACCTCGGCA…
>	607	VI.2.1.1.1	VI_a	JX901332	pigeon	USA	MO_0703	2007	ATGGGCTCCAAACCCTCCACTAGGATCCTGGCACCTTTGATACTGATCACCCGAATTACTCTGATACTGAGCTGCATCTGCCTGACGAGCTCTCTTGATGGCAGGCCTCTTGCAGCTGCGGGGATTGTGGTAACAGGAGAGAAAGTGATCAATATATACACCTCATCTCAGACAGGGTCAATCATAGTCAAGTTACTCCCGAATATGCCCAAGGACAAAGAGGCATGTGCAAAAGCCCCGTTAGAGGCATACAACAGAACACTGACCACTTTACTCACCCCCCTTGGTGATTCCATCCGCAGGATACAAGGGTCTGTGTCCACATCGGGAGTAAGGAGAAAGAAGCGCTTTATAGGTGCCATTATAGGCAGTGTAGCTCTTGGGGTTGCAACATCGGCA…
>	608	VI.2.1.1.1	VI_a	JX901333	pigeon	USA	PA_0704	2007	ATGGGCTCCAAACCCTCCACCAGGATCCTGGCACCTCTGATGCTGATCACCCGAATTACTCTGATACTGAGCTGCATCTGCCTGACGAGCTCTCTTGATGGCAGGCCTCTTGCAGCTGCGGGGATTGTGGTAACAGGAGAGAAAGTGATCAATATATACACCTCATCTCAGACAGGGTCAATCATAGTCAAGTTGCTCCCTAATATGCCCAAGGACAAAGAGGCATGTGCAAAAGCCCCGTTAGAGGCATACAACAGAACACTGACCACTTTACTCACCCCCCTTGGTGATTCCATTCGCAGGATACAAGGGTCTGTGTCCACATCAGGAGTAAGGAGAAAGAAGCGCTTTATAGGTGCCATTATAGGCAGTGTAGCTCTTGGGGTTGCAACATCGGCA…
>	609	VI.2.1.1.1	VI_a	JX901334	pigeon	USA	PA_0705	2007	ATGGGCTCCAAACCCTCCACCAGGATCCTGGCACCTCTGATGCTGATCACCCGAATTACTCTGATACTGAGCTGCGTCTGCCTGACGAGCTCTCTTGATGGCAGGCCTCTTGCAGCTGCGGGGATTGTGGTAACAGGAGAGAAAGTGATCAATATATACACCTCATCTCAGACAGGGTCAATCATAGTCAAGTTGCTCCCGAATATGCCCAAGGACAAAGAGGCATGTGCAAAAGCCCCGTTAGAGGCATACAACAGAACACTGACCACTTTACTCACCCCCCTTGGTGATTCCATCCGCAGGATACAAGGGTCTGTGTCCACATCAGGAGTAAGGAGAAAGAAGCGCTTTATAGGTGCCATTATAGGCAGTGTAGCTCTTGGGGTTGCAACATCGGCA…
>	610	VI.2.1.1.1	VI_a	JX901335	pigeon	USA	PA_0706	2007	ATGGGCTCCAAACCCTACACCAGGATCCTGGCACCTTTGATGCTGATCACCCGAATTGCTCTGATACTGAGCTGCATCTGCCTTACGAGCTCTCTTGATGGCAGGCCTCTTGCAGCTGCGGGGATTGTAGTAACAGGAGAGAAAGTGATCAATATATACACCTCATCTCAGACAGGGTCAATCATAGTCAAGTTACTCCCGAATATGCCCGAGGACAAAGAGGCATGTGCAAGAGCCCCGTTAGAAGCATACAACAGAACGCTAACCACTTTACTCACCCCCCTTGGTGATTCCATCCGTAGGATACAAGGGTCCGTGTCCACATCAGGAGTAAGGAGAAAGAAGCGCTTTATAGGTGCCATTATAGGCAGTGTAGCTCTTGGGGTTGCAACATCGGCA…
>	611	VI.2.1.1.1	VI_a	JX901336	pigeon	USA	NC_0707	2007	ATGGGCTCCAAACCCTCCACCAGGATCCTGGCACCTCTGATGCTGATCACCCGAATTACTCTGATACTGAGCTGCATCTGCCTGACGAGTTCTCTTGATGGCAGGCCTCTTGCAGCTGCGGGGATTGTGGTAACAGGAGAAAAAGTGATCAATATATATACCTCATCTCAGACAGGGTCAATCATAGTCAAGTTGCTCCCGAATATGCCCAAGGACAAAGAGGTATGTGCAAAAGCCCCGTTAGAGGCATACAACAGAACACTGACCACTTTACTCACCCCCCTTGGTGATTCCATCCGCAGGATACAAGGGTCTGTGTCCACATCAGGAGTAAGGAGGAAGAAGCGCTTTATAGGTGCCATTATAGGCAGTATAGCTCTTGGGGTTGCAACATCGGCA…
>	612	VI.2.1.1.1	VI_a	JX901337	pigeon	USA	CT_0708	2007	ATGGGCTCCAAACCCTCCACCAGGATCCTGGCACCTCTGATGCTGATCACCCGAATTACTCTGATACTGAGCTGCATCTGCCTGACGAGCTCTCTTGATGGCAGGCCTCTTGCAGCTGCGGGGATTGTGGTAACAGGAGAAAAAGTGATCAATATATACACCTCATCTCAGACAGGGTCAATCATAGTCAAGTTGCTCCCGAATATGCCCAAGGACAAAGAGGCATGTGCAAAAGCCCCGTTAGAGGCATACAACAGAACACTGACCACTCTACTCACCCCCCTTGGTGATTCCATCCGCAGGATACAAGGGTCTGTGTCCACATCAGGGGTAAGGAGAAAGAAGCGCTTTATAGGTGCCATTATAGGCAGTGTAGCTCTTGGGGTTGCAACATCGGCA…
>	613	VI.2.1.1.1	VI_a	JX901338	pigeon	USA	OH_0709	2007	ATGGGCTCCAAACCCTCCACTAGGATCCTGGCACCTTTGATACTGATCACCCGAATTACTCTGATACTGAGCTGCATCTGCCTGACGAGCTCTCTTGATGGCAGGCCTCTTGCAGCTGCGGGGATTGTGATAACAGGAGAGAAAGTGATCAATATATACACCTCATCTCAGACAGGGTCAATCATAGTCAAGTTACTCCCGAATATGCCCAAGGACAAAGAGGCATGTGCAAAAGCCCCGTTAGAGGCATACAACAGAACACTGACCACTTTACTCACCCCCCTTGGTGATTCCATCCGCAGGATACAAGGGTCTGTGTCCACATCGGGAGTAAGGAGAAAGAAGCGTTTTATAGGTGCCATTATAGGCAGTGTAGCTCTTGGGGTTGCAACATCGGCA…
>	614	VI.2.1.1.1	VI_a	JX901339	pigeon	USA	NJ_0710	2007	ATGGGCTCCAAACCCTCCACCAGGATCCTGGCACCTCTGATGCTGATCACCCGAATTACTCTGATACTGAGCTGCATCTGCCTGACGAGCTCTCTTGATGGCAGGCCTCTTGCAGCTGCGGGGATTGTGGTAACAGGAGAAAAAGTGATCAATATATACACCTCATCTCAGACAGGGTCAATCATAGTCAAGTTGCTCCCGAATATGCCCAAGGACAAAGAGGCATGTGCAAAAGCCCCGTTAGAGGCATACAACAGAACACTGACCACTCTACTCACCCCCCTTGGTGATTCCATCCGCAGGATACAAGGGTCTGTGTCCACATCAGGGGTAAGGAGAAAGAAGCGCTTTATAGGTGCCATTATAGGCAGTGTAGCTCTTGGGGTTGCAACATCGGCA…
>	615	VI.2.1.1.1	VI_a	JX901340	pigeon	USA	PA_0711	2007	ATGGGCTCCAAACCCTCCACCAGGATCCTGGCACCTCTGATGCTGATCACCCGAATTACTCTGATACTGAGCTGCGTCTGCCTGACGAGCTCTCTTGATGGCAGGCCTCTTGCAGCTGCGGGGATTGTGGTAACAGGAGAGAAAGTGATCAATATATACACCTCATCTCAGACAGGGTCAATCATAGTCAAGTTGCTCCCGAATATGCCCAAGGACAAAGAGGCATGTGCAAAAGCCCCGTTAGAGGCATACAACAGAACACTGACCACTTTACTCACCCCCCTTGGTGATTCCATCCGCAGGATACAAGGGTCTGTGTCCACATCAGGAGTAAGGAGAAAGAAGCGCTTTATAGGTGCCATTATAGGCAGTGTAGCTCTTGGGGTTGCAACATCGGCA…
>	616	VI.2.1.1.1	VI_a	JX901344	pigeon	USA	ME_0714	2007	ATGGGCTCCAAACCCTCCACCAGGATCCTGGCACCTCTGATGCTGATCACCCGAATTACTCTGATACTGAGCTGCATCCGCCTGACGAGCTCTCTTGATGGCAGGCCTCTTGCAGCTGCGGGGATTGTGGTAACAGGAGAGAAAGTGATCAATATATACACCTCATCTCAGACAGGGTCAATCATAGTCAAGTTGCTCCCGAATATGCCCAAGGACAAAGAGGCATGTGCAAAAGCCCCGTTAGAGGCATACAACAGAACACTGACCACTTTACTCACCCCCCTTGGTGATTCCATCCGCAGGATACAAGGGTCTGTGTCTACATCAGGAGTAAGGAGAAAGAAGCGCTTTATAGGTGCCATTATAGGCAGTGTAGCTCTTGGGGTTGCAACATCGGCA…
>	617	VI.2.1.1.1	VI_a	JX901346	pigeon	USA	PA_0716	2007	ATGGGCTCCAAACCCTCCACTAGGATCCTGGCACCTTTGATACTGATCACCCGAATTACTCTGATACTGAGCTGCATCTGCCTGACGAGCTCTCTTGATGGCAGGCCTCTTGCAGCTGCGGGGATTGTGGTAACAGGAGAGAAAGTGATCAATATATACACCTCATCTCAGACAGGGTCAATCATAGTCAAGTTACTCCCGAATATGCCCAAGGACAAAGAGGCATGTGCAAAAGCCCCGTTAGAGGCATACAACAGAACACTGACCACTTTACTCACCCCCCTTGGTGATTCCATCCGCAGGATACAAGGGTCTGTGTCCACATCGGGAGTAAGGAGAAAGAAGCGCTTTATAGGTGCCATTATAGGCAGTGTAGCTCTTGGGGTTGCAACATCGGCA…
>	618	VI.2.1.1.1	VI_a	JX901347	pigeon	USA	NY_0717	2007	ATGGGCTCCGAACCCTCCACCAGGATCCTGGCACCTCTGATGCTGATCACCCGGATTACTCTGATACTGAACTGCATCTGCCTGACGAGTTCTCTTGATGGCAGGCCTCTTGCAGCTGCGGGGATTGTGGTAACAGGAGATAAAGTGATCAATATATACACCTCATCTAAGACAGGGTCAATCATAGTCAAGTTGCTCCCGAATATGCCCAAGGACAAAGAGGCATGTGCAAAAGCCCCGTTAGAGGCATACAACACAACACTGACCACTTTACTCACCCCCCTTGGTGATTCCATCCGCAGGATACAAGGGTCTGTGTCCACATCAGGAGTAAGGAGGAAGAAGCGCTTTATAGGTGCCATTATAGGCAGTGTAGCTCTTGGGGTTGCAACCTCGGCA…
>	619	VI.2.1.1.1	VI_a	JX901348	pigeon	USA	PA_0718	2007	ATGGGCTCCAAACCCTACACCAGGATCCCGGCACCTTTGATGCTGATCACCCGAATTGCTCTGATACTGAGCTGCATCTGCCTTACGAGCTCTCTTGATGGCAGGCCTCTTGCAGCTGCGGGGATTGTAGTAACAGGAGAGAAAGTGATCAATATATACACCTCATCTCAGACAGGGTCAATCATAGTCAAGTTACTCCCGAATATGCCCAAGGACAAAGAGGCATGTGCAAGAGCCCCGTTAGAAGCATACAACAGAACGCTAACCACTTTACTCACCCCCCTTGGTGATTCCATCCGTAGGATACAAGGGTCCGTGTCCACATCAGGAGTAAGGAGAAAGAAGCGCTTTATAGGTGCCATTATAGGCAGTGTAGCTCTTGGGGTTGCAACATCGGCA…
>	620	VI.2.1.1.1	VI_a	JX901349	pigeon	USA	MD_0719	2007	ATGGGCTCCAAACCCTCCACCAGGATCCTGGCACCTCTGATGCTGATCACCCGAATTACTCTGATACTGAGCTGCATCTGCCTGACGAGCTCTCTTGATGGCAGGCCTCTTGCAGCTGCGGGGATTGTGGTAACAGGAAAGAAAGTGATCAATATATACACCTCATCTCAGACAGGGTCAATCATAGTCAAGTTGCTCCCGAATATGCCTAAGGACAAAGAGGCATGTGCAAAAGCCCCGTTAGAGGCATACAACAGAACACTGACCACTTTACTCACCCCCCTTGGTGATTCCATCCGCAGGATACAGGGGTCTGTGTCCACATCAGGAGTAAGGAGAAAGAAGCGCTTTATAGGTGCCATTATAGGCAGTGTAGCTCTTGGGGTTGCAACATCGGCA…
>	621	VI.2.1.1.1	VI_a	JX901350	pigeon	USA	PA_0720	2007	ATGGGCTCCAAACCCTCCACCAGGATCCTGGCACCTCTGATGCTGATCACCCGAATTACTCTGATACTGAGCTGCATCTGCCTGACGAGCTCTCTTGATGGCAGGCCTCTTGCAGCTGCGGGGATTGTGGTAACAGGAAAGAAAGTGATCAATATATACACCTCATCTCAGACAGGGTCAATCATAATCAAGTTGCTCCCGAATATGCCCAAGGACAAAGAGGCATGTGCAAAAGCCCCGTTAGAGGCATACAACAGAACACTGACCACTTTACTCACCCCCCTTGGTGATTCCATCCGCAGGATACAAGGGTCTGTGTCCACATCAGGAGTAAGGAGAAAGAAGCGCTTTATAGGTGCCATTATAGGCAGTGTAGCTCTTGGGGTTGCAACATCGGCA…
>	622	VI.2.1.1.1	VI_a	JX901351	pigeon	USA	NJ_0721	2007	ATGGGCTCCAAACCCTCCACCAGGATCCTGGCACCTCTGATGCTGATCACCCGAATTACTCTGATACTGAGCTGCATCTGCCTGACGAGCTCTCTTGATGGCAGGCCTCTTGCAGCTGCGGGGATTGTGGTAACAGGAGAGAAAGTGATCAATATATACACCTCATCTCAGACAGGGTCAATCATAGTCAAGTTGCTCCCTAATATGCCCAAGGACAAAGAGGCATGTGCAAAAGCCCCGTTAGAGGCATACAACAGAACACTGACCACTTTACTCACCCCCCTTGGTGATTCCATCCGCAGGATACAAGGGTCTGTGTCCACATCAGGAGTAAGGAGAAAGAAGCGCTTTATAGGTGCCATTATAGGCAGTGTAGCTCTTGGGGTTGCAACATCGGCA…
>	623	VI.2.1.1.1	VI_a	JX901352	pigeon	USA	PA_0723	2007	ATGGGCTCCAAACCCTCCACCAGGATCCCGGCACCCCTGATACTGATCACCCGAATTACTCTGATACTGAGCTGCATCTGCCTGACGAGCTCTCTTGATGGCAGGCCTCTTGCAGCTGCGGGGATTGTGGTAACAGGAGAGAAAGTGATCAATATATACACCTCATCTCAGACAGGGTCAATCATAGTCAAGTTACTCCCGAATATGCCCAAGGACAAAGATGCATGTGCAAAAGCCCCGTTAGAGGCATACAACAGAACACTGACCACTTTACTCACCCCCCTTGGTGATTCCATCCGCAGGATACAAGGGTCTGTGTCCACATCAGGAGTAAGGAGAAAGAAGCGCTTTATAGGTGCCATTATAGGCAGTGTAGCTCTTGGGGTTGCAACATCGGCA…
>	624	VI.2.1.1.1	VI_a	JX901353	pigeon	USA	PA_0724	2007	ATGGGCTCCAAACCCTCCACTAGGATCCTGGCACCTTTGATACTGATCACCCGAATTACTCTGATACTGAGCTGCATCTGCCTGACGAGCTCTCTTGATGGCAGGCCTCTTGCAGCTGCGGGGATTGTGGTAACAGGAGAGAAAGTGATCAATATATACACCTCATCTCAGACAGGGTCAATCATAGTCAAGTTACTCCCGAATATGCCCAAGGACAAAGAGGCATGTGCAAAAGCCCCGTTAGAGGCATACAACAGAACACTGACCACTTTACTCACCCCCCTTGGTGATTCCATCCGCAGGATACAAGGGTCTGTGTCCACATCAGGAGTAAGGAGAAAGAAGCGCTTTATAGGTGCCATTATAGGCAGTGTAGCTCTTGGGGTTGCAACATCGGCA…
>	625	VI.2.1.1.1	VI_a	JX901354	pigeon	USA	PA_0725	2007	ATGGGCTCCAAACCCTCCACCAGGATCCTGGCACCTTTGATGCTGATCACCCGAATTACTCTGATACTGAGCTGCATCTGCCTGACGAGCTCTCTTGATGGCAGGCCTCTTGCAGCTGCGGGGATTGTGGTAACAGGAGAGAAAGTGATCAATATATACACCTCATCTCAGACAGGGTCAATCATAGTCAAGTTACTCCCGAATATGCCCAAGGACAAAGAGGCATGTGCAAAAGCCCCGTTAGAGGCATACAACAGAACACTGACCACTTTACTCACTCCCCTTGGTGATTCCATCCGCAGGATACAGGGGTCTGTGTCCACGTCGGGAGTAAGGAGAAAGAAGCGCTTTATAGGTGCCATTATAGGCAGTGTAGCTCTTGGGGTTGCAACATCGGCA…
>	626	VI.2.1.1.1	VI_a	JX901355	pigeon	USA	PA_0726	2007	ATGGGCTCCGAACCCTCCACCAGGATCCTGGCACCTCTGATGCTGATCACCCGGATTACTCTGATACTGAGCTGCATCTGCCTGACGAGTTCTCTTGATGGCAGGCCTCTTGCAGCTGCGGGGATTGTGGTAACAGGAGATAAAGTGATCAATATATACACCTCATCTCAGACAGGGTCAATCATAGTCAAGTTGCTCCCGAATATGCCCAAGGACAAAGAGGCATGTGCAAAAGCCCCGTTAGAGGCATACAACAGAACACTGACCACTTTACTCACCCCCCTTGGTGATTCCATCCGCAGGATACAAGGGTCTGTGTCCACATCAGGAGTAAGGAGGAAGAAGCGCTTTATAGGTGCCATTATAGGCAGTGTAGCTCTTGGGGTTGCAACCTCGGCA…
>	627	VI.2.1.1.1	VI_a	JX901356	pigeon	USA	PA_0727	2007	ATGGGCTCCAAACCCTACACCAGGATCCTGGCACCTTTGATGCTGATCACCCGAATTGCTCTGATACTGAGCTGCATCTGCCTTACCAGCTCTCTTGATGGCAGGCCTCTTGCAGCTGCGGGGATTGTAGTAACAGGAGAGAAAGTGATCAATATATACACCTCATCTCAGACAGGGTCAATCATAGTCAAGTTACTCCCGAATATGCCCGAGGACAAAGAGGCATGTGCAAGAGCCCCGTTAGAAGCATACAACAGAACGCTAACCACTTTACTCACCCCCCTTGGTGATTCCATCCGTAGGATACAAGGGTCCGTGTCCACATCAGGAGTAAGGAGAAAGAAGCGCTTTATAGGTGCCATTATAGGCAGTGTAGCTCTTGGGGTTGCAACATCGGCA…
>	628	VI.2.1.1.1	VI_a	JX901357	pigeon	USA	PA_0728	2007	ATGGGCTCCAAACCCTACACCAGGATCCTGGCACCTTTGATGCTGATCACCCGAATTGCTCTGATACTGAGCTGCATCTGCCTTACGAGCTCTCTTGATGGCAGGCCTCTTGCAGCTGCGGGGATTGTAGTAACAGGAGAGAAAGTGATCAATATATACACCTCATCTCAGACAGGGTCAATCATAGTCAAGTTACTCCCGAATATGCCCAAGGACAAAGAGGCATGTGCAAGAGCCCCGTTAGAAGCATACAACAGAACGCTAACCACTTTACTCACCCCCCTTGGTGATTCCATCCGTAGGATACAAGGGTCCGTGTCCACATCAGGAGTAAGGAGAAAGAAGCGCTTTATAGGTGCCATTATAGGCAGTGTAGCTCTTGGGGTTGCAACATCGGCA…
>	629	VI.2.1.1.1	VI_a	JX901358	pigeon	USA	PA_0801	2008	ATGGGCTCCAAACCCTACACCAGGATCCTGGCACCTTTGATGCTGATCACCCGAATTGCTCTGATACTGAGCTGCATCTGCCTTACAAGCTCTCTTGATGGCAGGCCTCTTGCAGCTGCGGGGATTGTAGTAACAGGAGAGAAAGTGATCAATATATACACCTCATCTCAGACAGGGTCAATCATAGTCAAGTTACTCCCGAATATGCCCAAGGACAAAGAGGCATGTGCAAGAGCCCCGTTAGAAGCATACAACAGAACGCTAACCACTTTACTCACCCCCCTTGGTGATTCCATCCGTAGGATACAAGGGTCCGTGTCCACATCAGGAGTAAGGAGAAAGAAGCGCTTTATAGGTGCCATTATAGGCAGTGTAGCTCTTGGGGTTGCAACATCGGCA…
>	630	VI.2.1.1.1	VI_a	JX901359	pigeon	USA	PA_0802	2008	ATGGGCTCCAAACCCTCCACTAGGATCCTGGCACCTTTGATACTGATCACCCGAATTACTCTGATACTGAGCTGCATCTGCCTGACGAGCTCTCTTGATGGCAGGCCTCTTGCAGCTGCGGGGATTGTGGTAACAGGAGAGAAAGTGATCAATATATACACCTCATCTCAGACAGGGTCAATCATAGTCAAGTTACTCCCGAATATGCCCAAGGACAAAGAGGCATGTGCAAAAGCCCCGTTAGAGGCATACAACAGAACACTGACCACTTTACTCACCCCCCTTGGTGATTCCATCCGCAGGATACAAGGGTCTGTGTCCACATCGGGAGTAAGGAGAAAGAAACGCTTTATAGGTGCCATTATAGGCAGTGTAGCTCTTGGGGTTGCAACATCGGCA…
>	631	VI.2.1.1.1	VI_a	JX901360	pigeon	USA	PA_0803	2008	ATGGGCTCCAAACCCTCCACCAGGATCCTGGCACCTCTGATGCTGATCACCCGAATTACTCTGATACTGAGCTGCATCTGCCTGACGAGCTCTCTTGATGGCAGGCCTCTTGCAGCTGCGGGGATTGTGGTAACAGGAGAGAAAGTGATCAATATATACACCTCATCTCAGACAGGGTCAATCATAGTCAAGTTGCTCCCGAATATGCCCAAGGACAAAGAGGCATGTGCAAAAGCCCCGTTAGAGGCATACAACAGAACACTGACCACTTTACTCACCCCCCTTGGTGATTCCATCCGCAGGATACAAGGGTCTGTGTCCACATCAGGAGTAAGGAGAAAGAAGCGCTTTATAGGTGCCATTATAGGCAGTGTAGCTCTTGGGGTTGCAACATCAGCA…
>	632	VI.2.1.1.1	VI_a	JX901361	pigeon	USA	PA_0804	2008	ATGGGCTCCAAACCCTCCACCAGGATCCCGGCACCCCTGATACTGATCACCCGAATTACTCTGATACTGAGCTGCATCTGCCTGACGAGCTCTCTTGATGGCAGGCCTCTTGCAGCTGCGGGGATTGTGGTAACAGGAGAGAAAGTGATCAATATATACACCTCATCTCAGACAGGGTCAATCATAGTCAAGTTACTCCCGAATATGCCCGAGGACAAAGATGCATGTGCAAAAGCCCCGTTAGAGGCATACAACAGAACACTGACCACTTTACTCACCCCCCTTGGTGATTCCATCCGCAGGATACAAGGGTCTGTGTCCACATCGGGAGTAAGGAGAAAGAAGCGCTTTATAGGTGCCATTATAGGCAGTGTAGCTCTTGGGGTTGCAACATCGGCA…
>	633	VI.2.1.1.1	VI_a	JX901362	pigeon	USA	PA_0805	2008	ATGGGCTCCGAACCCTCCACCAGGATGCTGGCACCTCTGATGCTGATCACCCGGATTACTCTGATACTGAGCTGCATCTGCCTGACGAGTTCTCTTGATGGCAGGCCTCTTGCAGCTGCGGGGATTGTGGTAACAGGAGATAAAGTGATCAATATATACTCCTCATCTCAAACAGGGTCAATCATAGTCAAGTTGCTCCCGAATATGCCCGAGGACAAAGAGGCATGTGCAAAAGCCCCGTTAGAGGCATACAACAGAACACTGACCACTTTACTCACCCCCCTTGGTGATTCCATCCGCAGGATACAAGGGTCTGTGTCCACATCAGGAGTAAGGAGGAAGAAGCGCTTTATAGGTGCCATTATAGGCGGTGTAGCTCTTGGGGTTGCAACCTCGGCA…
>	634	VI.2.1.1.1	VI_a	JX901363	pigeon	USA	PA_0806	2008	ATGGGCTCCAAACCCTCCACCAGGATCCTGGCACCTCTGATGCTGATCACCCGAATTACTCTGATACTGAGCTGCGTCTGCCTGACGAGCTCTCTTGATGGCAGGCCTCTTGCAGCTGCAGGGATTGTGGTAACAGGAGAGAAAGTGATCAATATATACACCTCATCTCAGACAGGGTCAATCATAGTCAAGTTGCTCCCGAATATGCCCAAGGACAAAGAGGCATGTGCAAAAGCCCCGTTAGAGGCATACAACAGAACACTGACCACTTTACTCACCCCCCTTGGTGATTCCATCCGCAGGATACAAGGGTCTGTGTCCACATCAGGAGTAAGGAGAAAGAACCGCTTTATAGGTGCCATTATAGGCAGTGTAGCTCTTGGGGTTGCAACATCGGCA…
>	635	VI.2.1.1.1	VI_a	JX901364	pigeon	USA	PA_0807	2008	ATGGGCTCCAAACCCTCCACTAGGATCCTGGCACCTTTGATACTGATCACCCGAATTACTCTGATACTGAGCTGCATCTGCCTGACGAGCTCTCTTGATGGCAGGCCTCTTGCAGCTGCGGGGATTGTGGTAACAGGAGAGAAAGTGATCAATATATACACCTCATCTCAGACAGGGTCAATCATAGTCAAGTTACTCCCGAATATGCCCAAGGACAAAGAGGCATGTGCAAAAACCCCGTTAGAGGCATACAACAGAACACTGACCACTTTACTCACCCCCCTTGGTGATTCCATCCGCAGGATACAAGGGTCTGTGTCCACATCAGGAGTAAGGAGAAAGAAGCGCTTTATAGGTGCCATTATAGGCAGTGTAGCTCTTGGGGTTGCAACATCGGCA…
>	636	VI.2.1.1.1	VI_a	JX901365	pigeon	USA	PA_0808	2008	ATGGGCTCCAAACCCTCCACCAGGATCCTGGCACCTTTGATGCTGATCACCCGAATCACTCTGATACTGAGCTGCATCTGCCTGACGAGCTCTCTTGATGGCAGGCCTCTTGCAGCTGCGGGGATTGTGGTAACAGGAGAGAAAGTGATCAATATATACACCTCATCTCAGACAGGGTCAATCATAGTCAAGTTACTCCCGAATATGCCCAAGGACAAAGAGGCATGTGCAAAAGCCCCGTTAGAGGCATACAACAGAACACTGACCACTTTACTCACTCCCCTTGGTGATTCCATCCGCAGGATACAAGGGTCTGTGTCCACATCGGGAGTAAGGAGAAAGAAGCGCTTTATAGGTGCCATTATAGGCAGTGTAGCTCTTGGGGTTGCAACATCGGCA…
>	637	VI.2.1.1.1	VI_a	JX901366	pigeon	USA	PA_0809	2008	ATGGGCTCCAAACCCTCCACCAGGATCCTGGCACCTCTGATGCTGATCACCCGAATTACTCTGATACTGAGCTGTATCTGCCTGACGAGCTCTCTTGATGGCAGGCCTCTTGCAGCTGCGGGGATTGTGATAACAGGAGAGAAAGTGATCAATATATACACTTCATCTCAGACAGGGTCAATCATAGTCAAGTTGCTCCCGAATATGCCCAAGGACAAAGAGGCATGTGCAAAAGCCCCGTTAGAGGCATACAACAGAACACTGACCACTTTACTCACCCCCCTTGGTGATTCCATCCGCAGGATACAAGGGTCTGTGTCCACATCAGGAGTAAGGAGAAAGAAGCGCTTTATAGGTGCCATTATAGGCAGTGTAGCTCTTGGGGTTGCAACATCGGCA…
>	638	VI.2.1.1.1	VI_a	JX901367	pigeon	USA	PA_0810	2008	ATGGGCTCCAAACCCTCCACCAGGATCCTGGCACCTCTGATGCTGATCACCCGAATTACTCTGATACTGAGCTGCATCTGCCTGACGAGCTCTCTTGATGGCAGGCCTCTTGCAGCTGCGGGGATTGTGGTAACAGGAGAGAAAGTGATCAATATATACACCTCATCTCAGACAGGGTCAATCATAGTCAAGTTGCTCCCGAATATGCCCAAGGACAAAGAGGCATGTGCAAAAGCCCCGTTAGAGGCATACAACAGAACACTGACCACTTTACTCACCCCCCTTGGTGATTCCATCCGCAGGATACAAGGGTCTGTGTCCACATCAGGAGTAAGGAGAAAGAAGCGCTTTATAGGTGCCATTATAGGCAGTGTAGCTCTTGGGGTTGCAACATCGGCA…
>	639	VI.2.1.1.1	VI_a	JX901368	pigeon	USA	PA_0811	2008	ATGGGCTCCAAACCCTCCACTAGGATCCTGGCACCTTTGATACTGATCACCCGAATTACTCTGATACTGAGCTGCATCTGCCTGACGAGCTCTCTTGATGGCAGGCCTCTTGCAGCTGCGGGGATTGTGGTAACAGGAGAGAAAGTGATCAATATATACACCTCATCTCAGACAGGGTCAATCATAGTCAAGTTACTCCCGAATATGCCCAAGGACAAAGAGGCATGTGCAAAAGCCCCGTTAGAGGCATACAACAGAACACTGACCACTTTACTCACCCCCCTTGGTGATTCCATCCGCAGGATACAAGGGTCTGTGTCCACATCAGGAGTAAGGAGAAAGAAGCGCTTTATAGGTGCCATTATAGGCAGTGTAGCTCTTGGGGTTGCAACATCGGCA…
>	640	VI.2.1.1.1	VI_a	JX901369	pigeon	USA	NJ_0812	2008	ATGGGCTCCAAACCCTCCACCAGGATCCTGGCACCTCTGATGCTGATCACCCGAATTACTCTGATACTGAGCTGCATCTGCCTGACGAGCTCTCTTGATGGCAGGCCTCTTGCAGCTGCGGGGATTGTGGTAACAGGAGAGAAAGTGATCAATATATACACCTCATCTCAGACAGGGTCAATCATAGTCAAGTTGCTCCCGAATATGCCCAAGGACAAAGAGGCATGTGCAAAAGCCCCGTTAGAGGCATACAACAGAACACTGACCACTTTACTCACCCCCCTTGGTGATTCCATCCGCAGGATACAAGGGTCTGTGTCCACATCAGGAGTAAGGAGAAAGAAGCGCTTTATAGGTGCCATTATAGGCAGTGTAGCTCTTGGGGTTGCAACATCGGCA…
>	641	VI.2.1.1.1	VI_a	JX901373	pigeon	USA	PA_0902	2009	ATGGGCTCCAAACCCTCCACCAGGATCCCGGCACCTCTGATGCTGATCACCCGAATTACTCTGATACTGAGCTGCATCCGCCTGACGAGCTCTCTTGATGGCAGGCCTCTTGCAGCTGCGGGGATTGTGGTAACAGGAGAGAAAGTGATCAATATATACACCTCATCTCAGACAGGGTCAATCATAGTCAAGTTGCTCCCTAATATGCCCAAGGACAAAGAGGCATGTGCAAAAGCCCCGTTAGAGGCATACAACAGAACACTGACCACTTTACTCACCCCCCTTGGTGATTCCATCCGCAGAATACAAGGGTCTGTGTCCACATCAGGAGTAAGGAGAAAGAAGCGCTTTATAGGTGCCATTATAGGCAGTGTAGCTCTTGGGGTTGCAACATCGGCA…
>	642	VI.2.1.1.1	VI_a	JX901374	pigeon	USA	OH_0903	2009	ATGGGCTCCAAACCATCCACCAGGATCCTGGCACCTCTGATGCTGATCACCCGAATTACTCTGATACTGAGCTGCATCTGCCTGACGAGTTCTCTTGATGGCAGGCCTCTTGCAGCTGCGGGGATTGTGGTAACAGGAGAAAAAGTGATCAATATATATACCTCATCTCAGACAGGGTCAATCATAGTCAAGTTGCTCCCAAACATGCCCAAGGACAAAGAGGTATGCGCAAAAGCCCCGTTAGAGGCATACAACAGAACACTGACCACTTTGCTCACCCCCCTTGGTGATTCCATCCGCAGGATACAAGGGTCTGTGTCCACATCAGGAATAAGGAGGAAGAAGCGCTTTATAGGTGCCATTATAGGCAGTATAGCTCTTGGGGTTGCAACATCGGCA…
>	643	VI.2.1.1.1	VI_a	JX901375	pigeon	USA	PA_0904	2009	ATGGGCTCCAAACCCTCCACCAGGATCCTGGCACCTCTGATGCTGATCACCCGAATTACTCTGATAATGAGCTGCATCTGCCTGACGAGCTCTCTTGATGGCAGGCCTCTTGCAGCTGCGGGGATTGTGGTAACAGGAGAGAAAGTGATCAATATATACACCTCATCTCAGACAGGGTCAATCATAGTCAAGTTGCTCCCGAATATGCCCAAGGACAAAGAGGCATGTGCAAAAGCCCCGTTAGAGGCATACAACAGGACACTGACCACTTTACTCACCCCCCTTGGTGATTCCATCCGCAGGATACAAGGGTCTGTGTCCACATCAGGAGTAAGGAGAAAGAAGCGCTTTATAGGTGCCATTATAGGCAGTGTAGCTCTTGGGGTTGCAACATCGGCA…
>	644	VI.2.1.1.1	VI_a	JX901376	pigeon	USA	PA_0905	2009	ATGGGCTCCAAACCCTCCACCAGGATCCCGGCACCTCTGATGCTGATCACCCGAATTACTCTGATACTGAGCTGCATCCGCCTGACGAGCTCTCTTGATGGCAGGCCTCTTGCAGCTGCGGGGATTGTGGTAACAGGAGAGAAAGTGATCAATATATACACCTCATCTCAGACAGGGTCAATCATAGTCAAGTTGCTCCCTAATATGCCCAAGGACAAAGAGGCATGTGCAAAAGCCCCGTTAGAGGCATACAACAGAACACTGACCACTTTACTCACCCCCCTTGGTGATTCCATCCGCAGGATACAAGGGTCTGTGTCCACATCAGGAGTAAGGAGAAAGAAGCGCTTTATAGGTGCCATTATAGGCAGTGTAGCTCTTGGGGTTGCAACATCGGCA…
>	645	VI.2.1.1.1	VI_a	JX901377	pigeon	USA	PA_0906	2009	ATGGGCTCCAAACCCTCCACCAGGATCCTGGCACCTCTGATGCTGATCACCCGAATTACTCTGATACTGAGCTGCATCTGCCTGACGAGCTCTCTTGATGGCAGGCCTCTTGCAGCTGCGGGGATCGTGGTAACAGGGGAGAAAGTGATCAATATATACACCTCATCTCAGACAGGGTCAATCATAGTCAAGTTGCTCCCGAATATGCCCAAGGACAAAGAGGCATGCGCAAAAGCCCCGTTAGAGGCATACAACAGAACACTGACCACTTTACTCACTCCCCTTGGTGACTCCATCCGCAGGATACAAGGGTCTGTGTCTACATCAGGAGTAAGGAGAAAGAAGCGCTTTATAGGTGCCATTATAGGCAGTGTAGCTCTTGGAGTTGCAACATCGGCA…
>	646	VI.2.1.1.1	VI_a	KP780870	Rock_Pigeon	USA	MD_ND0002270	2013	ATGGGCTCCAAACCCTCCACCAGGATCCCGGCACCTCTGATGCTGATCACCCGAATTACTCTGGTACTGAGCTGCATCTGCCTGACGAGCTCTCTTGATGGCAGGCCTCTTGCAGCCGCGGGGATTGTGGTAACAGGAGAGAAAGTGATCAATATATACACCTCATCCCAGACAGGGTCAATCATAGTCAAGTTGCTCCCGAATATGCCCAAGGACAAAGAGGCATGTGCAAAAGCCCCGTTAGAGGCATACAACAGAACACTGACTACTTTACTCACCCCCCTTGGTGATTCCATCCGCAGGATACAAGGGTCTGTGTCCACATCAGGAGTAAGGAGAAAGAAGCGCTTTATAGGTGCCATTATAGGCAGTGTAGCTCTTGGGGTTGCAACATCGGCA…
>	647	VI.2.1.1.1	VI_a	KP780871	Rock_Pigeon	USA	Allegheny_PA_ND0007190	2013	ATGGGCTCCAAACCCTCCACCAGGATCCCGGCACCTCTGATGCTGATCACCCGAATTACTCTGGTACTGAGCTGCATCTGCCTGACGAGCTCTCTTGATGGCAGGCCTCTTGCAGCCGCGGGGATTGTGGTAACAGGAGAGAAAGTGATCAATATATACACCTCATCCCAGACAGGGTCAATCATAGTCAAGTTGCTCCCGAATATGCCCAAGGACAAAGAGGCATGTGCAAAAGCCCCGTTAGAGGCATACAACAGAACACTGACTACTTTACTCACCCCCCTTGGTGATTCCATCCGCAGGATACAAGGGTCTGTGTCCACATCAGGAGTAAGGAGAAAGAAGCGCTTTATAGGTGCCATTATAGGCAGTGTAGCTCTTGGGGTTGCAACATCGGCA…
>	648	VI.2.1.1.1	VI_a	KP780872	Rock_Pigeon	USA	Allegheny_PA_ND0007186	2013	ATGGGCTCCAAACCCTCCACCAGGATCCCGGCACCTCTGATGCTGATCACCCGAATTACTCTGGTACTGAGCTGCATCTGCCTGACGAGCTCTCTTGATGGCAGGCCTCTTGCAGCCGCGGGGATTGTGGTAACAGGAGAGAAAGTGATCAATATATACACCTCATCCCAGACAGGGTCAATCATAGTCAAGTTGCTCCCGAATATGCCCAAGGACAAAGAGGCATGTGCAAAAGCCCCGTTAGAGGCATACAACAGAACACTGACTACTTTACTCACCCCCCTTGGTGATTCCATCCGCAGGATACAAGGGTCTGTGTCCACATCAGGAGTAAGGAGAAAGAAGCGCTTTATAGGTGCCATTATAGGCAGTGTAGCTCTTGGGGTTGCAACATCGGCA…
>	649	VI.2.1.1.1	VI_a	KP780873	Rock_Pigeon	USA	Allegheny_PA_ND0007187	2013	ATGGGCTCCAAACCCTCCACCAGGATCCCGGCACCTCTGATGCTGATCACCCGAATTACTCTGGTACTGAGCTGCATCTGCCTGACGAGCTCTCTTGATGGCAGGCCTCTTGCAGCCGCGGGGATTGTGGTAACAGGAGAGAAAGTGATCAATATATACACCTCATCCCAGACAGGGTCAATCATAGTCAAGTTGCTCCCGAATATGCCCAAGGACAAAGAGGCATGTGCAAAAGCCCCGTTAGAGGCATACAACAGAACACTGACTACTTTACTCACCCCCCTTGGTGATTCCATCCGCAGGATACAAGGGTCTGTGTCCACATCAGGAGTAAGGAGAAAGAAGCGCTTTATAGGTGCCATTATAGGCAGTGTAGCTCTTGGGGTTGCAACATCGGCA…
>	650	VI.2.1.1.1	VI_a	KP780874	Rock_pigeon	USA	Allegheny_PA_ND0007199	2013	ATGGGCTCCAAACCCTCCACCAGGATCCCGGCACCTCTGATGCTGATCACCCGAATTACTCTGGTACTGAGCTGCATCTGCCTGACGAGCTCTCTTGATGGCAGGCCTCTTGCAGCCGCGGGGATTGTGGTAACAGGAGAGAAAGTGATCAATATATACACCTCATCCCAGACAGGGTCAATCATAGTCAAGTTGCTCCCGAATATGCCCAAGGACAAAGAGGCATGTGCAAAAGCCCCGTTAGAGGCATACAACAGAACACTGACTACTTTACTCACCCCCCTTGGTGATTCCATCCGCAGGATACAAGGGTCTGTGTCCACATCAGGAGTAAGGAGAAAGAAGCGCTTTATAGGTGCCATTATAGGCAGTGTAGCTCTTGGGGTTGCAACATCGGCA…
>	651	VI.2.1.1.1	VI_a	KP780875	Rock_pigeon	USA	Ingham_MI_ND0003553	2013	ATGGGCTCCAAACCCTCCACCAGGATCCCGGCACCTCTGATGCTGATCACCCGAATTACTCTGGTACTGAGCTGCATCTGCCTGACGAGCTCTCTTGATGGCAGGCCTCTTGCAGCCGCGGGGATTGTGGTAACAGGAGAGAAAGTGATCAATATATACACCTCATCCCAGACAGGGTCAATCATAGTCAAGTTGCTCCCGAATATGCCCAAGGACAAAGAGGCATGTGCAAAAGCCCCGTTAGAGGCATACAACAGAACACTGACTACTTTACTCACCCCCCTTGGTGATTCCATCCGCAGGATACAAGGGTCTGTGTCCACATCAGGAGTAAGGAGAAAGAAGCGCTTTATAGGTGCCATTATAGGCAGTGTAGCTCTTGGGGTTGCAACATCGGCA…
>	652	VI.2.1.1.1	VI_a	KP780876	Rock_pigeon	USA	Ingham_MI_ND0003558	2013	ATGGGCTCCAAACCCTCCACCAGGATCCCGGCACCTCTGATGCTGATCACCCGAATTACTCTGGTACTGAGCTGCATCTGCCTGACGAGCTCTCTTGATGGCAGGCCTCTTGCAGCCGCGGGGATTGTGGTAACAGGAGAGAAAGTGATCAATATATACACCTCATCCCAGACAGGGTCAATCATAGTCAAGTTGCTCCCGAATATGCCCAAGGACAAAGAGGCATGTGCAAAAGCCCCGTTAGAGGCATACAACAGAACACTGACTACTTTACTCACCCCCCTTGGTGATTCCATCCGCAGGATACAAGGGTCTGTGTCCACATCAGGAGTAAGGAGAAAGAAGCGCTTTATAGGTGCCATTATAGGCAGTGTAGCTCTTGGGGTTGCAACATCGGCA…
>	653	VI.2.1.1.1	VI_a	KU059752	Eurasian_collared_dove	USA_TX_	TX3988	2004	ATGGGCTCCAAACCCTCCACCAGGATCCTGGCACCTCTGATGCTGATCACCCGAATTACTCTGATACTGAGCTGCATCTGCCTGACGAGTTCTCTTGATGGCAGGCCTCTTGCAGCTGCGGGGATTGTGGTAACAGGAGATAAAGTGATCAATATATACACCTCATCTCAGACAGGGTCAATCATAGTCAAGTTGCTCCCGAATATGCCCAAGGACAAAGAGGCATGTGCAAAAGCCCCGTTAGAGGCATACAACAGAACACTGACCACTTTACTCACCCCCCTTGGTGATTCCATCCGCAGGATACAAGGGTCTGTGTCCACATCAGGAGTAAGGAGGAAGAAGCGCTTTATAGGTGCCATTATAGGCAGTGTAGCTCTTGGGGTTGCAACATCGGCA…
>	654	VI.2.1.1.1	VI_a	MG018201	RODO	USA_MA	1188_kidney_24998_1G	2014	ATGGGCTCTAAACCCTCCACCAGGATCCCGGCACCTCTGATGCTGATCACCCGAATTACTCTGGTACTGAGCTGCATCTGCCTGACGAGCTCTCTTGATGGCAGGCCTCTTGCAGCCGCGGGGATTGTGGTAACAGGAGAGAAAGTGATCAATATATACACCTCATCCCAGACAGGGTCAATCATAGTCAAGTTGCTCCCGAATATGCCCAAGGACAAAGAGGCATGTGCAAAAGCCCCGTTAGAGGCATACAACAGAACACTGACTACTTTACTCACCCCCCTTGGTGATTCCATCCGCAGGATACAAGGGTCTGTGTCCACATCAGGAGTAAGGAGAAAGAAGCGCTTTATAGGTGCCATTATAGGCAGTGTAGCTCTTGGGGTTGCAACATCGGCA…
>	655	VI.2.1.1.1	VI_a	MG018202	ECDO	USA_MT	1177_kidney_22919_1_B	2010	ATGGGCTCCAAACCCTCCACCAGGATCCCGGCACCTCTGATGCTGATCACCCGAATTACTCTGATACTGAGCTGCATCTGCCTGACGAGCTCTCTTGATGGCAGGCCCCTTGCAGCTGCGGGGATTGTGGTAACAGGAGAGAAAGTGATCAACATATACACCTCATCTCAGACAGGGTCAGTCATAGTCAAGTTGCTCCCGAATATGCCCAAGGACAAAGAGGCGTGTGCAAAAGCCCCGTTAGAGGCATACAACAGAACATTGACCACTTTACTCACCCCCCTTGGTGATTCCATCCGCAGGATACAAGGGTCTGTGTCCGCATCAGGAGTAAAGAGAAAGAAGCGCTTTATAGGTGCCATTATAGGCAGTGTAGCTCTTGGGGTTGCAACATCGGCA…
>	656	VI.2.1.1.1	VI_a	MG018218	RODO	USA_PA	1189_kidney_23844_3_C	2012	ATGGGCTCCAAACCCTCCACCAGGATCCCGGCACCTCTGATGCTGATCACCCGAATTACTCTGGTACTGAGCTGCATCTGCCTGACGAGCTCTCTTGATGGCAGGCCTCTTGCAGCCGCGGGGATTGTGGTAACAGGAGAGAAAGTGATCAATATATACACCTCATCCCAGACAGGGTCAATCATAGTCAAGTTGCTCCCGAATATGCCCAAGGACAAAGAGGCATGTGCAAAAGCCCCGTTAGAGGCATACAACAGAACACTGACTACTTTACTCACCCCCCTTGGTGATTCCATCCGCAGGATACAAGGGTCTGTGTCCACATCAGGAGTAAGGAGAAAGAAGCGCTTTATAGGTGCCATTATAGGCAGTGTAGCTCTTGGGGTTGCAACATCGGCA…
>	657	VI.1	VI_b	AF109885	domestic_fowl	Great_Britain	GB1168	1984	ATGGGCTCCAAACCTTCTACCAGGATCCCAGTACCTCTGACACTGATCACCCGAACTATGCTGATATTGAGCTGCATCTGCCCGACGAGCTCTCTTGACGGCAGGCCTCTTGCAGCTGCGGGGATTGTGGTAACAGGAGATAAAGCAGTCAATATATACACCTCATCTCAGACAGGATCAATCATAGTCAAGTTGCTCCCGAATATGCCCAAGGACAAGGAGGCATGTGCAAAAGCCCCGTTAGAAGCATACAACAGAACACTGACCACTTTACTCACCCCCCTTGGTGATTCCATCCGCAGGATACAAGGGTCTGTGTCCACATCAGGAGGAGGGAGGCAGAAACGCTTTATAGGTGCCATTATCGGCAGTGTAGCTCTTGGGGTCGCGACATCAGCA…
>	658	VI.1	VI_b	AJ880277	pigeon	Italy	IT_227	1982	ATGGGCTCCAAACCTTCTACCAGGATCCCAGTACCTCTGACACTGATCACCCGAACCATGCTGATATTGAGCTGCATCTGCCCGACGAGCTCTCTTGACGGCAGGCCTCTTGCAGCTGCGGGGATTGTGGTAACAGGAGATAAAGCAGTCAATATATACACCTCATCCCAGACAGGGTCAATCATAGTCAAGTTGCTCCCGAATATGCCCAAGGACAAAGAGGCATGTGCAAAAGCCCCGTTAGAAGCATACAACAGAACACTGACCACTTTACTCACCCCCCTTGGTGATTCCATCCGCAGGATACAAGGGTCTGTGTCCACATCAGGAGGAGGGAGGCAGAAACGCTTTATAGGTGCCATTATCGGCAGTGTAGCTCTTGGGGTCGCGACATCGGCA…
>	659	VI.1	VI_b	AY734535	pigeon	Argentina	Tigre_6	1999	ATGGGCTCCAAACCTTCTACCAGGATCCCAGTACCTCTTGCATTGGTCACCCGAACCATGCTGATATTGAGCTGCATCTGCCCGACGAGCTCACTTGACGGCAGGCCTCTTGCAGCTGCGGGGATTGTGGTAACAGGGGATAAAGCAGTCAATATTTACACCTCATCCCAGACAGGGTCAATCATAGTCAAGTTGCTCCCGAATATGCCCAAGGACAAGGAGGCATGTGCAAAAGCCCCGTTAGAAGCATACAACAGGACACTAACTACTTTACTCACCCCCCTTGGTGAGTCTATCCGGAGGATACAAGGGTCTGTGTCCACATCAGGAGGAGGGAGACAGAAACGCTTTATAGGTGCCGTTATCGGCAGTGTAGCCCTTGGGGTCGCAACATCGGCA…
>	660	VI.1	VI_b	EF520716	pigeon	USA	NY_US	1984	ATGGGCTCCAAACCTTCTACCAGGATCCCAGTACCTCTGACACTGATCACCCGAACCATGCTGATATTGAGCTGCATCTGCCCGACGAGCTCTCTTGACGGCAGGCCTCTTGCAGCTGCGGGGATTGTGGTAACAGGAGATAAAGCAGTCAATATATACACCTCATCCCAGACAGGGTCAATCATAGTCAAGTTGCTCCCGAATATGCCCAAGGACAAAGAGGCATGTGCAAAAGCCCCGTTAGAAGCATACAACAGAACACTGACCACTTTACTCACCCCCCTTGGTGATTCCATCCGCAGGATACAAGGGTCTGTGTCCACATCAGGAGGAAGGAGGCAGAAACGCTTTATAGGTGCCATTATCGGCAGTGTAGCTCTTGGGGTCGCGACGTCGGCA…
>	661	VI.1	VI_b	FJ410145	pigeon	USA	New_York	1984	ATGGGCTCCAAACCTTCTACCAGGATCCCAGTACCTCTGACACTGATCACCCGAACCATGCTGATATTGAGCTGCATCTGCCCGACGAGCTCTCTTGACGGCAGGCCTCTTGCAGCTGCGGGGATTGTGGTAACAGGAGATAAAGCAGTCAATATATACACCTCATCCCAGACAGGGTCAATCATAGTCAAGTTGCTCCCGAATATGCCCAAGGACAAAGAGGCATGTGCAAAAGCCCCGTTAGAAGCATACAACAGAACACTGACCACTTTACTCACCCCCCTTGGTGATTCCATCCGCAGGATACAAGGGTCTGTGTCCACATCAGGAGGAAGGAGGCAGAAACGCTTTATAGGTGCCATTATCGGCAGTGTAGCTCTTGGGGTCGCGACGTCGGCA…
>	662	VI.1	VI_b	FJ410147	pigeon	USA	Maryland	1984	ATGGGCTCCAAACCTTCTACCAGGATCCCAGTACCTCTGACACTGATCACCCGAACCATGCTGATATTGAGCTGCATCTGCCCGACGAGCTCTCTTGACGGCAGGCCTCTTGCAGCTGCGGGGATTGTGGTAACAGGAGATAAAGCAGTCAATATATACACCTCATCCCAGACAGGGTCAATCATAGTCAAGTTGCTCCCGAATATGCCCAAGGACAAAGAGGCATGTGCAAAAGCCCCGTTAGAAGCATACAACAGAACACTGACCACTTTACTCACCCCCCTTGGTGATTCCATCCGCAGGATACAAGGGTCTGTGTCCACATCAGGAGGAAGGAGGCAGAAACGCTTTATAGGTGCCATTATCGGCAGTGTAGCTCTTGGGGTCGCGACGTCGGCA…
>	663	VI.1	VI_b	FJ865434	pigeon	China	S_1	2002	ATGGGCTCCAAACCTTCTACCAGGATCCCAGTACCTCTGACACTGATCACCCGAACCATGCCGATATTGAGCTGCATCTGCCCGACGAGCTCTCTTGACGGCAGGCCTCTTGCAGCTGCGGGGATTGTGGTAACAGGAGATAAAGCAGTCAATATATACACCTCATCCCAGACAGGGTCAATCATAGTCAAGTTGCTCCCGAATATGCCCAAGGACAAAGAGGCATGTGCAAAAGCCCCGTTAGAAGCATACAACAGAACACTGACCACTTTACTCACCCCCCTTGGTGATTCCATTCGCAGGATACAAGGGTCTGTGTCCACATCAGGAGGAGGGAGGCAGAAACGCTTTATAGGTGCCATTATCGGCAGTGTAGCTCTTGGGGTCGCGACATCGGCA…
>	664	VI.1	VI_b	JN872173	pigeon	USA	New_York_44407	2007	ATGGGCTCCAAACCTTCTACCAGGATCCCAGTACCTCTGACACTGATCACCCGAACCATGCTGATATTGAGCTGCATCTGCCCGACGAGCTCTCTTGACGGCAGGCCTCTTGCAGCTGCGGGGATTGTGGTAACAGGAGATAAAGCAGTCAATATATACACCTCATCCCAGACAGGGTCAATCATAGTCAAGTTGCTCCCGAATATGCCCAAGGACAAAGAGGCATGTGCAAAAGCCCCGTTAGAAGCATACAACAGAACACTGACCACTTTACTCACCCCCCTTGGTGATTCCATCCGCAGGATACAAGGGTCTGTGTCCACATCAGGAGGAAGGAGGCAGAAACGCTTTATAGGTGCCATTATCGGCAGTGTAGCTCTTGGGGTCGCGACGTCGGCA…
>	665	VI.1	VI_b	JN967787	pigeon	USA	Illinois_37397	1987	ATGGGCTCTAAACCCTCTACCAGGATCCCAGTACCTCTGACACTGATCACACGAACCATGCTGATATTGAGCTGCATCTGCCCGACGAGCTCTCTTGACGGCAGGCCTCTTGCAGCTGCGGGGATTGTGGTAACAGGGGATAAAGCAGTCAATATATACACCTCATCCCAGACAGGATCAATCATAGTCAAGTTGCTCCCGAATATGCCCAAAGACAAGGAGGCATGTGCAAAAGCCCCGTTAGAAGCATACAACAGAACACTGACTACTTTACTCACCCCCCTTGGTGACTCCATCCGCAGGATACAAGGGTCTGTGTCCACATCAGGAGGAGGGAGGCAAAAACGCTTTATAGGTGCCATTATCGGCAGTGTAGCTCTTGGGGTCGCGACATCAGCA…
>	666	VI.1	VI_b	JN967788	pigeon	USA	Maryland_11936	1985	ATGGGCTCCAAACCTTCTACCAGGATCCCAGTACCTCTGACACTGATCACCCGAACCATGCTGATATTGAGCTGCATCTGCCCGACGAGCTCTCTTGACGGCAGGCCTCTTGCAGCTGCGGGGATTGTGGTAACAGGAGATAAAGCAGTCAATATATACACCTCATCCCAGACAGGGTCAATCATAGTCAAGTTGCTCCCGAATATGCCCAAGGACAAAGAGGCATGTGCAAAAGCCCCGTTAGAAGCATACAACAGAACACTGACCACTTTACTCACCCCCCTTGGTGATTCCATCCGCAGGATACAAGGGTCTGTGTCCACATCAGGAGGAAGGAGGCAGAAACGCTTTATAGGTGCCATTATCGGCAGTGTAGCTCTTGGGGTCGCGACGTCGGCA…
>	667	VI.1	VI_b	KU377528	Turtle_Dove	Italy	00VIR4400	2000	ATGGGCTCCAAACCTTCTATCATGATCCCAGTACCTCTGACACTGATCACCCGAACCATGCTGATATTGTGCTGCATCTGCCCGGCCAGCTCTCTTGACGGCAGACCTCTTGCAGCTGCGGGGATTGTGGTAACAGGAGATAAAGCAGTCAATATATACACCTCATCTCAGACAGGGTCAATCATAGTCAAGTTGCTCCCAAATATGCCCAAGGACAAGGAGGCATGTGCAAAAGCCCCGTTAGAAGCATACAACAGAACACTGACCACTTTACTCACCCCCCTTGGTGATTCCATCCGCAGGATACAAGGGTCTGTGTCCACATCAGGAAGGGGAAGGCAGAAACGCTTTATAGGTGCCATCATCGGCAGTGTAGCTCTTGGAGTTGCAACATCAGCA…
>	668	VI.1	VI_b	KU377531	pigeon	Italy	06VIR463_2	2006	ATGGATTCCAAACCTTCTATCATGATCCCAGTACCTCTGACATTGATCATCCGAATCATGCTGATATTGAGTTGCATCTGCCCGACGAGCTCTCTTGACGGCAGGCCTCTTGCAGCTGCGGGGATTGTGGTAACAGGAGACAAAGCAGTCAATATATACACCTCATCCCAGACAGGGTCAATTATAATCAAGTTGCTTCCGAATATGCCCAAGGACAAAGAGGCATGTGCAAAAGCCCCGCTAGAAGCATACAACAGAACACTGACCACTTTACTCACCCCCCTTGGTGATTCCATCCGCAGGATACAAGGGTCTGTGTCCACATCAGGAGGAGGAAGGCAAAAACGCTTTATAGGTGCTATCATCGGCGGTGTAGCTCTTGGAGTTGCGACATCAGCA…
>	669	XX	VI_c	AB465606	chicken	Japan	Ibaraki	1985	ATGGGCTCCAAACCTTCTACCAGGATCTTAGTACCTCCGATGCTAATTACCCGAATCACGTTGATATTGAGCTGTATCTGTCTGACTAGCTCTCTTGACGGCAGGCCTCTTGCAGCTGCGGGGATTGTGGTAACAGGAGATAAAGCAGTCAATATATACACCTCATCTCAGACGGGGTCAATCATAATCAAGTTGCTCCCAAATATGCCCAAGGATAAAGAGGCGTGTGCAAAAGCCCCATTAGAAGCATACAACAGAACACTGACCACTTTACTCTCCCCACTTGGTGATTCCATCCGCAGGATACAAGGGTCTGTGTCTACATCAGGAGGGAGGAGACAGAAACGCTTTATAGGTGCCATTATCGGTAGTGTAGCTCTTGGGGTCGCAACAGCGGCA…
>	670	XX	VI_c	AB853928	chicken	Japan	Ibaraki_SM87	1987	ATGGGCTCCAAACCTTCTACCAGGATCTTAGTACCTCCGATGCTAATTACCCGAATCACGTTGATATTGAGCTGTATCTGTCTGACTAGCTCTCTTGACGGCAGGCCTCTTGCAGCTGCGGGGATTGTGGTAACAGGAGATAAAGCAGTCAATATATACACCTCATCTCAGACGGGGTCAATCATAATCAAGTTGCTCCCAAATATGCCCAAGGATAAAGAGGCGTGTGCAAAAGCCCCATTAGAAGCATACAACAGAACACTGACCACTTTACTCTCCCCACTTGGTGATTCCATCCGCAGGATACAAGGGTCTGTGTCTACATCAGGAGGGAGGAGACAGAAACGCTTTATAGGTGCCATTATCGGTAGTGTAGCTCTTGGGGTCGCAACAGCGGCA…
>	671	XX	VI_c	AF458015	chicken	China	ZhJ_3	1997	ATGGGCTCCAAACCTTCTACCAGGATCTCAGTACCTCCGATGCTAATCACCCAAATCACGTTGATATTGAGCTGTATCTGTTTGACTAGCTCTCTTGACGGCAGGCCTCTTGCAGCTGCGGGGATTGTGGTAACAGGAGATAAAGCAGTCAATATATACACCTCATCTCAGACGGGGTCAATCATAATCAAGTTGCTCCCAAATATGCCCAAGGATAAAGAGGCGTGTGCAAAAGCCCCGTTAGAAGCATACAACAGAACACTGACCACTTTACTCTCCCCACTTGGTGATTCCATCCGCAGGATACAAGGGTCTGTGTCTACATCAGGAGGAAGGAGACAGAAACGCTTTATAGGTGCCATTATCGGTAGTGTAGCTCTTGGGGTCGCAACAGCGGCA…
>	672	XX	VI_c	AF458016	chicken	China	ZhJ_2	1986	ATGGGCTCCAAACCTTCTACCAGGATCTCAGTACCTCCGATGCTAATCACCCAAATCACGTTGATATTGAGCTGTATCTGTTTGACTAGCTCTCTTGACGGCAGGCCTCTTGCAGCTGCGGGGATTGTGGTAACAGGAGATAAAGCAGTCAATATATACACCTCATCTCAGACGGGGTCAATCATAATCAAGTTGCTCCCAAATATGCCCAAGGATAAAGAGGCGTGTGCAAAAGCCCCGTTAGAAGCATACAACAGAACACTGACCACTTTACTCTCCCCACTTGGTGATTCCATCCGCAGGATACAAGGGTCTGTGTCTACATCAGGAGGAAGGAGACAGAAACGCTTTATAGGTGCCATTATCGGTAGTGTAGCTCTTGGGGTCGCAACAGCGGCA…
>	673	XX	VI_c	AF458017	chicken	China	Sh_2	1998	ATGGGCTCCAAACCTTCTACCAGGATCTCAGTACCTCCGATGCTAATCACCAGAATCACGTTGATATTGAGCTGTATCTGTCTGACTAGCTCTCTTGACGGCAGGCCTCTCGCAGCTGCGGGGATTGTGGTAACAGGAGATAAAGCAGTCAATATATACACCTCATCTCAGACGGGGTCAATCATAATCAAGTTGCTCCCAAATATGCCCAAGGATAAAGAGGCGTGTGCAAAAGCCCCGTTAGAAGCATACAACAGAACACTGACCACTTTACTCTCCCCACTTGGTGATTCCATCCGCAGGATTCAAGGGTCTGTGTCTACATCAGGAGGAAGGAGACAGAAACGCTTTATAGGTGCCATTATCGGTAGTGTAGCTCTTGGGGTCGCAACAGCGGCA…
>	674	XX	VI_c	AF458018	chicken	China	Sh_1	1997	ATGGGCTCCAAACCTTCTACCAGGATCTCAGTACCTCCGATGCTAATCACCAGAATCACGTTGATATTGAGCTGTATCTGTCTGACTAGCTCTCTTGACGGCAGGCCTCTCGCAGCTGCGGGGATTGTGGTAACAGGAGATAAAGCAGTCAATATATACACCTCATCTCAGACGGGGTCAATCATAATCAAGTTGCTCCCAAATATGCCCAAGGATAAAGAGGCGTGTGCAAAAGCCCCGTTAGAAGCATACAACAGAACACTGACCACTTTACTCTCCCCACTTGGTGATTCCATCCGCAGGATTCAAGGGTCTGTGTCTACATCAGGAGGAAGGAGACAGAAACGCTTTATAGGTGCCATTATCGGTAGTGTAGCTCTTGGGGTCGCAACAGCGGCA…
>	675	XX	VI_c	EF589137	pigeon	China	GZ_Guizhou	_	ATGGGCTCCAGATCTTCTACCAGGATCACAGCACCTCCGATGCTGATCACCCAAATCACGTTGATATTGAGCTGTATCTGTCTGACAAGTTCTCTTGATGGCAGGCCTCTTGCAGCTGCGGGGATTGTGGTAACAGGTGATAAAGCAATCAATATATACACCGCATCTCAGACGGGGGCAATCATAGTCAAGTTGCTCCCAAATATGCCCAAGGATAAAGAAGCGTGTGCAAAAGCCCCCTTAGAAGCATACAACAGAACACTGACCACTTTACTCACCCCACTTGGTGATTCCATCCGCAGGATACAAGGGTCTGTGTCTACATCAGGGGGAAGGAGACAGAAACGCTTCATAGGTGCCATTATCGGTAGTGTAGCTCTTGGGGCCGCAACAGCGGCA…
>	676	XX	VI_c	HQ839733	chicken	Sweden		1995	ATGGGCTCTAAACCTTCTACCAGGGTCTCAGTACCTCCGATGCTAATCACCCGAATCACGTTGATATTGAGCTGTATCTGTCTGACTAGCTCTCTTGACGGCAGGCCTCTTGCAGCTGCGGGGATTGTGGTAACAGGGGATAAAGCAGTCAATATATACACCTCATCTCAGACGGGGTCAATCATAATCAAGTTGCTCCCAAACATGCCCAAGGATAAGGAGGCGTGTGCAAAAGCCCCCTTAGAAGCATACAACAGAACACTGACCACTTTACTCTCCCCACTTGGTGATTCCATCCGCAGGATACAAGGGTCTGTGTCTACATCAGGAGGAAGGAGACAGAAACGCTTTATAGGTGCCATCATCGGTAGTGTAGCTCTTGGGGTCGCAACAGCGGCA…
>	677	XX	VI_c	KC853020	crested_ibis	China	Shaanxi10	2010	ATGGGCTCCAAACCTTCCACCAGAATAACAGCACCTCCGATGCTGATCACCCAAATCACGTTGATATTGAGCTGTATCTGTCTGACAAGTTCTCTTGATGGCAGGCCTCTTGCAGCTGCGGGGATTGTGGTAACAGGTGATAAAGCAATCAATATATACACCACATCTCAGACGGGGGCAATCATAGTCAAGTTGCTCCCAAATATGCCCAAGGATAAAGAGGCGTGTGCAAAAGCCCCCTTAGAAGCATACAACAGAACACTGACCACTTTACTCTCCCCACTTGGTGATTCCATCCGCAGGATACAAGGGTCTGTGTCTACATCAGAGGGAAGGAGACAGAAACGCTTTATAGGTGCCATTATCGGTAGTGTAGCTCTTGGGGTCGCAACAGCGGCA…
>	678	XX	VI_c	KU373026	ostrich	China	SX_O1	2006	ATGGGCTCCAAACCTTCCACCAGAATAACAGCACCTCCGATGCTGATCACCCAAATCACGTTGATATTGAGCTGTATCTGTCTGACAAGTTCTCTTGATGGCAGGCCTCTTGCAGCTGCGGGGATTGTGGTAACAGGTGATAAAGCAATCAATATATACACCACATCTCAGACGGGGGCAATCATAGTCAAGTTGCTCCCAAATATGCCCAAGGATAAAGAGGCGTGTGCAAAAGCCCCCTTAGAAGCATACAACAGAACACTGACCACTTTACTCTCCCCACTTGGTGATTCCATCCGCAGGATACAAGGGTCTGTGTCTACATCAGAGGGAAGGAGACAGAAACGCTTCATAGGTGCCATTATCGGTAGTGTAGCTCTTGGGGTCGCAACAGCGGCA…
>	679	XX	VI_c	KY042125	chicken	Bulgaria	DolnoLinevo	1992	ATGGGCTCTAAACCTTCTACCAGGGTCTCAGTACCTCCGATGCTAATCACCCGAATCACGTTGATATTGAGCTGTATCTGTCTGACTAGCTCTCTTGACGGCAGGCCTCTTGCAGCTGCGGGGATTGTGGTAACAGGGGATAAAGCAGTCAATATATACACCTCATCTCAGACGGGGTCAATCATAATCAAGTTGCTCCCAAATATGCCCAAGGATAAAGAGGCGTGTGCAAAAGCCCCCTTAGAAGCATACAACAGAACACTGACCACTTTACTCTCCCCACTTGGTGATTCCATCCGCAGGATACAAGGGTCTGTATCTACATCAGGAGGAAGGAGACAGAAACGCTTTATAGGCGCCATCATCGGTAGTGTAGCTCTTGGGGTCGCAACAGCGGCA…
>	680	UNCL6	VI_c	AB853926	chicken	Japan	Osaka_2440	1969	ATGGGCTCCAAACCTTCTACCAGGATCCCAGTACCTCTGATGCTGATCACCCGAATTATGTTGATATTGAGCTGTATCTGTCTGACGAGCTCTCTTGACGGCAGGCCTCTTGCAGCTGCAGGGATTGTGGTAACAGGAGATAAAGCAGTCAATATATACACCTCATCTCAGACGGGGTCAATCATAGTCAAGTTGCTCCCAAATATGCCCAAGGATAAAGAGGCGTGTGCAAAAGCCCCGTTAGAAGCATACAACAGAACACTGACCACTTTACTCACCCCCCTTGGTGATTCCATCCGCAGGATACAAGGGTCTGTGTCCACATCAGGAGGAAGGAGACAGAAACGCTTTATAGGTGCCGTTATCGGCAGTGTAGCTCTTGGGGTCGCAACAGCGGCA…
>	681	UNCL7	VI_c	Z12111	chicken	Great_Britain	Warwick	1966	ATGGGCTCCAAACCTTCTACCAGGATCCCAGTACCTCTGATGCTGATCACCCGAATTATGTTGATATTGAGCTGTATCTGTCTGACGAGCTCTCTTGACGGCAGGCCTCTTGCAGCTGCAGGGATTGTGGTAACAGGAGATAAAGCAGTCAATATATACACCTCATCTCAGACGGGGTCAATCATAGTCAAGTTACTTCCAAATATGCCCAAGGATAAAGAGGCGCGCGCAAAAGCCCCGTTAGAGGCATACAACAGGACACCAACCACTTTGCTCACCCCCCTTGGTGATTCTATCCGCAGGATACAAGGGTCTGTGACCACATCAGGAGGAAGGAGACAGAAACGCTTTATAGGTGCCGTTATCGGTAGTGTAGCTCTTGGGGTCGCAACAGCGGCA…
>	683	XX	VI_c	AF458020	chicken	China	XJ_1	1991	ATGGGCTCCAAACCTTCTACCAGGACCCCAATACCTCCGATGCTGATCACTCGAATCATGTTGATATTGAGTTGTATCTGTCTAACGAGCTCCCTTGATGGCAGGCCTCTTGCAGCTGCGGGAATCGTGGTAACAGGAGATAAAGCAGTCAATATATACACCTCATCTCAGACAGGGTCAATCATAGTCAAGTTGCTCCCAAATATGCCCAAGGATAAAGAAGCGTGTGCAAAAGCCCCGTTAGAAGCATACAACAGAACACTGACCACTTTACTCACCCCACTTGGTGATTCCATCCGCAGGATACAAGGGTCTGTGTCTACATCAGGAGGGAGGAGACAGAAACGCTTTGTAGGTGCTATTATCGGTAGTGTGGCTCTCGGGGTCGCAACAGCGGCA…
>	684	XX	VI_c	AF458021	chicken	China	JX_1	1994	ATGGGTTCCAAACCTTCTACCAGGATCCCAGTACCTCCGATGCTGATCACCCGAATCATGTTGATATTGAGCTGTATCTGTCAGACGAGCTCTCTTGATGGCAGGCCTCTCGCAGCTGCAGGGATTGTGGTAACAGGAGATAAAGCAGTCAATATATACACCTCATCCCAGACAGGGTCGATCATAGTCAAGCTGCTCCCAAATATGCCCAAGGATAAAGAGGCGTGTGCAAAAGCCCCATTAGAGGCATACAACAGAACACTGACCACTTTACTCACCCCACTCGGTGATTCCATCCGCAAGATACAAGGGTCCGTGTCGACATCAGGAGGAAGGAGACGGAAACGCTTTATAGGTGCCATTATCGGTAGTGTGGCCCTCGGGGTCGCAACAGCAGCA…
>	685	XX	VI_c	GQ507801	chicken	South_Korea	Kr_102	1989	ATGGGCTCCAAACCTTCTACCAGGATTCCAGTACCTCCGATGCTGATCACCCGAATCACGTTGATATTGAGCTGTATCTGTCTGACGAACTCTCTCGATGGCAGGCCTCTCGCAGCTGCAGGGATTGTGGTAACAGGAGATAAAGCAGTCAATATATACACCTCATCCCAGACAGGGTCAATCATAGTCAAGCTGCTCCCAAATATGCCCAAGGATAAAGAGGCGTGTGCAAAAGCCCCGTTAGAAGCATACAACAGAACACTGACCACTTTACTCACCCCACTTGGTGATTCCATCCGCAAGATACAAGGGTCTGTGTCGACATCAGGAGGAAGGAGACGGAAACGCTTTATAGGTGCCATTATCGGTAGTGTGGCTCTCGGGGTCGCAACAGCGGCA…
>	686	XX	VI_c	KY042142	quail_	Korea	88_M	1988	ATGGGCTCCAAACCTTCTACCAGGATTCCAGTACCTCCGATGCTGATCACCCGAATCACGTTGATATTGAGCTGTATCTGTCTGACGAACTCTCTCGATGGCAGGCCTCTCGCAGCTGCGGGGATTGTGGTAACAGGAGATAAAGCAGTCAATATATACACCTCATCCCAGACAGGGTCAATCATAGTCAAGCTGCTCCCAAATATGCCCAAGGATAAAGAGGCGTGTGCAAAAGCCCCGTTAGAAGCATACAACAGAACACTGACCACTTTACTCACCCCACTTGGTGATTCCATCCGCAAGATACAAGGGTCTGTGTCGACATCAGGAGGAAGGAGACGGAAACGCTTTATAGGTGCCATTATCGGTAGTGTGGCTCTTGGGGTCGCAACAGCGGCA…
>	687	XX	VI_c	KY042143	chicken	Korea	93_58GG	1993	ATGGGCTCCAAACCTTCTACCAGGATTCCAGTACCTCCGATGCTGATCACCCGAATCATGTTGATATTGAGCTGTATCTGTCTGACGAGCTCTCTCGATGGCAGGCCTCTCGCAGCTGCGGGGATTGTGGTAACAGGAGATAAAGCAGTCAATATATACACCTCATCTCAGACAGGGTCAATCATAGTCAAGCTGCTCCCAAATATACCCAAAGATAAAGAGGCGTGTGCAAAAGCCCCGTTAGAAGCATACAACAGAACACTGACCACTTTACTCACCCCACTTGGTGATTCCATCCGCAAGATACAAGGGTCCGTGTCAACATCAGGAGGAAGGAGACGAAAACGCTTTATAGGTGCCATTATCGGTAGTGTGGCTCTCGGGGTCGCAACAGCGGCA…
>	689	VI.2.2.2	VI_e	AY325798	pigeon	China	YN_P1	_	ATGGGCTCCAGACCTTCTACCAGGATCCCAGTACCTCCGATGCTGATCACCCGAATCATGCTGATGTTGAGCTGCATCTGCCCGACAAGGTCTCTTGACGGCAGGCCTCTTGCAGCTGCAGGGATTGTGGTAACAGGAGATAAAGCAATCAATATATACACCTCATCTCAGACAGGGTCAATCATAGTCAAGTTGCTCCCGAATATGCCTAAGGACAAAGAGGCATGTGCAAAAGCCCCTCTAGAAGCATACAACAGAACACTGACCACTTTACTCACCCCCCTAGGTGATTCCATCCGCAAGATACAAGGGTCTGTGTCCACATCAGGGGAAAAGAGGCAGAAACGGTTTATAGGTGCCATTATCGGCAGTGTAGCTCTTGGGGTCGCGAAATCGGCA…
>	690	VI.2.2.2	VI_e	DQ417113	pigeon	China	Beijing_PB01_STP	1996	ATGGGCTCCAAACCTTCTACCAGGATCCCAGTACCTCCGATGCTGATCACCCGAATCATGCTGATATTGAGCTGCATCTGCCCGACGGGCTCTCTTGACGGCAGGCCTCTTGCAGCTGCAGGGATTGTGGTAACAGGAGATAAAGCAATCAATATATACACCTCATCTCAGACAGGGTCAATCATAGTCAAGTTGCTCCCGAATATGCCCAAGGACAAAGAGGCATGTGCAAAAGCCCCTCTAGAAGCATACAACAGAACACTGACCACTTTACTCACCCCCCTAGGTGATTCCATCCGCAGGATACAAGGGTCTGTGTCCACATCAGGGGAAAAGAGGCAGAAACGGTTTATAGGTGCCATTATCGGCAGTGTAGCTCTTGGGGTCGCGACATCGGCA…
>	691	VI.2.2.2	VI_e	FJ480825	pigeon	China	PG_JS_1	2005	ATGGGCTCCAAACCTTCCACCAGGATCCCAGTACCTCCGATGCTGATCACCCGAATCATACTGATGTTGAGCTGCATCTGCCCGACAGGCTCTCTTGACGGCAGGCCTCTTGCAGCTGCAGGGATTGTGGTAACAGGAGACAAAGCAATCAACATATACACCTCATCTCAGACAGGGTCAATCATAGTCAAGTTGCTCCCGAATATGCCCAAGGACAAAGAGGCATGTGCAAAAGCCCCTCTAGAAGCATACAACAGAACACTGACCACTTTACTCACCCCCCTAGGTGATTCCATCCGCAGGATACAAGGGTCTGTGTCCACATCAGGGGAAAAGAGGCAGAAACGGTTTATAGGTGCCATTATCGGCAGTGTAGCTCTTGGGGTCGCGACATCGGCA…
>	692	VI.2.2.2	VI_e	FJ480826	pigeon	China	PG_JS_1	2006	ATGGGCTCCAAACCTTCCACCGGGATCCCAGTACCTCCGATGCTGATCACCCGAATCATGCTGATATTGAGCTGCATCTGCCCGACGGGCTCTCTTGACGGCAGGCCTCTTGCAGCTGCAGGGATTGTGGTAACAGGAGATAAAGCAATCAATATATACACCTCATCTCAGACAGGGTCAATCATAGTCAAGTTGCTCCCGAATATGCCCAAGGACAAAGAGGCATGTGCAAAAGCCCCTCTAGAAGCATACAACAGAACACTGACCACTTTACTCACCCCCCTAGGTGATTCCATCCGCAGGATACAAGGGTCTGTGTCCACATCAGGGGAAAAGAGGCAGAAACGGTTTATAGGTGCCATTATCGGCAGTGTAGCTCTTGGGGTCGCGACATCGGCA…
>	693	VI.2.2.2	VI_e	FJ766528	pigeon	China	05_029	2005	ATGGGCTCCAAACCTTCCACTGGGATCCCAGTACCTCCGATGCTGATCACCCGAATCATGCTGATATTGAGCTGCATCTGCCCGACGGGCTCTCTTGACGGCAGGCCTCTTGCAGCTGCAGGGATTGTGGTAACAGGAGATAAAGCAATCAATATATACACCTCATCTCAGACAGGGTCAATCATAGTCAAGTTGCTCCCGAATATGCCCAAGGACAAAGAGGCATGTGCAAAAGCCCCTCTAGAAGCATACAACAGAACACTGACCACTTTACTCACCCCCCTAGGTGATTCCATCCGCAGGATACAAGGGTCTGTGTCCACATCAGGGGAAAAGAGGCAGAAACGGTTCATAGGTGCCATTATCGGCAGTGTAGCTCTTGGGGTCGCGACATCGGCA…
>	694	VI.2.2.2	VI_e	GQ338311	_	China	28	2005	ATGGGCTCCAAACCTTCCACCAGGATCCCAGTACCTCCGATGCTGATCACCCGAATCATACTGATGTTGAGCTGCATCTGCCCGACAGGCTCTCTTGACGGCAGGCCTCTTGCAGCTGCAGGGATTGTGGTAACAGGAGACAAAGCAATCAACATATACACCTCATCTCAGACAGGGTCAATCATAGTCAAGTTGCTCCCGAATATGCCCAAGGACAAAGAGGCATGTGCAAAAGCCCCTCTAGAAGCATACAACAGAACACTGACCACTTTACTCACCCCCCTAGGTGATTCCATCCGCAGGATACAAGGGTCTGTGTCCACATCAGGGGAAAAGAGGCAGAAACGGTTTATAGGTGCCATTATCGGCAGTGTAGCTCTTGGGGTCGCGACATCGGCA…
>	695	VI.2.2.2	VI_e	JQ290284	pigeon	China	Anhui_1	2009	ATGGGCTCCAAACCTTCCACCGGGATCCCAGTACCTCCGATGCTGATCACCCGGATCATGCTGATATTGAGCTGCATCTGCCCGACGGGCTCTCTTGACGGCAGGCCTCTTGCAGCTGCAGGGATTGTGGTAACAGGAGATAAAGCAATCAATATATACACCTCATCTCAGACAGGGTCAATCATAGTCAAGTTGCTCCCGAATATGCCCAAGGACAAAGAGGCATGTGCAAAAGCCCCTCTAGAAGCATACAACAGAACACTGACCACTTTACTCACCCCCCTAGGTGATTCCATCCGCAGGATACAAGGGTCTGTGTCCACATCAGGGGAAAAGAGGCAGAAACGGTTTATAGGTGCCATTATCGGCAGCGTAGCTCTTGGGGTCGCGACATCGGCA…
>	696	VI.2.2.2	VI_e	JX244794	pigeon	China	100	2008	ATGGGCTCCAAACCTTCCACCAGGATCCCAGTACCTCCGATGCTGATCACCCGAATCATGCTGATATTGAGCTGCATCTGCCCGACGGGCTCTCTTGACGGCAGGCCTCTTGCAGCTGCAGGGATTGTGGTAACAGGAGATAAAGCGATCAATATATACACCTCATCTCAGACAGGGTCAATCATAGTCAAGTTGCTCCCGAATATGCCCAAGGACAAAGAGGCATGTGCAAAAGCCCCTCTAGAAGCATACAACAGAACACTGACCACTTTACTCACCCCCCTAGGTGATTCCATCCGCAGGATACAAGGGTCTGTGTCCGCATCAGGGGAAAAGAGGCAGAAACGGTTTATAGGTGCCATTATCGGCAGTGTAGCTCTTGGGGTCGCGACATCGGCA…
>	697	VI.2.2.2	VI_e	JX244801	pigeon	China	107	2008	ATGGGCTCCAAACCTTCCACCAGGATCCCAGTACCTCCGATGCTGATCACCCGAATCATGCTGATATTGAGCTGCATCTGCCCGACGGGCTCTCTTGACGGCAGGCCTCTTGCAGCTGCAGGGATTGTGGTAACAGGAGATAAAGCGATCAATATATACACCTCATCTCAGACAGGGTCAATCATAGTCAAGTTGCTCCCGAATATGCCCAAGGATAAAGAGGCATGTGCAAAAGCCCCTCTAGAAGCATACAACAGAACACTGACCACTTTACTCACCCCCCTAGGTGATTCCATCCGCAGGATACAAGGGTCTGTGTCCGCATCAGGGGAAAAGAGGCAGAAACGGTTTATAGGTACCATTATCGGCAGTGTAGCTCTTGGGGTCGCGACATCGGCA…
>	698	VI.2.2.2	VI_e	JX244803	pigeon	China	110	2008	ATGGGCTCCAAACCTTCCACCAGGATCCCAGTACCTCCGATGCTGATCACCCGAATCATGCTGATATTGAGCTGCATCTGCCCGACGGGCTCTCTTGACGGCAGACCTCTTGCAGCTGCAGGGATTGTGGTAACAGGAGATAAAGCAATCAATATATACACCTCATCTCAGACAGGGTCAATCATAGTCAAGTTGCTCCCGAATATGCCCAAGGACAAAGAGGCATGTGCAAAAGCCCCTCTAGAAGCATACAACAGAACACTGACCACTTTACTCACCCCCCTAGGTGATTCCATCCGCAGGATACAAGGGTCTGTGTCCACATCAGGGGGAAAGAGGCAGAAACGGTTTATAGGTGCCATTATCGGCAGTGTAGCTCTTGGGGTCGCGACATCGGCA…
>	699	VI.2.2.2	VI_e	JX244805	pigeon	China	112	2008	ATGGGCTCCAAACCTTCCACCAGGATCCCAGTACCTCCGATGCTGATCACCCGAATCATGCTGATATTGAGCTGCATCTGCCCGACGGGCTCTCTTGACGGCAGGCCTCTTGCAGCTGCAGGGATTGTGGTAACAGGAGATAAAGCGATCAATATATACACCTCATCTCAGACAGGGTCAATCATAGTCAAGTTGCTCCCGAATATGCCCAAGGACAAAGAGGCATGTGCAAAAGCCCCTCTAGAAGCATACAACAGAACACTGACCACTTTACTCACCCCCCTAGGTGATTCCATCCGCAGGATACAAGGGTCTGTGTCCGCATCAGGGGAAAAGAGGCAGAAACGGTTTATAGGTGCCATTATCGGCAGTGTAGCTCTTGGGGTCGCGACATCGGCA…
>	700	VI.2.2.2	VI_e	KJ607163	pigeon	China	LJS_1	2004	ATGGGCTCCAAACCTTCCACCGGGATCCCAGTACCTCCGATGCTGATCACCCGAATCATGCTGATATTGAGCTGCATCTGCCCGACGGGCTCTCTTGACGGCAGGCCTCTTGCAGCTGCAGGGATTGTGGTAACAGGAGATAAAGCAATCAATATATACACCTCATCTCAGACAGGGTCAATCATAGTCAAGTTGCTCCCGAATATGCCCAAGGACAAAGAGGCATGTGCAAAAGCCCCTCTAGAAGCATACAACAGAACACTGACCACTTTACTCACCCCCCTAGGTGATTCCATCCGCAGGATACAAGGGTCTGTGTCCACATCAGGGGAAAAGAGGCAGAAACGGTTTATAGGTGCCATTATCGGCAGTGTAGCTCTTGGGGTCGCGACATCGGCA…
>	701	VI.2.2.2	VI_e	KJ607164	pigeon	China	LJS_1	2003	ATGGGCTCCAAACCTTCCACCAGGATCCCAGTACCTCCGATGCTGATCACCCGAATCATACTGATGTTGAGCTGCATCTGCCCGACAGGCTCTCTTGACGGCAGGCCTCTTGCAGCTGCAGGGATTGTGGTAACAGGAGACAAAGCAATCAACATATACACCTCATCTCAGACAGGGTCAATCATAGTCAAGTTGCTCCCGAATATGCCCAAGGACAAAGAGGCATGTGCAAAAGCCCCTCTAGAAGCATACAACAGAACACTGACCACTTTACTCACCCCCCTAGGTGATTCCATCCGCAGGATACAAGGGTCTGTGTCCACATCAGGGGAAAAGAGGCAGAAACGGTTTATAGGTGCCATTATCGGCAGTGTAGCTCTTGGGGTCGCGACATCGGCA…
>	702	VI.2.2.2	VI_e	KJ808820	pigeon	China	SD	2012	ATGGGCTCCAAACCTTCCACCAGGATCCCAGTACCTCCGATGCTGATCACCCGAATCATGCTGATATTGAGCTGCATCTGCCCGACGGGCTCTCTTGACGGCAGGCCTCTTGCAGCTGCAGGGATTGTGGTAACAGGAGATAAAGCAATCAATATATACACCTCATCTCAGACAGGGTCAATCATAGTCAAGTTGCTCCCGAATATGCCCAAGGACAAAGAGGCATGTGCAAAAGCCCCTCTAGAAGCATACAACAGAACACTGACCACTTTACTCACCCCCCTAGGTGATTCCATCCGCAGGATACAAGGGTCTGTGTCCACATCAGGGGAAAAGAGGCAGAAACGGTTTATAGGTGCCATTATCGGCAGTGTAGCTCTTGGGGTCGCGACATCGGCA…
>	703	VI.2.2.2	VI_e	KT381596	pigeon	China	Guangdong_GM8	2013	ATGGGCTCCAAACCTTCCACCAGGATCCCAGTACCTCCGATGCTGATCACCCGAATCATGCTGATATTGAGCTGCATCTGCCCGACGGGCTCTCTTGACGGCAGGCCTCTTGCAGCTGCAGGGATTGTGGTAACAGGAGATAAAGCGATCAATATATACACCTCATCTCAGACAGGGTCAATCATAGTCAAGTTGCTCCCGAATATGCCCAAGGACAAAGAGGCATGTGCAAAAGCCCCTCTAGAAGCATACAACAGAACACTGACCACTTTACTCACCCCCCTAGGTGATTCCATCCGCAGGATACAAGGGTCTGTGTCCGCATCAGGGGAAAAGAGGCAGAAACGGTTTATAGGTGCCATTATCGGCAGTGTAGCTCTTGGGGTCGCGACATCGGCA…
>	704	VI.2.2.2	VI_e	KX710209_1	pigeon	India	D167	2015	ATGGGCTCCAAACCTTCCACCAGGATCCCAGTACCTCCGATGCTGATCACCCGAATCATGCTGATATTGAGCTGCATCTGCCCGACGGGCTCTCTTGACGGCAGGCCTCTTGCAGCTGCAGGGATTGTGGTAACAGGAGATAAAGCAATCAATATATACACCTCATCTCAGACAGGGTCAATCATAGTCAAGTTGCTCCCGAATATGCCCAAGGACAAAGAGGCATGTGCAAAAGCCCCTCTAGAAGCATACAACAGAACACTGACCACTTTACTCACCCCCCTAGGTGATTCCATCCGCAGGATACAAGGGTCTGTGTCCACATCAGGAGGAAGGAGGCAGAAACGGTTTATAGGTGCCATTATCGGCAGTGTAGCTCTTGGGGTCGCGACATCGGCA…
>	705	VI.2.2.2	VI_e	AF358785	pigeon	China	98_1	1998	ATGGGCTCTACATCTTCTACCAGGATCCCAGTACCTCCGATGCTGATCACCCGAATTATGCTGATATTGAGCTGCATCTGCCCGACGGGCTCTCTTGACGGCAGGCCTCTTGCAGCTGCAGGGATTGTGGTAACAGGAGATAAAGCAATCAATATATACACCTCATCTCAGACAGGGTCAATCATAGTCAAGTTGCTCCCGAATATGCCCAAGGACAGAGAGGCATGTGCAAAAGCCCCTCTAGAAGCATACAACAGAACACTGACCACTTTACTCACCCCCCTAGGTGATTCCATCCGCAGGATACAAGGGTCTGTGTCCACATCTGGGGAAAAGAGGCAGAAACGATTTATAGGTGCCATTATCGGCAGTGTAGCTCTTGGGGTCGCGACATCGGCA…
>	706	VI.2.2.1	VI_f	JN872180	waterfowl	USA	Texas_209682_	2002	ATGGGCTTCAAACCTTCCACCAGGACCCCAGTACCTCCGATGCTGATCACCCGAATCATGCTGATATTGAGCTGCATCTGCCAGACGAGTTCCCTTGATGGCAGGCCTCTTGCAGCTGCAGGGATTGTGGTAACAGGAGATAAAGCAATCAATATATACACCTCGTCTCAGACAGGGTCAATCATAGTCAAGTTGCTCCCGAATATGCCCAAAGACAAAGAGGCATGTGCAAAAGCCCCGTTAGAAGCATACAACAGAACACTGACCACTTTACTCACCCCTCTTGGTGATTCCATCCGCAGGATACAAGGGTCTGTGTCCACATCAGGGGAAAGGAGGCAGAAACGCTTTATAGGTGCCATTATCGGCAGTGTAGCTCTTGGGGTCGCGACATCGGCA…
>	707	VI.2.2.1	VI_f	JN872182	pigeon	USA	New_York_12339	1998	ATGGGCTTCAAACCTTCCACCAGGACCCCAGTACCTCCGATGCTGATCACCCGAATCATGCTGATATTGAGCTGCATCTGCCAGACGAGTTCTCTTGACGGCAGGCCTCTTGCAGCTGCAGGGATTGTGGTAACAGGAGATAAAGCAATCAATATATACACCTCGTCTCAGACAGGGTCAATCATAGTCAAGTTGCTCCCGAATATGCCCAAGGACAAAGAGGCATGTGCAAAAGCCCCCTTAGAAGCATACAACAGAACACTGACCACTTTACTCACCCCCCTTGGTGATTCCATCCGCAGGATACAAGGGTCTGTGTCCACATCAGGGGAAAGGAGGCAGAAACGCTTTATAGGTGCCATTATCGGCAGTGTAGCTCTTGGGGTCGCGACATCGGCT…
>	708	VI.2.2.1	VI_f	JN942095	pigeon	USA	Oklahoma_7668_1997_	1997	ATGGGCTTCAAACCTTCCACCAGGACCCCAGTACCTCCGATGCTGATCACCCGAATCATGCTGATATTGAGCTGCATCTGCCAGACGAGTTCTCTTGACGGCAGGCCTCTTGCAGCTGCAGGGATTGTGGTAACAGGAGATAAAGCAATCAATATATACACCTCGTCTCAGACAGGGTCAATCATAGTCAAGTTGCTCCCGAATATGCCCAAGGACAAAGAGGCATGTGCAAAAGCCCCGTTAGAAGCATACAACAGAACACTGACCACTTTACTCACCCCCCTTGGTGATTCCATCCGCAGGATACAAGGGTCTGTGTCCACATCAGGGGAAAGGAGGCAGAAACGCTTTATAGGTGCCATTATCGGCAGTGTAGCTCTTGGGGTCGCGACATCGGCA…
>	709	VI.2.2.1	VI_f	JN942098	pigeon	USA	North_Carolina_56404_	2000	ATGGGCTTCAAACCTTCCACCAGGACCCCAGTACCTCCGATGCTGATCACCCGAATCATGCTGATATTGAGCTGCATCTGCCAGACGAGTTCTCTTGATGGTAGGCCTCTTGCAGCTGCAGGGATTGTGGTAACCGGAGATAAAGCAATCAATATATACACCGCGTCTCAGACAGGGTCAATCATAGTCAAGTTGCTCCCGAATATGCCCAAGGATAAAGAGGCATGTGCAAAAGCCCCGTTAGAAGCATACAACAGAACACTGACCACTTTACTCACCCCCCTTGGTGATTCCATCCGCAGGATACAAGGGTCTGTGTCCACATCAGGGGGAAGGAGGCAGAAACGCTTTATAGGTGCCATTATCGGCAGTGTAGCCCTTGGGGTCGCGACATCGGCA…
>	710	VI.2.2.1	VI_f	JN942099	gannet	USA	Pennsylvania_25017_	2000	ATGGGCTTCAAACCTTCCACCAGGACCCCAGTACCTCCGATGCTGATCATCCGAATCATGCTGATATTGAGCTGCATCTGCCAGACGAGTTCTCTTGACGGCAGGCCTCTTGCAGCTGCAGGGATTGTGGTAACAGGAGATAAAGCAATCAACGTATACACCTCGTCCCAGACAGGGTCAATCATAGTCAAGTTGCTCCCAAATATGCCCAAGGACAAAGAGGCATGTGCAAAAGCCCCGTTAGAAGCATACAACAGAACACTGACCACTTTACTCACCCCCCTTGGTGATTCCATCCGCAGGATACAAGGGTCTGTGTCCACATCAGGGGAAAGGAGGCAGAAACGCTTTATAGGTGCCATTATCGGCAGTGTAGCTCTTGGGGTCGCGACATCGGCA…
>	711	VI.2.2.1	VI_f	JN967786	pigeon	USA	New_Jersey_58300_4_	2000	ATGGGCTTCAAACCTTCCACCAAGACCCTAGTACCTCCGATGCTGATCACCCGAATCATGCTGATATTGAGCTGCATCTGCCAGACGAGTTCTCTTGACGGCAGGCCTCTTGCAGCTGCAGGGATTGTAGTAACAGGAGATAAAGCAATCAATATATATACCTCGTCTCAGACAGGGTCAATCATAGTCAAGTTGCTCCCGAATATGCCCAAGGACAAAGAGGCATGTGCAAAAGCCCCGTTAGAAGCATACAACAGAACACTGACCACTTTACTCACCCCCCTTGGTGATTCCATCCGCAGGATACAAGGGTCTGTGTCCACATCAGGGGAAAGGAGGCAGAAACGCTTTATAGGTGCCATTATCGGCAGTGTAGCTCTTGGGGTCGCGACATCGGCA…
>	712	VI.2.2.1	VI_f	JX901312	pigeon	USA	101	2001	ATGGGCTTCAAACCTTCTACCAAGACCCTAGTACCTCCGATGCTGATCACCCGAATCATGCTGATATTGAGCTGCATCTGCCAGACGAGTTCTCTTGACGGCAGGCCTCTTGCAGCTGCAGGGATTGTAGTAACAGGAGATAAAGCAATCAATATATACACCTCGTCTCAGACAGGGTCAATCATAGTCAAGTTGCTCCCGAATATGCCCAAGGACAAAGAGGCATGTGCAAAAGCCCCGTTAGAAGCATACAACAGAACACTGACCACTTTACTCACCCCCCTTGGTGATTCCATCCGCAGGATACAAGGGTCTGTGTCCACATCAGGGGAAAGGAGGCAGAAACGCTTTATAGGTGCCATTATCGGCAGTGTAGCTCTTGGGGTCGCGACATCGGCA…
>	713	VI.2.2.1	VI_f	JX901318	duck	USA	PA_0203	2002	ATGGGCTTCAAACCTTCCACCAGGACCCCAGTGCCTCCGATGCTGATCACCCGAATCATGCTGATATTGAGCTGCATCTGCCAGACGAGTTCTCTTGACGGCAGGCCTCTTGCAGCTGCAGGGATTGTGGTAACAGGAGATAAAGCAATCAATATATACACCTCGTCTCAGACAGGGTCAATCATAGTCAAGTTGCTCCCGAATATGCCCAAGGACAAAGAGGCATGCGCAAAAGCCCCGTTAGAAGCATACAACAGAACACTGACCACTTTACTCACCCCCCTTGGTGATTCCATCCGCAGGATACAAGGGTCTGTGTCCACATCAGGGGAAAGGAGGCAGAAACGCTTTATAGGTGCCATTATCGGCAGTGTAGCTCTTGGGGTCGCGACATCGGCA…
>	714	VI.2.2.1	VI_f	JX901341	pigeon	USA	PA_0712	2007	ATGGGCTTCAAACCTTCCACCAGGACCCCAGTACCTCCGATGCTGATAACCCGAATCATGCTGATACTGAGCTGCATCTGCCAGACGAGTTCTCTTGATGGCAGGCCTCTTGCAGCTGCAGGGATTGTGGTAACAGGAGATAAAGCAATCAATATATACACCTCGTCTCAGACAGGGTCAATCATAGTCAAGTTGCTCCCGAATATGCCCAAGGACAAAGAGGCATGTGCAAAAGCCCCGTTAGAAGCATACAACAGAACACTGACTACTCTACTCACCCCTCTTGGTGATTCCATCCGCAGGATACAAGGGTCTGTGTCCACATCAGGGGAAAGGAGGCAGAAACGCTTTATAGGTGCCATTATCGGCAGTGTAGCTCTTGGGGTCGCAACATCGGCA…
>	715	VI.2.2.1	VI_f	JN872187	pigeon	USA	Illinois_11748	1993	ATGGGCTCCAAACCCTCCACCAGGACCCCAGCACCTCCGACGCTGATCACCCGAATCATGCTGATATTGAGCTGCATCTGCCATACGAGTTCTCTTGACGGCAGGCCTCTTGCAGCTGCAGGGATTGTGGTAACAGGAGATAAAGCAATCAACATATACACCTCATCTCAGACAGGGTCAATCATAGTCAAGTTGCTCCCGAATATGCCCAAGGACAAAGAGGCATGTGCAAAAGCCCCGTTAGAAGCATACAACAGAACACTGACCACTTTACTCACCCCCCTTGGTGATTCCATCCGCAGGATACAAGGGTCTGTGTCCACATCAGGGGAAAGGAGGCAGAAACGCTTTATAGGTGCCATTATCGGCAGTGTAGCTCTTGGGGTCGCGACATCGGCA…
>	716	VI.2.2.1	VI_f	JN872185	pigeon	USA	New_York_32851_2	1984	ATGGGCTCCAAACCTTCCACTAGGACCCCAGTAACTCCGATGCTGATCACCCGAATCATGTTGATATTGAGCTGCATCTGCCAGACGAGTTCTCTTGACGGCAGGCCCCTTGCAGCTGCAGGGATTGTGGTAACAGGAGATAAAGCAATCAATATATACACCTCATCTCAGACAGGATCAATCATAGTCAAGTTGCTCCCGAATATGCCCAAGGACAAAGAGGCATGTGCAAAGGCCCCGTTAGAAGCATACAACAGAACACTGACTACTTTACTCACCCCCCTTGGTGATTCCATCCGCAGGATACAAGGGTCTGTGTCCACATCAGGGGAAAGGAGGCAGAAACGCTTTATAGGTGCCATTATCGGCAGTGTAGCTCTTGGAGTCGCAACATCAGCA…
>	717	VI.2.2.1	VI_f	JN872186	pigeon	USA	Indiana_18002	1991	ATGGGCTTCAAACCTTCCACCAGGACCCCAGTACCTCCGATACTGATCACCCGGATCATGTTGATATTGAGCTGCATCTGCCAGACGAGTTCTCTTGACGGCAGGCCTCTTGCAGCTGCAGGGATTGTGGTAACAGGAGATAAAGCAATCAATATATACACCTCATCTCAGACAGGGTCAATCATAGTCAAGTTGCTCCCGAATATGCCCAAGGACAAAGAGGCATGTGCAAAAGCCCCGTTAGAAGCATACAACAGAACACTGACCACTTTACTCACCCCCCTTGGTGATTCCATCCGCAGGATACAAGGGTCTGTGTCCACATCAGGGGAAAGGAGGCAGAAACGCTTTATAGGTGCCATTATCGGCAGTGTAGCTCTTGGGGTCGCGACATCGGCA…
>	718	VI.2.2.1	VI_f	JN872188	pigeon	USA	Minnesota_2446	1989	ATGGGCTCCAAACCTTCCACCAGGACCCCAGTACCTCCGATGCTGATCACCCGAATCATGCTGATATTGAGCTGCATCTGCCAGACGAGTTCTCTTGACGGCAGGCCTCTTGCAGCTGCAGGGATTGTGGTAACAGGAGATAAAGCAATCAATATATACACCTCATCTCAGACAGGGTCAATCATAGTCAAGTTGCTCCCGAATATGCCCAAGGACAAAGAGGCATGTGCAAAAGCCCCGTTAGAAGCATACAACAGAACACTGACCACTTTACTCACCCCCCTTGGTGATTCCATCCGCAGGATACAAGGGTCTGTGTCCACATCAGGGGAAAGGAGGCAGAAACGCTTTATAGGTGCCATTATCGGCAGTGTAGCTCTTGGGGTCGCGACATCGGCA…
>	719	VI.2.2.1	VI_f	FJ410148	pigeon	USA	Texas	1998	ATGGGTTCCAAACCCTCCACCAGGACCCCAGCAAATCCGATGCTAATCACCCGAATCATGCTGATATTGAGCTGCATCTGCCAGACGAGTTCTCTTGACGGCAGGCCTCTTGCAGCTGCAGGGATTGTGGTAACAGGAGATAAAGCAATCAATATATACACCTCATCTCAGACAGGGTCAATTATAGTCAAGTTGCTCCCGAATATGCCCAAGGACAAAGAGGCGTGTGCAAAAGCTCCGTTAGAAGCATACAACAGAACACTGACCACTTTACTCACCCCCCTTGGTGATTCCATCCGCAGGATACAAGGGTCTGTGTCCACATCAGGGGAAAGGAGGCAGAAACGCTTTATAGGTGCCATTATCGGCAGTGTAGCTCTTGGGGTCGCGACATCGGCA…
>	721	VI.2.2.1	VI_f	JN942022	chicken	USA	Texas_309968	2004	ATGGGTTGCAAGCCCTCCATCAGGACCGCAGCACATCCAATGCTAATCACCCGAATCGTGCTGATATTGAGCTGCATCTGCCAGACGAGTTCTCTTGACGGCAGGCCTCTTGCAGCTGCAGGGATTGTGGTAACAGGAGATAAGGCAATCAATATATACACCTCATCTCAGACAGGGTCAATTATAGTCAAGTTGCTCCCGAATATGCCCAAGGACAAGGAGGCATGTGCAAAAGCTCCGTTAGAAGCATACAACAGAACACTGACCACTTTACTCACCCCCCTTGGTGATTCCATCCGCAGGATACAAGGGTCTGTGTCCACATCAGGGGAAAGGAGGCAGAAACGCTTTATAGGTGCCATTATCGGCAGTGTAGCTCTTGGGGTTGCGACATCGGCA…
>	728	XXI.1.1	VI_g	JF824013	pigeon	Russia	Kemerovo_0267	2009	ATGAGCTCCAAATCTTCCACCAGGATCCCAGCACCCTTGACGTTGATCGCCCGAATCATGCTGATACTGAGCTGCATTCGTCTGACAAGCTCTCTTGATGGCAGGCCCCTCGCAGCTGCGGGAATTGTGGTAACAGGAGATAAAGCAGTCAATATATACACCTCATCTCAGACGGGATCAATCATAATCAAGTTGCTCCCGAATATGCCCAAGGATAAAGAGGCGTGTGCAAAAGCCCCGTTAGAAGCATACAACAGAACACTAACTGCTTTACTCAACCCCCTTGGTGATTCCATCCGCAGGATACAAGGATCTGTATCCACACCAGGAGGAAAGAGACAAAAGCGCTTTATAGGTGCCATTATTGGCAGTGTAGCTCTTGGGGTCGCGACATCGGCA…
>	729	XXI.1.1	VI_g	JF824032	pigeon	Russia	Vladimir_687	2005	ATGAGCTCCAAATCTTCCACGAGGATCCCAGCACCTCTGATGTTGACCACCCGAATCATGCTGATACTGAGCTGCATTCGTCTGACAAGCTCTCTCGACGGCAGGCCTCTCGCAGCTGCGGGAATTGTGGTAACAGGAGATAAAGCAGTCAATATATACACCTCATCTCAGACAGGGTCAATCATAATCAAGTTGCTCCCAAATATGCCCAAGGATAAAGAGGCGTGTGCAAGAGCCCCGTTAGAAGCATACAACAGAACACTGACTGCTTTACTCAACCCCCTTGGTGATTCCATCCGCAGGATACAAGGATCTGTATCCACATCAGGAGGAAAGAGACAGAAGCGCTTTATAGGTGCCATTATCGGCAGTGTAGCTCTTGGGGTCGCAACATCAGCA…
>	731	XXI.1.1	VI_g	KJ914671	pigeon	Ukraine	Dnipropetrovsk_1_18_11	2011	ATGAGCTCCAAATCTTCCACCAGGATCCCAGCACCCTTGATGTTGATCGCCCGAATCATGCTGATACTGAGCTGTATTCGTATGACAAGCTCTCTTGATGGCAGGCCCCTCGCAGCTGCGGGGATCGTGGTAACAGGAGATAAAGCAGTCAATATATACACCTCATCTCAGACGGGGTCAATCATAATCAAGTTGCTCCCGAATATGCCCAAGGATAAAGAGGCGTGTGCAAAAGCCCCGTTAGAAGCATACAACAGAACACTAACTGCTTTACTCAACCCCCTTGGTGATTCCATCCGCAGGATACAAGGATCTGTATCCACACTAGGAGGAAAGAGACAGAAGCGCTTTATAGGTGCCATTATTGGCAGTGTAGCTCTTGGGATCGCAACATCGGCA…
>	732	XXI.1.1	VI_g	KJ914672	pigeon	Ukraine	Ukromne_3_26_11	2011	ATGAGCTCCAAATCTTCCACCAGGATCCCAGCACCTTTGATGTTGATCGCCCGAATCACGCTGATACTGAACTGCATTCGTCTGACAGGCTCTCTCGACGGCAGGCCTCTCGCAGCTGCGGGGATTGTGGTAACAGGAGATAAAGCAGTCAATATATACACCTCATCTCAGACAGGGTCAATCATAATCAAGTTGCTCCCAAATGTGCCCAAGGATAAAGAGGCGTGTACAAGAGCCCCGTTAGAAGCATACAACAGAACACTGACTGCTTTACTCAACCCCCTTGGTGATTCCATCCGCAGGATACAAGGATCTGTATCCACATCAGGAGGAAAGAGACAGAAGCGCTTTATAGGTGCCATTATTGGCAGTGTAGCTCTTGGGGTCGCGACATCGGCA…
>	733	XXI.1.1	VI_g	KT962979	pigeon	Russia	Altai_777	2010	ATGAGCTCCAAATCTTCCACCAGGATCCCAGCACCCTTGATGTTGATCGCCCGAATCATGCTGATACTGAGCTGCATTCGTCTGACAAGCTCTCTTGATGGCAGGCCCCTCGCAGCTGCGGGGATTGTGGTAACAGGAGATAAAGCAGTCAACATATACACCTCATCTCAGACAGGGTCAATCATAATCAAGTTGCTCCCGAATATGCCCAAGGATAAAGAGGCGTGTGCAAAAGCCCCGTTAGAAGCATACAACAGAACACTGACTGCTTTACTCAACCCCCTTGGTGATTCCATCCGCAAGATACAAGGATCTGTATCCACACCAGGAGGAAAGAGACAGAAGCGCTTTATAGGTGCCATTATTGGCAGTATAGCTCTAGGGGTTGCGACATCGGCA…
>	734	XXI.1.1	VI_g	KT965727	pigeon	Kazakhstan	EKO_15	2014	ATGAGCTCCAAATCTTCCACCAGGATCCCAGCACCCTTGATGTTGATCGCCCGAATCATGCTGATACTGAGCTGTATTCGTCTTACAAGCTCTCTTGATGGCAGGCCCCTCGCAGCTGCGGGGATTGTGGTAACAGGAGACAAAGCAGTCAATATATACACCTCATCTCAGACGGGGTCAATCATAATCAAGTTGCTCCCGAATATGCCCAAGGATAAAGAGGCATGTGCAAAAGCCCCGTTAGAAGCATACAACAGAACACTAACTGCTTTACTCAACCCCCTTGGTGATTCTATCCGCAGAATACAAGGATCTGTATCCACACCAGGAGGAAAGAGACAGAAGCGCTTTATAGGTGCCATTATTGGCAGTGTAGCTCTTGGGGTCGCGACATCGGCA…
>	735	XXI.1.1	VI_g	KT965728	pigeon	Kazakhstan	Zhambyl_32	2014	ATGAGCTCCAAATCTTCCACCAGGATCCCAGCACCCCCGATGTTGATTGCCCGAATCATGCTGACACTGAGCTGCATTCGTCTGACAAGCTCTCTTGATGGCAGGCCCCTCGCAGCTGCGGGGATTGTGGTAACAGGAGATAAAGCAGTCAATATATACACCTCATCTCAGACGGGGTCAATCATAATCAAGTTGCTCCCGAATATGCCCAAGGGTAAAGAGGCGTGTGCAAAAGCCCCGTTAGAAGCATACAACAGAACACTGACTGCTTTACTCAACCCCCTTGGTGATTCCATCCGCAGGATACAAGGATCTGTATCCACACCAGGAGGAAAGAGACAGAAGCGCTTTATAGGTGCTATTATTGGCAGTGTAGCTCTTGGGGTCGCGACATCGGCA…
>	736	XXI.1.1	VI_g	KX352835	mallard	Russia	Amur_264	2009	ATGAGCTCCAAATCTTCCACCAGGATCCCAGCACCCTTGATGTTGATCGCCCGAATCATGCTGATACTGAGCTGCATTCGTCTGACAAGCTCTCTTGATGGCAGGCCCCTCGCAGCTGCGGGGATTGTGGTAACAGGAGATAAAGCAGTCAACATATACACCTCATCTCAGACAGGGTCAATCATAATCAAGTTGCTCCCGAATATGCCCAAGGATAAAGAGGCGTGTGCAAAAGCCCCGTTAGAAGCATACAACAGAACACTGACTGCTTTACTCAACCCCCTTGGTGATTCCATCCGCAAGATACAAGGATCTGTATCCACACCAGGAGGAAAGAGACAGAAGCGCTTTATAGGTGCCATTATTGGCAGTATAGCTCTTGGGGTTGCGACATCGGCA…
>	737	XXI.1.1	VI_g	KY042127	pigeon	Ukraine	Kharkiv_23_01_967	2013	ATGAGCTCCAAATCTTCCACCAGGATCCCAGCACCTCTGGTGTTGATCACCCGAATCATGCTGATACTGAGCTGCATTCGTCTGACAAGCTCTCTCGATGGCAGGCCTCTCGCAGCTGCAGGGATTGTGGTAACAGGAGATAAAGCAGTCAATATATACACCTCATCTCAGACAGGGTCAATCATAATCAAGTTGCTCCCAAATATGCCCAAGGATAAGGAGGCGTGTGCAAGAGCCCCGTTAGAAGCATACAACAGAACACTGACTGCTTTACTCAACCCCCTTGGTGATTCCATCCGCAGGATACAAGGATCTGTATCCACACCAGGAGGAAAAAGACAGAAGCGCTTTATAGGTGCCATTATCGGCAGTGTAGCTCTTGGGGTCGCGACATCGGCA…
>	738	XXI.1.1	VI_g	KY042128	Pigeon	Ukraine	Doneck_3	2007	ATGAGCTCCAAATCTTCCACCAGGATCCCAGCACCTCTGATGTTGATCGCCCGAATCACACTGATACTGAGCTGCATTCGTCTGACAGGCTCTCTCGACGGCAGGCCTCTCGCAGCTGCGGGGATTGTGGTAACAGGAGATAAAGCAGTCAATATATACACCTCATCTCAGACAGGGTCAATCATAATCAAGTTGCTCCCAAATGTGCCCAAGGATAAAGAGGCGTGTGCAAGAGCCCCGTTAGAAGCATACAACAGAACACTGACTGCTTTACTCAACCCCCTTGGTGATTCCATCCGCAGGATACAAGGATCTGTATCCACATTAGGAGGAAAGAGACAGAAGCGCTTTATAGGTGCCATTATCGGCAGTGTAGCTCTTGGGGTCGCGACATCGGCA…
>	739	XXI.1.1	VI_g	KY042129	Pigeon	Egypt	11_CL_G1_	2015	ATGAGCTCCAAATCCTCCACTAGGATCCCAGCACCCCTGATGTTGATCACCCGAATCATGCTGATACTGAGCTGCATCTGTCCGACAAGCCCTCTCGATGGCAGGCCTCTCGCAGCTGCGGGGATTGTGATAACAGGAGATAAAGCAGTCAATATATACACCTCGTCTCAGACAGGGTCAATCATAATCAAGTTGCTCCCAAATATGCCCAAGGATAAGGAGGCGTGTGCAAGAGCCCCGTTAGAAGCATACAACAGAACACTGACTGCTTTACTCAACCCCCTTGGTGATTCCATCCGCAGGATACAAGGATCTGTATCCACATCAGGAGGAAAGAGACAGAAGCGCTTTATAGGTGCCATTATCGGCAGTGTAGCTCTTGGGGTTGCAACATCAGCA…
>	740	XXI.1.1	VI_g	KY042130	Pigeon	Egypt	44_CL_G24_	2015	ATGAGCTCCAAATCTTCCACTAGGATCCCAGCACCTCTGATGTTGATCACCCGAATCATGCTGATACTGAGCTGCATTTGTCTGACAAGCTCTCTCGACGGCAGGCCCCTCGCAGCTGCGGGGATTGTGGTAACAGGAGATAAAGCAGTCAATATATACACCTCGTCCCAGACAGGGTCAATCATAATCAAGTTGCTCCCAAATATGCCCAAGGATAAGGAAGCGTGTGCAAGAGCCCCGTTAGAAGCATACAACAGAACATTGACTGCTTTACTCAACCCCCTTGGTGATTCCATCCGCAGGATACAAGGATCTGTATCCACATCAGGAGGAAAGAGACAGAAGCGCTTTATAGGTGCCATTATCGGCAGTGTAGCTCTTGGGGTCGCGACATCGGCA…
>	741	XXI.1.1	VI_g	KY042131	Pigeon	Egypt	56_CL_G25_	2015	ATGAGCTCCAAATCCTCCACTAGGATCCCAGCACCTCTGATGTTGATCACCCGAATCATGCTGATACTGAGCTGCATTTGTCTGACAAGCTCTCTCGACGGCAGGCCTCTCGCAGCTGCGGGGATTGTGATAACAGGAGATAAAGCAGTCAATATATACACCTCGTCTCAAACAGGGTCAATCATAATCAAGTTGCTCCCAAATATGCCCAAGGATAAGGAGGCGTGTGCGAGAGCCCCGTTAGAAGCATACAACAGAACACTGACTGCTTTACTCAACCCCCTTGGTGATTCCATCCGTAGGATACAAGGATCTGTATCCACATCAGGAGGAAAGAGACAGAAGCGCTTTATAGGTGCCATTATCGGCAGTGTAGCTCTTGGGGTTGCGACATCAGCA…
>	742	XXI.1.1	VI_g	KY042132	Pigeon	Egypt	73_OP_G29_	2015	ATGAGCTCCAAATCCTCCACTAGGATCCCAGCACCTCTGATGTTGATCACCCGAATCATGCTGATACTGAGCTGCATTTGTCTGACAAGCTCTCTCGACGGCAGGCCTCTCGCAGCTGCGGGGATTGTGGTAACAGGAGATAAAGCAGTCAATATATACACCTCGTCCCAGACGGGGTCAATCATAATCAAGTTGCTCCCAAATATGCCCAAGGATAAGGAGGCGTGTGCAAGAGCCCCGTTAGAAGCATACAACAGAACACTGACTGCTTTACTCAACCCCCTTGGTGATTCCATCCGCAGGATACAAGGATCTGTATCCACATCAGGAGGAAAGAGACAGAAGCGCTTTATAGGTGCCATTATCGGCAGTGTAGCTCTTGGGGTCGCGACATCGGCA…
>	743	XXI.1.1	VI_g	KY042134	Pigeon	Egypt	84_OP_G31_	2015	ATGAGCTCCAAATCCTCCACTAGGATCCCAGCACCTCTGATGTTGATCACCCGAATCATGCTGATACTGAGCTGCATTTGTCTGACAAGCTCTCTCGACGGCAGGCCTCTCGCAGCTGCGGGGATTGTGGTAACAGGAGATAAAGCAGTCAATATATACACCTCGTCCCAGACGGGGTCAATCATAATCAAGTTGCTCCCAAATATGCCCAAGGATAAGGAGGCGTGTGCAAGAGCCCCGTTAGAAGCATACAACAGAACACTGACTGCTTTACTCAACCCCCTTGGTGATTCCATCCGCAGGATACAAGGATCTGTATCCACATCAGGAGGAAAGAGACAGAAGCGCTTTATAGGTGCCATTATCGGCAGTGTAGCTCTTGGGGTCGCGACATCGGCA…
>	744	XXI.1.1	VI_g	KY042136	Pigeon	Pakistan	Lahore_125	2015	ATGGGCTCCAAATCTTCTACCAGGATCCCAGCACCTCTGATGTTGATCACCCGAATCATGCTGATATTGAGCTGCATTTGTCTGGCAAGCTCTCTCGACGGCAGGCCTCTTGCAGCTGCGGGGATTGTGGTAACAGGGGATAAAGCAGTCAATATATACACCTCGTCTCAGACAGGGTCAATCATAATCAAGTTGCTCCCAAATATGCCCAAGGATAAGGAGGCATGTGCAAAAGCCCCGTTAGAAGCATACAACAGAACACTGACTGCTTTACTCACCCCCCTTGGTGATTCCATCCGCAGGATACAAGGATCTGTATCCACATCAGGAGGAAGGAGAAAGAAGCGCTTTATAGGTGCCATTATCGGCAGTGTAGCTCTCGGGGTCGCAACATCGGCA…
>	745	XXI.1.1	VI_g	KY042137	Pigeon	Pakistan	Jhang_115	2015	ATGGGCTCCAAATCTTCTACCAGGATCCCAGCACCTCTGATGTTGATCACCCGAATCATGCTGATATTGAGCTGCATTTGTCTGGCAAGCTCTCTCGACGGCAGGCCTCTTGCAGCTGCGGGGATTGTGGTAACAGGGGATAAAGCAGTCAATATATACACCTCGTCTCAGACAGGGTCAATCATAATCAAGTTGCTCCCAAATATGCCCAAGGATAAGGAGGCATGTGCAAAAGCCCCGTTAGAAGCATACAACAGAACACTGACTGCTTTACTCACCCCCCTTGGTGATTCCATCCGCAGGATACAAGGATCTGTATCCACATCAGGAGGAAGGAGAAAGAAGCGCTTTATAGGTGCCATTATCGGCAGTGTAGCTCTCGGGGTCGCAACATCGGCA…
>	746	XXI.1.1	VI_g	KY042138	Pigeon	Pakistan	Lahore_126	2015	ATGGGCTCCAAATCTTCTACCAGGATCCCAGCACCTCTGATGTTGATCACCCGAATCATGCTGATATTGAGCTGCATTTGTCTGGCAAGCTCTCTCGACGGCAGGCCTCTTGCAGCTGCGGGGATTGTGGTAACAGGGGATAAAGCAGTCAATATATACACCTCGTCTCAGACAGGGTCAATCATAATCAAGTTGCTCCCAAATATGCCCAAGGATAAGGAGGCATGTGCAAAAGCCCCGTTAGAAGCATACAACAGAACACTGACTGCTTTACTCACCCCCCTTGGTGATTCCATCCGCAGGATACAAGGATCTGTATCCACATCAGGAGGAAGGAGAAAGAAGCGCTTTATAGGTGCCATTATCGGCAGTGTAGCTCTCGGGGTCGCAACATCGGCA…
>	747	XXI.1.1	VI_g	KY042139	Pigeon	Pakistan	Lahore_146	2016	ATGGGCTCCAAATCTTCTACCAGGATCCCAGCACCTCTGATGTTGATCACCCGAATCATGCTGATATTGAGCTGCATTTGTCTGGCAAGCTCTCTCGACGGCAGGCCTCTTGCAGCTGCGGGGATTGTGGTAACAGGGGATAAAGCAGTCAATATATACACCTCGTCTCAGACAGGGTCAATCATAATCAAGTTGCTCCCAAATATGCCCAAGGATAAGGAGGCATGTGCAAAAGCCCCGTTAGAAGCATACAACAGAACACTGACTGCTTTACTCACCCCCCTTGGTGATTCCATCCGCAGGATACAAGGATCTGTATCCACATCAGGAGGAAGGAGAAAGAAGCGCTTTATAGGTGCCATTATCGGCAGTGTAGCTCTCGGGGTCGCAACATCGGCA…
>	748	XXI.1.1	VI_g	JQ039385	dove	Nigeria	dove_VRD07_163	2007	ATGAGCTCCAAATCTTCCACCAGAATCTCAGCACCCCTGATGTTGATCACCCGAATCACGCTGATACTGAGCTGCATTTGTCTGACAAGCTCTCTTGATGGCAGGCCTCTCGCAGCTGCGGGAATTGTGGTAACAGGGGATAAAGCAATCAACATATACACCTCGTCTCAGACGGGGTCAATCATAATCAAGTTGCTCCCAAATATGCCCAAGGATAAAGAGGCGTGTGCAAAAGCCCCTTTGGAAGCATACAACAGAACACTGACCGCCTTACTCAACCCCCTTGGTGATTCCATCCGCAGGATACAAGGATCTGTATCCACATCAGGAGGAAGGAGACAGAAGCGCTTTATAGGTGCCATTATCGGCAGTGTAGCTCTTGGGGTCGCGACGTCGGCA…
>	750	VI.2.1.2	VI_h	HG326601	pigeon	Nigeria	NIE07_061	2007	ATGGGCCCCAAACCCTCCACCAGGATCCCAGCACCCCTGATGCTGATCACCCGGATTACGCTGATACTGAGCTGCATCTGCCCGACAAGCTCTCTTGACGGCAGGCCTCTTGCAGCTGCAGGGATTGTGGTAACAGGAGATAAAGCAATCAATATATATACTTCATCTCAGACAGGGTCAATCATAGTCAAGTTGCTCCCGAATATGCCCAAAGACAAAGAGGCATGTGCAAAAGCCCCGTTAGAAGCATACAACAGAACACTGACCACTTTACTCACCCCCCTTGGTGATTCCATCCGCAGGATACAAGGGTCTGTGTCCACATCAGGAGGAAGGAGGAAGAAGCGTTTTATAGGTGCCATTATAGGCAGTGTAGCTCTTGGGGTTGCGACATCAGCA…
>	751	VI.2.1.2	VI_h	HG326602	pigeon	Nigeria	NIE07_062	2007	ATGGGCCCCAAACCCTCCACCAGGATCCCAGCACCCCTGATGCTGATCACCCGGATTACGCTGATACTGAGCTGCATCTGCCCGACAAGCTCTCTTGACGGCAGGCCTCTTGCAGCTGCAGGGATTGTGGTAACAGGAGATAAAGCAATCAATATATATACTTCATCTCAGACAGGGTCAATCATAGTCAAGTTGCTCCCGAATATGCCCAAAGACAAAGAGGCATGTGCAAAAGCCCCGTTAGAAGCATACAACAGAACACTGACCACTTTACTCACCCCCCTTGGTGATTCCATCCGCAGGATACAAGGGTCTGTGTCCACATCAGGAGGAAGGAGGAAGAAGCGTTTTATAGGTGCCATTATAGGCAGTGTAGCTCTTGGGGTTGCGACATCAGCA…
>	752	VI.2.1.2	VI_h	HG326603	pigeon	Nigeria	NIE07_063	2007	ATGGGCCCCAAACCCTCCACCAGGATCCCAGCACCCCTGATGCTGATCACCCGGATTACGCTGATACTGAGCTGCATCTGCCCGACAAGCTCTCTTGACGGCAGGCCTCTTGCAGCTGCAGGGATTGTGGTAACAGGAGATAAAGCAATCAATATATACACTTCATCTCAGACAGGGTCAATCATAGTCAAGTTGCTCCCGAATATGCCCAAAGACAAAGAGGCATGTGCAAAAGCCCCGTTAGAAGCATACAACAGAACACTGACCACTTTACTCACCCCCCTTGGTGATTCCATCCGCAGGATACAAGGGTCTGTGTCCACATCAGGAGGAAGGAGGAAGAAGCGTTTTATAGGTGCCATTATAGGCAGTGTAGCTCTTGGGGTTGCGACATCAGCA…
>	753	VI.2.1.2	VI_h	HG326604	pigeon	Nigeria	NIE09_1898	2009	ATGGGCCCCAAACCCTCCACCAGGACCCCAGCACCCCTGATGCTGATCACCCGGATCACGCTGATACTGAGCTGCATCTGCCCGACAAGCTCTCTCGACGGCAGGCCTCTTGCAGCTGCAGGGATTGTAGTAACAGGAGATAAAGCAATCAATATATATACTTCATCTCAGACAGGGTCAATCATAGTCAAGTTGCTCCCGAATATGCCCAAAGACAAAGAGGCATGTGCAAAAGCCCCGTTAGAAGCATACAACAGAACACTGACCACTTTACTCACCCCCCTTGGTGATTCCATCCGCAGGATACAAGGGTCTGTGTCCACATCAGGAGGAAGGAGGAAGAAGCGTTTTATAGGTGCTATTATAGGCAGTGTAGCTCTTGGGGTTGCGACATCAGCA…
>	755	VI.2.1.2	VI_h	JX518532	laughing_dove	Kenya	B2_Isiolo	2012	ATGGGCCCCAAACCCTCCACCAGGATCCCAGCACCTCTGACGCTGATCACCCGGATTACGCTGATACTGAGCTGCATCTGCCCGACAAGCTCTCTTGATGGCAGGCCTCTTGCAGCTGCAGGGATTGTGGTAACAGGAGATAAAGCAATCAATATATACACTTCATCTCAGACAGGGTCAATCATAGTCAAGTTGCTTCCGAATATGCCCAAAGACAAAGAGGCATGTGCGAAAGCCCCGTTAGAAGCATACAACAGAACACTGACCACATTACTCACCCCCCTTGGTGATTCCATCCGCAGGATACAAGGGTCTGTGTCCACAACAGGAGGAAGGAGGCAGAAGCGTTTTATAGGTGCCATTATAGGCAGTGTAGCTCTTGGGGTTGCGACATCGGCA…
>	757	VI.2.1.2	VI_h	HG424627	pigeon	Nigeria	NIE13_092	2013	ATGGGCTCCGAACCTTCCACCAGGATCCCAGCACGTTTGATGCTGATCACCAGAATTATGCTGATCCTGAGCTGCATCTGCCCGACGAACTCTCTTGACGGCAGGCCTCTTGCAGCTGCGGGGATTGTGGTAACAGGAGATAAGGCAATCAATATATACACTTCATCTCAGACAGGGTCAATCATAGTCAAGTTGCTCCCGAATATGCCCAAAGACAAGGAGGCATGTGCAAAGGTCCCGTTAGAAGCATACAACAGAACACTGACCACTTTGCTCACCCCTCTTGGTGACTCCATCCGCAGGATACAAGGGTCTGTGTCCACATCAGGAGGAAGGAGGCGGAAGCGTTTTATAGGTGCCATTATAGGCAGTGTAGCTCTTGGGGTTGCAACATCGGCA…
>	758	VI.2.1.2	VI_h	JQ039387	pigeon	Nigeria	VRD08_37BRpe_7_9_	2008	ATGGGCTCCAAACCCTCCACCAGGATCCCAGCACGTTTGATGCTGATCACCAGAATTACGCTGATCCTGAGCTGCATCTGCCCGACGAACTCTCTTGACGGCAGGCCTCTTGCAGCTGCGGGGATTGTGGTAACAGGAGATAAAGCAATCAATATATACACCTCATCTCAGACAGGGTCAATCATAGTCAAGTTGCTCCCGAATATGCCCAAAGACAAGGAGGCATGTGCAAAAGCCCCGTTAGAAGCATACAACAGAACACTGACCACTTTACTCACCCCTCTTGGTGACTCCATCCGCAGGATACAAGGGTCTGTGTCCACATCAGGAGGAAGGAGGCGGAAGCGTTTTATAGGTGCCATTATAGGCAGTGTAGCTCTTGGGGTTGCAACATCGGCA…
>	759	VI.2.1.2	VI_h	JQ039391	pigeon	Nigeria	VRD07_231	2007	ATGGGCTCCAAACCCTCCACCAGGATCCCAGCACGTTTGATGCTGATCACCAGAATTACGCTGATCCTGAGCTGCATCTGCCCGACGAACTCTCTTGACGGCAGGCCTCTTGCAGCTGCGGGGATTGTGGTAACAGGAGATAAAGCAATCAATATATACACCTCATCTCAGACAGGGTCAATCATAGTCAAGTTGCTCCCGAATATGCCCAAAGACAAGGAGGCATGTGCAAAAGCCCCGTTAGAAGCATACAACAGAACACTGACCACTTTACTCACCCCTCTTGGTGACTCCATCCGCAGGATACAAGGGTCTGTGTCCACATCAGGAGGAAGGAGGCGGAAGCGTTTTATAGGTGCCATTATAGGCAGTGTAGCTCTTGGGGTTGCAACATCGGCA…
>	760	VI.2.1.2	VI_h	AY734536	pigeon	Argentina	Capital_3	1997	ATGGGCTCCAAACCCTCCACCAGGATCCCAGCAACTCTGATGCTGATCACCAGGATTACGCTGATACTGAGCTGCATCTGTTCGACGAGCTCTCTTGACGGCAGGCCTCTTGCAGCTGCGGGGATTGTGGTAACAGGAGATAAGGCAATCAATATATACACCTCATCTCAGACAGGATCAATCATAGTCAAGTTGCTCCCGAATATGCCCAAGACTAAGGAGGCATGTGCGAAAGCCCCGTTAGAAGCATACAACAGAACACTGACCACTTTACTCACCCCCCTTGGTGACTCCATCCGCAGGATACAAGGGTCTGTGTCCACATCAGGAGGAAGGAGGCAGAAGCGTTTTATAGGTGCCATTATAGGCAGTGTAGCTCTTGGGGTTGCGACGTCGGCA…
>	762	XXI.2	VI_i	HG424625	pigeon	Nigeria	NIE13_005	2013	ATGGGCCCCAAATCCCCCACCAGGACCCCAATACATCCGATGCTTGTCACCCGAATTATGCTGATCTTGAGCTGCGTCTGTCTGACATGCTCCCTCGACGGGAGGCCTCTTGCAGCGGCGGGGATTGTGGTAACAGGAGACAAAGCAGTCAATATATACACCTCATCACAGACGGGGACAATCATAGTCAAGTTGCTCCCAAATATGCCCAAGGATAAAGAGGCGTGTGCGAAAGCCCCTTTAGAAGCATACAACAGGACACTGACCACTCTACTCTCCCCCCTTGGTGATTCTATCTATAGGATACAAGGGTCTGTGTCCACATCAAGAGGAAGGAGACAGAAACGCTTTGTAGGTGCCATTATCGGCAGTATAGCCCTTGGGGTCGCGACATCAGCA…
>	763	XXI.2	VI_i	JN638234	dove	Italy	11RS98_102VIR	2011	ATGGGCCCCAAATCCCCCACCAGGACCCCAGGACATCCGATGCTGATCACCCGAATCATGCTGATCCTGAGCTGCGTCTGTCTGACATGCTCCCTCGACGGCAGGCCTCTTGCAGCGGCGGGGATTGTGGTAACAGGAGACAAAGCAGTCAATATATACACCTCATCACAGACGGGGACAATCATAGTCAAGTTGCTCCCAAATATGCCCAAGGATAAAGAGGCGTGTGCGAAAGCCCCTTTAGAAGCATACAACAGGACACTGACCACTCTACTCTCCCCCCTTGGTGATTCTATCCATAGGATACAAGGATCTGTGTCCACATCAAGAGGAAGGAGACAGAAACGCTTTGTAGGTGCCATTATCGGCAGTATAGCCCTTGGGGTCGCGACATCAGCA…
>	764	XXI.2	VI_i	JN638235	dove	Italy	11RS100_104VIR	2011	ATGGGCCCCAAATCCCCCACCAGGACCCCAGGACATCCGATGCTGATCACCCGAATCATGCTGATCCTGAGCTGCGTCTGTCTGACATGCTCCCTCGACGGCAGGCCTCTTGCAGCGGCGGGGATTGTGGTAACAGGAGACAAAGCAGTCAATATATACACCTCATCACAGACGGGGACAATCATAGTCAAGTTGCTCCCAAATATGCCCAAGGATAAAGAGGCGTGTGCGAAAGCCCCTTTAGAAGCATACAACAGGACACTGACCACTCTACTCTCCCCCCTTGGTGATTCTATCCATAGGATACAAGGATCTGTGTCCACATCAAGAGGAAGGAGACAGAAACGCTTTGTAGGTGCCATTATCGGCAGTATAGCCCTTGGGGTCGCGACATCAGCA…
>	765	XXI.2	VI_i	JN638236	dove	Italy	10RS6171_7154VIR	2010	ATGGGCCCCAAATCCCCCACCAGGACCCCAGGACATCCGATGCTGATCACCCGAATCATGCTGATCCTGAGCTGCGTCTGTCTGACATGCTCCCTCGACGGCAGGCCTCTTGCAGCGGCGGGGATTGTGGTAACAGGAGACAAAGCAGTCAATATATACACCTCATCACAGACGGGGACAATCATAGTCAAGTTGCTCCCAAATATGCCCAAGGATAAAGAGGCGTGTGCGAAAGCCCCTTTAGAAGCATACAACAGGACACTGACCACTCTACTCTCCCCCCTTGGTGATTCTATCCATAGGATACAAGGATCTGTGTCCACATCAAGAGGAAGGAGACAGAAACGCTTTGTAGGTGCCATTATCGGCAGTATAGCCCTTGGGGTCGCGACATCAGCG…
>	766	XXI.2	VI_i	KU377533	Turtle_Dove	Italy	10VIR7155	2010	ATGGGCCCCAAATCCCCCACCAGGACCCCAGGACATCCGATGCTGATCACCCGAATCATGCTGATCCTGAGCTGCGTCTGTCTGACATGCTCCCTCGACGGCAGGCCTCTTGCAGCGGCGGGGATTGTGGTAACAGGAGACAAAGCAGTCAATATATACACCTCATCACAGACGGGGACAATCATAGTCAAGTTGCTCCCAAATATGCCCAAGGATAAAGAGGCGTGTGCGAAAGCCCCTTTAGAAGCATACAACAGGACACTGACCACTCTACTCTCCCCCCTTGGTGATTCTATCCATAGGATACAAGGATCTGTGTCCACATCAAGAGGAAGGAGACAGAAACGCTTTGTAGGTGCCATTATCGGCAGTATAGCCCTTGGGGTCGCGACATCAGCG…
>	767	XXI.2	VI_i	KU377535	Turtle_Dove	Italy	12VIR1876_1	2012	ATGGGCCCCAAATCCCCCACCAGGACCCCAGGACATCCGATGCTCGTCACCCGAATTATGCTGATCTTGAGCTGCGTCTGTCTGACATGCTCCCTCGACGGGAGGCCTCTTGCAGCGGCGGGGATTGTGGTAACAGGAGACAAAGCAGTCAATATATACACCTCATCACAGACGGGGACAATCATAGTCAAGTTGCTCCCAAATATGCCCAAGGATAAAGAGGCGTGTGCGAAAGCCCCCTTAGAAGCATACAACAGGACACTGACCACTCTACTCTCCCCCCTTGGTGATTCTATCTATAGGATACAAGGGTCTGTGTCCACATCAAGAGGAAGGAGACAGAAACGCTTTGTAGGTGCCATTATCGGCAGTATAGCCCTTGGGGTCGCGACATCAGCA…
>	768	XXI.2	VI_i	KU377536	Turtle_Dove	Italy	12VIR604	2012	ATGGGCCCCAAATCCCCCACCAGGACCCCAGGACATCCGATGCTGATCACCCGAATCATGCTGATCCTGAGCTGCGTCTGTCTGACATGCTCCCTCGACGGCAGGCCTCTTGCAGCGGCGGGGATTGTGGTAACAGGAGACAAAGCAGTCAATATATACACCTCATCACAGACAGGGACAATCATAGTCAAGTTGCTCCCAAATATGCCCAAGGATAAAGAGGCGTGTGCGAAAGCCCCTTTAGAAGCATACAACAGGACACTGACCACTCTACTCTCCCCCCTTGGTGATTCTATCCATAGGATACAAGGATCTGTGTCCACATCAAGAGGAAGGAGACAGAAACGCTTTGTAGGTGCCATTATCGGCAGTATAGCCCTTGGGGTCGCGACATCAGCG…
>	786	VI.2.1.1.2.1	VI_j	AY288996	pigeon	Italy	1166	2000	ATGGGCTCCAAACCTTCTACCAGGATCCCAGCACCTCTGATGCTGATCACTTGGATTACTCTGATACTGAGCTGCATCTGCCTGACGAGCTCTCTTGACGGCAGGCCACTTGCAGCTGCGGGGATTGTGGTAACAGGAGATAAAGCAATCAATATATACACCTCATCTCAGACAGGGTCAATCATAGTCAAGTTGCTCCCGAATATGCCCAAGGACAAAGAGGCATGTGCGAAAGCCCCGTTAGAGGCATACAACAGAACACTGACCACTTTACTCACCCCCCTTGGTGATTCCATCCGCAGGATACAAGGATCTGTGTCCACATCAGGAGGAAGGAGGCAGAAGCGCTTTATAGGTGCCATTATAGGCAGTGTAGCTCTTGGGATTGCGACATCGGCA…
>	787	VI.2.1.1.2.1	VI_j	FJ766527	pigeon	China	JS_16	2007	ATGGGCTCCAAACCCCACACCAGGATCCCAGCACCTCTGATGCTGATCACCCGAATTACTCTGGTACTGAGCTGCATCTGCCTGACGAGTTCTCTTGACGGCAGGCCACTTGCAGCTGCGGGGATTGTGGTAACAGGAGATAAAGCAATCAATATATACACCTCATCTCAGACAGGGTCAATCATAGTCAAGTTGCTCCCGAATATGCCCAAGGACAAGGAGGCATGTGCGAAAGCCCCGTTAGAGGCATACAACAGAACACTGACCACTTTACTCACCCCCCTTGGTGATTCCATCCGCAGGATACAAGGATCTGTGTCCACATCAGGAGGAAGGAGGCGAAAGCGCTTCATAGGTGCCATTATAGGCAGTGTAGCTCTTGGGGTAGCAACATCGGCA…
>	788	VI.2.1.1.2.1	VI_j	GQ281085	pigeon	China	JS_35	2007	ATGGGCTCCAAACCCCACACCAGGATCCCAGCACCTCTGATGCTGATCACCCGAATTACTCTGGTACTGAGCTGCATCTGCCTGACGAGTTCTCTTGACGGCAGGCCACTTGCAGCTGCGGGGATTGTGGTAACAGGAGATAAAGCAATCAATATATACACCTCATCTCAGACAGGGTCAATCATAGTCAAGTTGCTCCCGAATATGCCCAAGGATAAGGAGGCATGTGCGAAAGCCCCGTTAGAGGCATACAACAGAACACTGACCACTTTACTCACCCCCCTTGGTGATTCCATCCGCAGGATACAAGGATCTGTGTCCACATCAGGAGGAAGGAGGCGAAAGCGCTTCATAGGTGCCATTACAGGCAGTGTAGCTCTTGGGGTAGCGACATCGGCA…
>	789	VI.2.1.1.2.1	VI_j	GQ281086	pigeon	China	WX_10	2007	ATGGACTCCAAACCCCACACCAGGATTCCAGCACCTCTGATGCTGGTCACCCGAATCACTCTGGTACTGAGCTGCATCCGCCTGACTAGCTCTCTTGACGGCAGGCCACTTGCAGCTGCGGGGATCGTGGTAACAGGGGACAAAGCAATCAATATATACACCTCATCTCAGACAGGGTCAATCATAGTCAAGTTGCTCCCGAATATGCCCAAGGACAAAGAGGCATGTGCGAAAGCCCCGTTAGAGGCATACAACAGAACACTGACCACTTTACTCACCCCCCTTGGTGACTCCATCCGCAGGATACAAGGATCTGTGTCCACATCAGGAGGAAGGAGGCAGAAGCGCTTTATAGGTGCCATTATAGGCAGTGTAGCTCTTGGGGTTGCGACATCGGCA…
>	790	VI.2.1.1.2.1	VI_j	GQ281087	pigeon	China	YZ_21	2007	ATGGGCTCCAAACCTCACACCAGGATCCCAGCACCTCTGATGCTGATCACCCGAATTACTCTGGTACTGAGCTGCATCTGCCTGACGAGTTCTCTTGACGACAGGCCACTTGCGGCTGCGGGGATTGTGGTAACAGGAGATAAAGCAATCAATATATACACCTCATCTCAGACAGGGTCAATCATAGTCAAGTTGCTCCCGAATATGCCCAAGGACAAGGAGGCATGCGCGAAAGCCCCGTTAGAGGCATACAACAGAACACTGACCACTTTACTCACCCCCCTTGGTGATTCCATCCGCAGGATACAAGGATCTGTGTCCACATCAGGAGGAAGGAGGCGAAAGCGCTTCATAGGTGCCATTATAGGCAGTGTAGCTCTTGGGGTAGCGACATCGGCA…
>	791	VI.2.1.1.2.1	VI_j	GQ281088	pigeon	China	YZ_23	2007	ATGGGCTCCAAACCCCACACCAGGATCCCAGCACCTCTGATGCTGATCACCCGAATTACTCTGGTACTGAGCTGCATCTGCCTGACGAGTTCTCTTGACGGCAGGCCACTTGCAGCTGCGGGGATTGTGGTAACAGGAGATAAAGCAATCAATATATACACCTCATCTCAGACAGGGTCAATCATAGTCAAGTTGCTCCCGAATATGCCCAAGGACAAGGAGGCATGTGCGAAAGCCCCGTTAGAGGCATACAACAGAACACTGACCACTTTACTCACCCCCCTTGGTGATTCCATCCGCAGGATACAAGGATCTGTGTCCACATCAGGAGGAAGGAGGCGAAAGCGCTTCATAGGTGCCATTATAGGCAGTGTAGCTCTTGGGGTAGCAACATCGGCA…
>	792	VI.2.1.1.2.1	VI_j	GU551934	carrier_pigeon	China	carrier_Guandong	2008	ATGGGCTCCAAACCCCACACCAGGATCCCAGCACCTCTGATGCTGATCACCCGAATTACTCTAGTACTGAGCTGCATCTGCCTGACGAGCTCTCTTGACGGCAGGCCACTTGCAGCTGCGGGTATTGTGGTAACAGGAGATAAAGCAATCAATATATACACCTCATCTCAAACAGGGTCAATCATAGTCAAGTTGCTCCCGAATATGCCCAAGGACAAGGAGGCATGTGCGAAGGCCCCGTTAGAGGCATACAACAGAACACTGACCACTTTACTCACCCCCCTTGGTGATTCCATCCGCAGGATACAAGGGTCTGTGTCCACATCGGGAGGAAGGAGGCAGAAGCGCTTTATAGGTGCCATTATAGGCAGTGTAGCTCTTGGGGTTGCGACATCGGCA…
>	793	VI.2.1.1.2.1	VI_j	HE972209	pigeon	Luxemburg	119	2006	ATGAGCTCCAACCCTTACACCAGGATCCCAGCACCTCTGATGCTGATCACTCGAATTATTCTGGTACTGAGCTGCATCCGCCTGACAAGCTCTCTTGACGGCAGGCCACTTGCAGCTGCGGGGATTGTGGTAACAGGAGATAAAGCAATCAATATATACACCTCATCTCAGACAGGGTCAATCATAGTCAAGTTGCTCCCGAATATGCCCAAGGACAAAGAGGCGTGTGCGAAAGCCCCGTTAGAGGCATACAACAGAACACTGACCACTTTACTCACCCCCCTTGGTGATTCCATCCGCAGGATACAAGGATCTGTGTCCACATCAGGAGGAAGGAGGCAGAAGCGCTTTATAGGTGCCATTATAGGCAGTGTAGCTCTTGGGATTGCGACATCGGCA…
>	794	VI.2.1.1.2.1	VI_j	HE972212	pigeon	Luxemburg	3821_1	2007	ATGGGCCCCACACCCTACACCAGGATCCCAGCACCTCCGATGCTGATCACTCGAATTACTCTGGTACTGAGCTGCATCTGCCTGGCAAGCTCTCTTGACGGCAGGCCACTTGCAGCTGCGGGGATTGTGGTAACAGGAGATAAAGCAATCAATATATACACCTCATCTCAGACAGGGTCAATCATAGTCAAGTTGCTCCCGAATATGCCCAAGGACAAGGAGGCATGTGCGAAAGCCCCGTTAGAGGCATACAACAGAACACTGACCACTTTACTCACCCCCCTTGGTGATTCCATCCGCAGGATACAAGGATCTGTGTCCACACCAGGAGGAAGGAGGCAGAAGCGCTTTATAGGTGCCATTATAGGCAGTGTAGCTCTTGGGGTTGCGACATCGGCA…
>	795	VI.2.1.1.2.1	VI_j	HM063423	whitebreasted_water_hen_	China_Guangdong_	W4	2005	ATGGGCTCCAAACCCCACACCAGGATCCCAGCACCTCTGATGCTGATCACCCGAATTACTCTGGTACTGAGCTGCATCTGCCTGACGAGCTCTCTTGACGGCAGGCCACTTGCAGCTGCGGGGATTGTGGTAACAGGAGATAAAGCAATCAATATATACACCTCATCTCAGACCGGGTCAATCATAGTCAAGTTGCTCCCGAATATGCCCAAGGACAAGGAGGCATGTGCGAAAGCCCCGTTAGAGGCATACAACAGAACACTGACCACTTTACTCACCCCCCTTGGTGATTCCATCCGCAGGATACAAGGATCTGTGTCCACATCAGGAGGAAGGAGGCAGAAGCGCTTTATAGGTGCCATTATAGGCAGTGTAGCTCTTGGGGTTGCGACATCGGCA…
>	796	VI.2.1.1.2.1	VI_j	HM063425	wild_pigeon	China_Guangdong_	P4	2003	ATGGGCTCCAAACCCCACACCAGGATCCCAGCACCTCTGATGCTGATCACCCGAATTACTCTGGTACTGAGCTGCATCTGCCTGACGAGCTCTCTTGACGGCAGGCCACTTGCAGCTGCGGGGATTGTGGTAACAGGAGATAAAGCAATCAATATATACACCTCATCTCAGACAGGGTCAATCATAGTCAAGTTGCTCCCGAATATGCCCAAGGACAAGGAGGCATGTGCGAAAGCCCCGTTAGAGGCATACAACAGAACACTGACCACTTTACTCACCCCCCTTGGTGATTCCATCCGCAGGATACAAGGATCTGTGTCCACATCAGGAGGAAGGAGGCAGAAGCGCTTTATAGGTGCCATTATAGGCAGTGTAGCTCTTGGGGTTGCGACATCGGCA…
>	797	VI.2.1.1.2.1	VI_j	HM625835	duck	China	SS	2008	ATGGGCTCCAAACCCCACACCAGGATCCCAGCACCTCTGATGCTGATCACCCGAATTACTCTGGTACTGAGCTGCATCTGCCTGACGAGCTCTCTTGACGGCAGGCCACTTGCAGCTGCGGGGATTGTGGTAACAGGAGATAAAGCAATCAATATATACACCTCATCTCAGACAGGGTCAATCATAGTCAAGTTGCTCCCGAATATGCCCAAGGACAAGGAGGCATGTGCGAAAGCCCCGTTAGAGGCATACAACAGAACACTGACCGCTTTACTCACCCCCCTTGGTGATTCCATCCGTAGGATACAAGGATCTGTGTCCACTTCAGGAGGAAGGAGGCAGAAGCGCTTTATAGGTGCCATTATAGGCAGTGTAGCTCTTGGGGTTGCGACATCGGCA…
>	798	VI.2.1.1.2.1	VI_j	HM748948	chicken	China	SD5	2008	ATGGACTCTAAACCCCACACCGGGATTCCAGCACCTCTGATGCTGGTCACCCGAATCACTCTGGTACTGAGCTGCATCCGCCTGACTAGCTCTCTTGACGGCAGGCCACTTGCAGCTGCGGGGATTGTGGTAACAGGGGACAAAGCAATCAATATATACACCTCATCTCAGACAGGGTCAATCATAGTCAAGTTGCTCCCGAATATGCCCAAGGACAAAGAGGCATGTGCGAAAGCCCCGCTAGAGGCATACAACAGAACACTGACCACTTTACTCACCCCCCTTGGTGACTCCATCCGCAGGATACAAGGATCTGTGTCCACATCAGGAGGAAGGAGGCAGAAGCGCTTTATAGGTGCCATTATAGGCAGTGTAGCTCTTGGGGTTGCGACATCGGCA…
>	799	VI.2.1.1.2.1	VI_j	JF713701	pigeon	China	SD10	2010	ATGGGCTCCAAACCTTCTACCAGGACTCCAGCACCTCTGATGCTGGTCACCCGAATCACTCTGGTACTGAACTGCATCCGCCTGACTAGCTCTCTTGACGGCAGGCCACTTGCAGCTGCGGGGATTGTGGTAACAGGGGACAAAGCAATCAATATATACACCTCATCTCAGACAGGGTCAATCATAGTCAAGTTGCTCCCGAATATGCCCAAGGACAAAGAGGCATGTGCGAAAGCCCCGCTAGAGGCATACAACAGAACACTGACCACTTTGCTCACCCCCCTTGGTGACTCCATCCGCAGGATACAAGGATCTGTGTCCACATCAGGAGGAAGGAGGCAGAAGCGCTTTATAGGTGCCATCATAGGCAGTGTAGCTCTTGGGGTTGCGACATCGGCA…
>	800	VI.2.1.1.2.1	VI_j	JN941995	pigeon	USA	New_York_1989_19_	2008	ATGAGCTCCAAACCCTACACCAGGATCCCAGCACCTCTGATGCTGATCACTCGAATTACTCTGGTACTGAGCTGCATCCGCCTGACGAGCTCTCTTGACGGCAGGCCACTTGCAGCTGCGGGGATTGTGGTAACAGGAGACAAAGCAATCAATATATACACCTCATCTCAGACAGGGTTAATCATAGTCAAGTTGCTCCCGAATATGCCCAAGGACAAAGAGGCATGTGCGAAAGCCCCGTTAGAGGCATACAACAGAACACTGACCACCTTACTCACCCCCCTTGGTGATTCCATCCGCAGGATACAAGGATCTGTGTCCACATCAGGAGGAAGGAGGCAGAAGCGCTTTATAGGTGCCATTATAGGCAGTGTAGCTCTTGGGATTGCGACATCGGCA…
>	802	VI.2.1.1.2.1	VI_j	JN986839	pigeon	Ireland	806	2004	ATGGGCTCCAAACCCTACACCAGGATCCCAGCACCTCTGATGCTGATCACTCGAATTACTCTGGTACTGAGCTGCATCTGCCTGACGAGCTCTCTTGACGGCAGACCACTTGCAGCTGCGGGGATTGTGGTAACAGGAGATAAAGCAATCAATATATACACCTCATCTCAGACAGGGTCAATCATAATCAAGTTGCTCCCGAATATGCCCAAAGATAAAGAGGCATGTGCAAAAGCCCCGTTAGAGGCATACAACAGAACACTGACCACTTTACTCACCCCCCTTGGTGATTCCATCCGCAGGATACAAGGATCTGTGTCCACATCAGGGGGAAGGAGGCAGAAGCGCTTTATAGGTGCCATTATAGGCAGTGTAGCTCTTGGGATTGCGACATCGGCA…
>	803	VI.2.1.1.2.1	VI_j	JQ268609	pigeon	China	Miangyang12505	2011	ATGGACTCTAAACCCCACACCGGGATTCCAGCACCTCCGATGCTGGTCACCCGAATCACTCTGGTACTGAGCTGCATCCGCCTGACTAGCTCTCTTGATGGCAGGCCACTTGCAGCTGCGGGGATTGTGGTAACAGGGGACAAAGCAATCAATATATACACCTCATCTCAGACAGGGTCAATCATAGTCAAGTTGCTCCCGAATATGCCCAAGGACAAAGAGGCATGTGCGAAAGCCCCGCTAGAGGCATACAACAGAACACTGACCACTTTGCTCACCCCCCTTGGTGACTCCATCCGCAGGATACAAGGATCTGTGTCCACATCAGGAGGAAGGAGGCAGAAGCGCTTTATAGGTGCCATTATAGGCAGTGTAGCTCTTGGGGTTGCGACATCGGCA…
>	804	VI.2.1.1.2.1	VI_j	JX094510	pigeon	China	sms12	2012	ATGGACTCTAAACCCCACACCGGGATTCCAGCACCTCCGATGCTGGTCACCCGAATCACTCTGGTACTGAGCTGCATCCGCCTGACTAGCTCTCTTGATGGCAGGCCACTTGCAGCTGCGGGGATTGTGGTAACAGGGGACAAAGCGATCAATATATACACCTCATCTCAGACAGGGTCAATCATAGTCAAGTTGCTCCCGAATATGCCCAAGGACAAAGAGGCATGTGCGAAAGCCCCGCTAGAGGCATACAACAGAACACTGACCACTTTGCTCACCCCCCTTGGTGACTCCATCCGCAGGATACAAGGATCTGTGTCCACATCAGGAGGAAGGAGGCAGAAGCGCTTTATAGGTGCCATTATAGGCAGTGTAGCTCTTGGGGTTGCGACATCGGCA…
>	805	VI.2.1.1.2.1	VI_j	JX244789	pigeon	China	JM_11	2000	ATGGGCTCCAAACCCCACACCAGGATCCCAGCACCTCTGACGCTGATCACCCGAATTACTCTGGTACTGAGCTGCATCTGCCTGACGAGCTCTCTTGACGGCAGGCCACTTGCAGCTGCGGGGATTGTGGTAACAGGAGACAAAGCAATCAATATATACACCTCATCTCAGACAGGGTCAATCATAGTCAAGTTGCTCCCGAATATGCCAAAGGACAAGGAGGCATGTGCGAAAGCCCCGTTAGAGGCATACAACAGAACACTGACCGCTTTACTCACCCCCCTTGGTGATTCCATCCGTAGGATACAAGGATCTGTGTCCACTTCAGGAGGAAGGAGGCAGAAGCGCTTTATAGGTGCCATTATAGGCAGTGTAGCTCTTGGGGTTGCAACATCGGCA…
>	806	VI.2.1.1.2.1	VI_j	JX244798	pigeon	China	104	2008	ATGGGCTCCAAACCCCACACCAGGATCCCAGCATCTCTGATGCTGATCACCCGAATTACTCTGGTACTGAGCTGCATCTGCCTGACGAGCTCTCTTGACGGCAGGCCACTTGCAGCTGCGGGGATTGTGGTAACAGGAGATAAAGCAATCAATATATACACCTCATCTCAGACAGGGTCAATCATAGTCAAGTTGCTCCCGAATATGCCCAAGGACAAGGAGGCATGTGCGAAAGCCCCGTTAGAGGCATACAACAGAACACTGACCACTTTACTCACCCCCCTTGGTGATTCCATCCGCAGGATACAAGGATCTGTGTCCACATCAGGAGGAAGGAGGCAGAAGCGCTTTATAGGTGCCATTATAGGCAGTGTAGCTCTTGGGGTTGCGACATCGGCA…
>	807	VI.2.1.1.2.1	VI_j	JX244799	pigeon	China	105	2008	ATGGGCTCCAAACCCCACACCAGGATCCCAGCACCTCTGATGCTGATCACCCGAGTTACTCTGGTACTGAGCTGCATCTGCCTGACGAGCTCTCTTGACGGCAGGCCACTTGCAGCTGCGGGGATTGTGGTAACAGGAGATAAAGCAATCAATATATACACCTCATCTCAGACAGGGTCAATCATAGTCAAGTTGCTCCCGAATATGCCCAAGGACAAGGAGGCATGTGCGAAAGCCCCGTTAGAGGCATACAACAGAACACTGACCACTTTACTCACCCCCCTTGGTGATTCCATCCGCAGGATACAAGGATCTGTGTCCACATCAGGAGGAAGGAGGCAGAAGCGCTTTATAGGTGCCATTATAGGCAGTGTAGCTCTTGGGGTTGCGACATCGGCA…
>	808	VI.2.1.1.2.1	VI_j	JX244800	pigeon	China	106	2008	ATGGGCTCCAAACCCCACACCAGGATCCCAGCACCTCTGATGCTGATTACCCGAATTACTCTGGTACTGAGCTGCATCTGCCTGACGAGCTCTCTTGACGGCAGGCCACTTGCAGCTGCGGGGATTGTGGTAACAGGAGATAAAGCAATCAATATATACACCTCATCTCAGACAGGGTCAATCATAGTCAAGTTGCTCCCGAATATGCCCAAGGACAAGGAGGCATGTGCGAAAGCCCCGTTAGAGGCATACAACAGAACACTGACCACTTTACTCACCCCCCTTGGTGATTCCATCCGCAGGATACAAGGATCTGTGTCCACATCAGGAGGAAGGAGGCAGAAGCGCTTTATAGGTGCCATTATAGGCAGTGTAGCTCTTGGGGTTGCGACATCGGCA…
>	809	VI.2.1.1.2.1	VI_j	JX486550	pigeon	China	LGD_110208	2011	ATGGGCTCCAAACCCCACACCAGGACCCCAGCACCTCTGATGCTGATCACCCGAATTACTCTGGTACTGAGCTGCATCTGCCTGACGAGCTCTCTTGACGGCAGGCCACTTGCAGCTGCAGGGATTGTGGTAACAGGAGATAAAGCAATCAACATATACACCTCATCTCAGACCGGGTCAATCATAGTCAAGTTACTCCCGAATATGCCCAAGGATAAGGAGGCATGTGTGAAAGCCCCGTTAGAGGCATACAACAGAACACTGACCACTTTACTCACCCCCCTTGGTGATTCCATCCGCAGGATACAAGGATCTGTGTCCACATCAGGAGGAAGGAGGCAAAAGCGCTTTATAGGCGCCATTATTGGCAGTGTAGCTCTTGGGGTTGCGACATCGGCA…
>	810	VI.2.1.1.2.1	VI_j	JX486551	pigeon	China	LJL_100605	2010	ATGGGCTCTAAACCCCATACCAGGATCCCAGCACCTCTGATGCTGATCGCCCGAATTACTCTGGTACTGAGCTGCATCCGCCTGACGAGCTCTCTTGATGGCAGGCCACTTGCAGCTGCAGGGATTGTGGTAACAGGAGATAAAGCAATCAATATATACACCTCATCTCAGACAGGGTCAATCATAGTCAAGTTGCTCCCGAATATGCCCAAGGACAAAGAGGCATGTGCGAAGGCCCCATTAGAGGCATACAACAGAACACTGACCACTTTACTCACCCCCCTTGGTGATTCCATCCGCAGGATACAAGGATCTGTGTCCACATCAGGAGGAAGGAGGCAGAAGCGCTTTATAGGTGCCATTATAGGCAGTGTAGCTCTTGGGGTTGCGACATCGGCA…
>	811	VI.2.1.1.2.1	VI_j	JX486553	pigeon	China	LHLJ_110813	2011	ATGGACTCCCAACCTCACACCAGGATTCCAGCACCTCTGATGCTGGTCACCCGAATCACTCTGGTACTGAGCTGCATCCGCCTGACTAGCTCTCTTGACGGCAGGCCACTTGCAGCTGCGGGGATTGTGGTAACAGGGGACAAAGCAATCAATATATACACCTCATCTCAGACAGGGTCAATCATAGTCAAGTTGCTCCCGAATATGCCCAAGGACAAAGAGGCATGTGCGAAAGCCCCGTTAGAGGCATACAACAGAACACTGACCACTTTACTCACCCCCCTTGGTGACTCCATCCGCAGGATACAAGGATCTGTGTCCACATCAGGAGGAAGGAGGCAGAAGCGCTTTATAGGTGCCATCATAGGCAGTGTAGCTCTTGGGGTTGCGACATCGGCA…
>	812	VI.2.1.1.2.1	VI_j	JX486554	pigeon	China	LHLJ_110822	2011	ATGGACTCCCAACCTCACACCAGGATTCCAGCACCTCTGATGCTGGTCACCCGAATCACTCTGGTACTGAGCTGCATCCGCCTGACTAGCTCTCTTGACGGCAGGCCACTTGCAGCTGCGGGGATTGTGGTAACAGGGGACAAAGCAATCAATATATACACCTCATCTCAGACAGGGTCAATCATAGTCAAGTTGCTCCCGAATATGCCCAAGGACAAAGAGGCATGTGCGAAAGCCCCATTAGAGGCATACAACAGAACACTGACCACTTTACTCACCCCCCTTGGTGACTCCATCCGCAGGATACAAGGATCTGTGTCCACATCAGGAGGAAGGAGGCAGAAGCGCTTTATAGGTGCCATCATAGGCAGTGTAGCTCTTGGGGTTGCGACATCGGCA…
>	813	VI.2.1.1.2.1	VI_j	JX486555	pigeon	China	LGD_110945	2011	ATGGACTCTAAACCCCACACCGGGATTCCAGCACCTCCGATGCTGGTCACCCGAATCACTCTGGTACTGAGCTGCATCCGCCTGACTAGCTCTCTTGATGGCAGGCCACTTGCAGCTGCGGGGATTGTGGTAACAGGGGACAAAGCAATCAATATATACACCTCATCTCAGACAGGGTCAATCATAGTCAAGTTGCTCCCGAATATGCCCAAGGACAAAGAGGCATGTGCGAAAGCCCCGCTAGAGGCATACAACAGAACACTGACCACTTTACTCACCCCCCTTGGTGACTCCATCCGCAGGATACAAGGATCTGTGTCCACATCAGGAGGAAGGAGGCAGAAGCGCTTTATAGGTGCCATTATAGGCAGTGTAGCTCTTGGGGTTGCGACATCGGCA…
>	814	VI.2.1.1.2.1	VI_j	JX486557	pigeon	China	LJL_120404	2012	ATGGGCTCCAAACCCCACACCAGGACCCCAGCACCTCTGATGCTGATCACCCGAATTACTCTGGTACTGAGCTGCATCTGCCTGACGAGCTCTCTTGACGGCAGGCCACTTGCAGCTGCGGGGATTGTGGTAACAGGAGATAAAGCAATCAACATATACACCTCATCTCAGACCGGGTCAATCATAGTCAAGTTGCTCCCGAATATGCCCAAGGATAAGGAGGCATGTGCGAAAGCCCCGCTAGAGGCATACAACAGAACACTGACCACTTTACTCACCCCCCTTGGTGATTCCATCCGCAGGATACAAGGATCAGTGTCCACATCAGGAAGAAGGAGGCAGAAGCGCTTTATAGGCGCCATTATTGGTAGTGTAGCTCTTGGGGTTGCAACATCGGCA…
>	815	VI.2.1.1.2.1	VI_j	JX901109	pigeon	Belgium	238	1998	ATGGGCTCCAAACCCTACACCAGGATCCCAGCACCTCTGATGCTGATCACTCGAATTACTCTGGTACTGAGCTGCATCTGCCTGACGAGCTCTCTTGACGGCAGGCCACTTGCAGCTGCGGGGATTGTGGTAACAGGAGATAAAGCAATCAATATATACACCTCATCTCAGACAGGGTCAATCATAGTCAAGTTGCTCCCGAATATGCCCAAGGACAAAGAGGCATGTGCGAAAGCCCCGTTAGAGGCATACAACAGAACACTGACCACTTTACTCACCCCCCTTGGTGATTCCATCCGCAGGATACAAGGATCTGTGTCCACATCAGGAGGAAGGAGGCAGAAGCGCTTTATAGGTGCCATTATAGGCAGTGTAGCTCTTGGGGTTGCGACATCGGCA…
>	816	VI.2.1.1.2.1	VI_j	JX901110	pigeon	Belgium	248	1998	ATGGGCTCCAAACCCTACACCAGGATCCCAGCACCTCTGATGCTGATCACTCGAATTACTCTGGTACTGAGCTGCATCTGCCTGACGAGCTCTCTTGACGGCAGGCCACTTGCAGCTGCGGGGATTGTGGTAACAGGAGATAAAGCAATCAATATATACACCTCATCTCAGACAGGGTCAATCATAGTCAAGTTGCTCCCGAATATGCCCAAGGACAAAGAGGCATGTGCGAAAGCCCCGTTAGAGGCATACAACAGAACACTGACCACTTTACTCACCCCCCTTGGTGATTCCATCCGCAGGATACAAGGATCTGTGTCCACATCAGGAGGAAGGAGGCAGAAGCGCTTTATAGGTGCCATTATAGGCAGTGTAGCTCTTGGGGTTGCGACATCGGCA…
>	817	VI.2.1.1.2.1	VI_j	JX901111	pigeon	Belgium	321	1998	ATGGGCTCCAAACCCTACACCAGGATCCCAGCACCTCTGATGCTGATCACTCGAATTACTCTGGTACTGAGCTGCATCTGCCTGACGAGCTCTCTTGACGGCAGGCCACTTGCAGCTGCGGGGATTGTGGTAACAGGAGATAAAGCAATCAATATATACACCTCATCTCAGACAGGGTCAATCATAGTCAAGTTGCTCCCGAATATGCCCAAGGACAAAGAGGCATGTGCGAAAGCCCCGTTAGAGGCATACAACAGAACACTGACCACTTTACTCACCCCCCTTGGTGATTCCATCCGCAGGATACAAGGATCTGTGTCCACATCAGGAGGAAGGAGGCAGAAGCGCTTTATAGGTGCCATTATAGGCAGTGTAGCTCTTGGGGTTGCGACATCGGCA…
>	818	VI.2.1.1.2.1	VI_j	JX901119	pigeon	Belgium	1824	2005	ATGGGCTCCAACCCCTACACCAGGATCCCAGCGCCTCTGATGCTGATCACTCGAATTACTCTGGTACTAAGCTGCATCTGCCTGACGAGCTCTCTTGACGGCAGGCCACTTGCAGCTGCGGGGATTGTGGTAACAGGAGATAAAGCAATCAATATATACACCTCATCTCAGACAGGGTCAATCATAGTCAAGTTGCTCCCGAATATGCCCAAGGACAAAGAGGCATGTGCGAAAGCCCCGTTAGAGGCATACAACAGAACACTGACCACTTTACTCACCCCCCTTGGTGATTCCATCCGCAGGATACAAGGATCTGTGTCCACATCAGCAGGAAGGAGGCAGAAGCGCTTTATAGGTGCCATTATAGGCAGTGTAGCTCTTGGGATTGCGACATCGGCA…
>	819	VI.2.1.1.2.1	VI_j	JX901121	pigeon	Belgium	4943	2007	ATGGGCTCCAACCCCTACACCAGGATCCCAGCGCCTCTGATGCTGATCACTCGAATTACTCTGGTACTAAGCTGCATCTGCCTGACGAGCTCTCTTGACGGCAGGCCACTTGCAGCTGCGGGGATTGTGGTAACAGGAGATAAAGCAATCAATATATACACCTCATCTCAGACAGGGTCAATCATAGTCAAGTTGCTCCCGAATATGCCCAAGGGCAAAGAGGCATGTGCAAAAGCCCCGTTAGAGGCATACAACAGAACACTGACCACTTTACTCACCCCCCTTGGTGATTCCATCCGCAGGATACAAGGATCTGTGTCCACATCAGCAGGAAGGAGGCAGAAGCGCTTTATAGGTGCCATCATAGGCAGTGTAGCTCTTGGGATTGCGACATCGGCA…
>	820	VI.2.1.1.2.1	VI_j	KJ525672	pigeon	China	SD_JN	2010	ATGGGCTCCAAACCTTCTACCAGGACTCCAGCACCTCTGATGCTGGTCACCCGAATCACTCTGGTACTGAACTGCATCCGCCTGACTAGCTCTCTTGACGGCAGGCCACTTGCAGCTGCGGGGATTGTGGTAACAGGGGACAAAGCAATCAATATATACACCTCATCTCAGACAGGGTCAATCATAGTCAAGTTGCTCCCGAATATGCCCAAGGACAAAGAGGCATGTGCGAAAGCCCCGCTAGAGGCATACAACAGAACACTGACCACTTTGCTCACCCCCCTTGGTGACTCCATCCGCAGGATACAAGGATCTGTGTCCACATCAGGAGGAAGGAGGCAGAAGCGCTTTATAGGTGCCATCATAGGCAGTGTAGCTCTTGGGGTTGCGACATCGGCA…
>	821	VI.2.1.1.2.1	VI_j	KM374059	pigeon	China	Guangxi_1015	2013	ATGGGATCCAAACCCCACACTAGGACCCCAGCACCTCCGATGCTGATCACCCGAATTACCCTGGTACTGAGCTGCATCTGCCCGACGAGCTCTCTTGACGGCAGGCCACTTGCAGCTGCAGGGATTGTGGTAACAGGAGATAAAGCAATCAACATATACACCTCATCTCAGACCGGGTCAATCATAGTCAAGTTACTCCCGAATATGCCCAAGGATAAGGAGGCATGTGCGAAAGCCCCGTTAGAGGCATACAACAGAACACTGACCACTTTACTCACCCCCCTTGGTGATTCCATCCGCAGAATACAAGGATCTGTGTCCACATCAGGAGGAAGGAGGCAAAAGCGCTTTATAGGCGCCATTATTGGCAGTGTAGCTCTTGGGGTTGCGACATCGGCA…
>	822	VI.2.1.1.2.1	VI_j	KT381595	pigeon	China	Guangdong_GM1	2014	ATGGGTTCCGAACCCCACACCAGGACCCCAGCACCTCCGATGCTGATCACCCGAATCACTCTGGTACTGAGCTGCATCCGCCTGACGAGCTCTCTTGACGGCAGGCCACTTGCAGCTGCAGGGATTGTGGTAACAGGAGATAAAGCAATCAACATATACACCTCATCTCAGACCGGGTCAATCATAGTCAAGTTACTCCCGAATATGCCCAAGGATAAGGAGGCATGTGCGAAAGCCCCGTTAGAGGCATACAACAGAACACTGACCACTTTACTCACCCCCCTTGGTGATTCCATCCGCAGAATACAGGGATCTGTGTCCACATCAGGAGGAAGGAGGCAAAAGCGCTTTATAGGCGCCATTATTGGCAGTGTAGCTCTTGGGGTTGCGACATCGGCA…
>	823	VI.2.1.1.2.1	VI_j	KT381606	pigeon	China	Guangdong_GZ289	2014	ATGGGCTCCAAACCCCACACCAGGATCCCAGCACCTCTGATGCTGATCACCCGAATTACTCTAGTACTGAGCTGCATCTGCCTGACGAGCTCTCTTGACGGCAGGCCACTTGCAGCTGCGGGTATTGTGGTAACAGGAGATAAAGCAATCAATATATACACCTCATCTCAAACAGGGTCAATCATAGTCAAGTTGCTCCCGAATATGCCCAAGGACAAGGAGGCATGTGCGAAAGCCCCGTTAGAGGCATACAACAGAACACTGACCACTTTACTCACCCCCCTTGGTGATTCCATCCGCAGGATACAAGGGTCTGTGTCCACATCGGGAGGAAGGAGGCAGAAGCGCTTTATAGGTGCCATTATAGGCAGTGTAGCTCTTGGGGTTGCGACATCGGCA…
>	824	VI.2.1.1.2.1	VI_j	KU377529	Turtle_Dove	Italy	02VIR1875	2002	ATGGGCTCCAACCCCTACACCAGGATCCCAGCACCTCTGATGCTGATCACTCGAATTACTCTGGTACTGAGCTGCATCTGCCTGACGAGCTCTCTTGACGGCAGGCCACTTGCAGCTGCGGGGATTGTGGTAACAGGAGATAAAGCAATCAATATATACACTTCATCTCAGACAGGGTCAATCATAGTCAAGTTGCTCCCGAATATGCCCAAGGACAAGGAGGCATGTGCGAAAGCCCCGTTAGAGGCATACAACAGAACACTGACCACTTTACTCACCCCCCTTGGTGATTCCATCCGCAGGATACAAGGATCTGTGTCCACATCAGGAGGAAGGAGGCAGAAGCGCTTTATAGGTGCCATTATAGGCGGTGTAGCTCTTGGGATTGCGACATCGGCA…
>	825	VI.2.1.1.2.1	VI_j	KU377530	Turtle_Dove	Italy	04VIR434	2004	ATGGGCTCCAACCCCTACACCAGGATCCCAGCACCTCTGATGCTGATCATTCGAATCACTCTGGTACTGAGCTGCATCTGCCTGACGAGCTCTCTTGACGGCAGGCCACTTGCAGCTGCGGGGATTGTGGTAACAGGAGATAAAGCAATCAATATATACACTTCATCTCAGACAGGGTCAATCATAGTCAAGTTGCTCCCGAATATGCCCAAGGACAAAGAGGCATGTGCGAAAGCCCCGTTAGAGGCATACAACAGAACACTGACCACTTTACTCACCCCCCTTGGTGATTCCATCCGCAGGATACAAGGATCCGTGACCACACCAGGAGGAAGGAGGCAGAAGCGCTTTATAGGTGCCATTATAGGCAGTGTAGCTCTTGGGATTGCGACATCGGCA…
>	826	VI.2.1.1.2.1	VI_j	KU377532	Turtle_Dove	Italy	08VIR24	2008	ATGGGCTCCAACCCCTACACCAGGATCCCAGCACCTCTGATGCTGATCACTCGAATTATTCTGGTATTGAGCTGCATCTGCCTGACGAGCTCTCTTGACGGCAGGCCACTTGCAGCTGCGGGGATTGTGGTAACAGGAGATAAAGCAATCAATATATACACTTCATCTCAGACAGGGTCAATCATAGTCAAGTTACTCCCGAATATGCCCAAGGACAAAGAGGCATGTGCGAAAGCCCCGTTAGAGGCATACAACAGAACACTGACCACTTTACTCACCCCCCTTGGTGATTCCATCCGCAGGATACAAGGATCTGTGTCCGCATCAGGAGGAAGGAGGCAGAAGCGCTTTATAGGTACCATTATAGGCAGTATAGCTCTTGGGATTGCGACATCGGCA…
>	827	VI.2.1.1.2.1	VI_j	KU377534	pigeon	Italy	11VIR5795	2011	ATGGGCACCAACCCCCACACCAGGATCCCGGCACCCCTGATGCCGGTCACTCGAATTACTCTAGTACTGAGCTGCATCCGCCTGACGAGCTCTCTTGACGGCAGGCCACTTGCAGCTGCGGGGATTGTGGTAACAGGAGATAAAGCAATCAATATATACACCTCATCTCAGACAGGGTCAATCATAGTCAAGTTGCTCCCGAATATGCCCAAGGACAAAGAAGCATGTGCGAAAGCTCCGTTAGAGGCATACAACAGAACACTGACCACCTTACTCACCCCCCTTGGTGATTCCATCCGCAGGATACAAGGATCTGTATCCGCATCAGGAGGAAGGAGGCAGAAGCGCTTTATAGGTGCTATTATAGGCAGTGTAGCTCTTGGGATTGCAACATCGGCA…
>	828	VI.2.1.1.2.1	VI_j	KU377537	pigeon	Italy	14VIR8258_2	2014	ATGGGCTCCAACTCTCACACCAGAATCCCAACACCCTTGATGCCGATCACTCGAATTACTCTGGTACTGAGCTGCATCCACCTGACGAGCTCTCTTGACGGCAGGCCACTTGCAGCTGCGGGGATCGTGGTAACAGGAGATAAAGCAATCAACATATACACCTCATCTCAGACAGGGTCAATCATAGTCAAGTTGCTCCCGAATATGCCCAAGGACAAGGAAGCATGTGCGAAAGCCCCGTTAGAGGCGTACAACAGAACACTGACCACTTTACTCACCCCCCTTGGTGATTCCATCCGCAAGATACAAGGATCTGTGACCACATCAGGAGGAAGGAGGCGGAAGCGCTTTATAGGTGCCATTATAGGCAGTGTAGCTCTTGGGATTGCGACATCGGCA…
>	829	VI.2.1.1.2.1	VI_j	KX247376	pigeon	China	SX_01	2015	ATGGGCTCTAAACCCCACACCAGGATCCCAGCACCTCTGATGCTGATCGCCCGAATTACTCTGGTACTGAGCTGCATCCGCATGACGAGCTCTCTTGATGGCAGGCCACTTGCAGCTGCAGGGATTGTGGTAACAGGAGATAAAGCAATCAATATATACACCTCATCTCAGACAGGGTCAATCATAGTCAAGTTGCTCCCGAATATGCCCAAGGACAAAGAGGCATGTGCGAAGGCCCCGTTAGAGGCATACAACAGAACACTGACCACTTTACTCACCCCCCTTGGTGATTCCATCCGCAGGATACAAGGATCTGTGTCCACATCAGGAGGAAGGAGGCAGAAGCGCTTTATAGGTGCCATTATAGGCAGTGTAGCTCTTGGGGTTGCGACATCGGCA…
>	830	VI.2.1.1.2.1	VI_j	KX761865	pigeon	China	HB1103	2011	ATGGGCTCCAAACCCCACACCAGGATCCCAGCACCTCTGATGCTGATCACCCGAGTTACTCTAGTACTGAGCTGCATCTGCCTGACGAGTTCTCTTGACGGCAGGCCACTTGCAGCTGCGGGGATTGTGGTAACAGGAGATAAAGCAATCAATATATACACCTCATCTCAGACAGGGTCAATCATAGTCAAGTTGCTCCCGAATATGCCCAAGGACAAGGAGGCATGTGCGAAAGCCCCGTTAGAGGCATACAACAGAACACTGACCACTTTACTCACCCCCCTTGGTGATTCCATCCGCAGGATACAAGGGTCTGTGTCCACATCAAGAGGAAGGAGGCAGAAGCGCTTTATAGGTGCCATTATAGGCAGTGTAGCTCTTGGGGTTGCGACATCGGCA…
>	834	VI.2.1.1.2.2	VI_k	JN872162	rosella	Belgium	4940	2008	ATGGGCTCCAAACCCCACACCAGGATCCCGGCACCTCTGACGCTGATCACTCGAATCACTCTGGTACTGAGCTGCATCTGCTCGACGAGCTCCCTTGACGGCAGGCCACTTGCAGCTGCGGGGATTGTGGTAACAGGAGATAAAGCAATCAATATATACACCTCATCTCAGACAGGGTCAATCATAGTCAAGTTGCTCCCGAATATGCCCAAAGACAAAGAGGCATGTGCAAAAGCCCCATTAGAGGCATACAACAGAACACTGACCACTTTACTCACCCCCCTTGGTGATTCCATCCGCAGGATACAAGGATCTGTGTCCACATCAGGAGGAAGGAGGCAGAAGCGCTTCATAGGTGCCATTATAGGTAGTGTAGCTCTTGGGGTTGCGACATCGGCA…
>	835	VI.2.1.1.2.2	VI_k	JQ979176	pigeon	China	SDLC	2011	ATGGACTCCAAACCCCACATCAGGATCCCGGCACCTCCGACGCTGATCACTCGAATCACTCTGGTACTGAGCTGCATCTGCTCGACGAGCTCTCTTGATGGCAGGCCACTTGCAGCTGCGGGGATTGTGGTAACAGGAGATAAAGCAATCAATATATACACCTCATCTCAGACAGGGTCAATCATAGTCAAGTTGCTCCCGAATATGCCCAAGGACAAAGAGGCATGTGCGAAAGCCCCACTAGAGGCATACAACAGAACACTGACCACTTTACTCACCCCCCTCGGTGATTCCATCCGCAGGATACAAGGATCTGTGTCCACATCAGGAGGAAGGAGGCAGAAGCGCTTCATAGGTGCCATTATAGGCAGTGTAGCTCTTGGGGTCGCGACATCGGCA…
>	836	VI.2.1.1.2.2	VI_k	JQ993431	pigeon	China	SDS	2011	ATGGGCTCCAAACCCCACATCAGGATCCCGGCACCTCCGACGCTGATCACTCGAATCACTCTGGTACTGAGCTGCATCTGCTCGACAAGCTCTCTTGATGGCAGGCCACTTGCAGCTGCGGGGATTGTGGTAACAGGAGATAAAGCAATCAATATATACACCTCGTCTCAGACAGGGTCAATCATAGTCAAGTTGCTCCCAAATATGCCCAAGGACAAAGAGGCATGTGCGAAAGCCCCACTAGAGGCATACAACAGAACACTGACCACTTTACTCACCCCCCTTGGTGATTCCATCCGCAGGATACAAGGATCTGTGTCCACATCAGGAGGAAGGAGGCAGAAGCGCTTCATAGGTGCCATTATAGGCAGTGTAGCTCTTGGGGTTGCGACATCGGCA…
>	837	VI.2.1.1.2.2	VI_k	JX486552	pigeon	China	LLN_110713	2011	ATGGGCTCCAAACCCCACATCAGGATCCCGGCACCTCTGACGCTGATCACTCGAATCACTCTGGTACTGAGCTGCATCTGCTCGACGAGCTCTCTTGATGGCAGGCCACTTGCAGCTGCGGGGATTGTGGTAACAGGAGATAAAGCAATCAATATATACACCTCATCTCAGACAGGGTCAATCATAGTCAAGTTGCTCCCAAATATGCCCAAGGACAAAGAGGCATGTGCGAAAGCCCCACTAGAGGCATACAACAGAACACTGACCACTTTACTCACCCCCCTTGGTGATTCCATCCGCAGGATACAAGGATCTGTGTCCACATCAGGAGGAAGGAGGCAGAAGCGCTTCATAGGTGCCATTATAGGCAGTGTAGCTCTTGGGGTTGCGACATCGGCA…
>	838	VI.2.1.1.2.2	VI_k	JX901120	pigeon	Belgium	03936_8_	2005	ATGGGCTCCAAACCCCACACCAGGATCCCGGCACCTCTGATGCTGATCACTCGAATTACTCTGGTACTGAGCTGCATCTGCTCGACGAGCTCTCTTGACGGCAGGCCACTTGCAGCTGCGGGGATTGTGGTAACAGGAGATAAAGCAATCAATATATACACCTCATCTCAGACAGGGTCAATTATAGTCAAGTTGCTCCCGAATATGCCCAAGGACAAAGAGGCATGTGCGAAAGCTCCGTTAGAGGCATACAACAGAACACTGACCACCTTACTCACCCCCCTTGGTGATTCCATCCGCAGGATACAAGGATCCGTGTCCACATCAGGAGGAAGGAGGCAGAAGCGCTTCGTAGGTGCCATTATAGGCAGTGTAGCTCTTGGGGTTGCGACATCGGCA…
>	839	VI.2.1.1.2.2	VI_k	JX901122	pigeon	Belgium	11_07574	2011	ATGGGCTCCAAACCCCACATCAGGATCCCGGCACCTCTGACGCTGATCACTCGAATCACTCTGGTACTGAGCTGCATCTGCTCGACGAGCTCTCTTGATGGCAGGCCACTTGCAGCTGCGGGGATTGTGGTAACAGGAGATAAAGCAATCAATATATACACCTCATCTCAGACAGGGTCAATCATAGTCAAGTTGCTCCCGAATATGCCCAAGGACAAAGAAGCATGTGCGAAAGCCCCACTAGAGGCATACAACAGAACACTGACCACTTTACTCACCCCCCTTGGTGATTCCATCCGCAGGATACAAGGATCTGTGTCCACATCAGGAGGAAGGAGGCAGAAGCGCTTCATAGGTGCCATTATAGGCAGTGTAGCTCTTGGGGTTGCGACATCAGCA…
>	840	VI.2.1.1.2.2	VI_k	JX901123	pigeon	Belgium	11_08304	2011	ATGGGCTCCAAACCCCACATCAGGATCCCGGCACCTCTGACGCTGATCACTCGAATCATTCTGGTACTGAGCTGCATCTGCTCGACGAGCTCTCTTGATGGCAGGCCACTTGCAGCTGCGGGGATTGTGGTAACAGGAGATAAAGCAATCAATATATACACCTCATCTCAGACAGGGTCAATCATAGTCAAGTTGCTCCCGAATATGCCCAAGGACAAAGAAGCATGTGCGAAAGCCCCACTAGAGGCATACAACAGAACACTGACCACTTTACTCACCCCCCTTGGTGATTCCATCCGCAGGATACAAGGATCTGTGTCCACATCAGGAGGAAGGAGGCAGAAGCGCTTCATAGGTGCCATTATAGGCAGTGTAGCTCTTGGGGTTGCGACATCAGCA…
>	841	VI.2.1.1.2.2	VI_k	JX901124	pigeon	Belgium	11_09620	2011	ATGGGCTCCAAACCCCACATCAGGATCCCGGCACCTCTGACGCTGATCACTCGAATCACTCTGGTACTGAGCTGCATCTGCTCGACGAGCTCTCTTGATGGCAGGCCACTTGCAGCTGCGGGGATTGTGGTAACAGGAGATAAAGCAATCAATATATACACCTCATCTCAGACAGGGTCAATCATAGTCAAGTTGCTCCCGAATATGCCCAAGGACAAAGAGGCATGTGCGAAAGCCCCACTAGAGGCATACAACAGAACACTGACCACTTTACTCACCCCCCTTGGTGATTCCATCCGCAGGATACAAGGATCTGTGTCCACATCAGGAGGAAGGAGGCAGAAGCGCTTCATAGGTGCCATTATAGGCAGTGTAGCTCTTGGGGTTGCGACATCGGCA…
>	842	VI.2.1.1.2.2	VI_k	KF828884_1	pigeon	China	_BJP13	2013	ATGGGCTCCAAACCCCACATCAGGATCCCGGCACTTCTGGCGCTGATCACTCGAATCACTCTGGTACTGAGATGCATCTGCTCGACAAGCTCTCTTGATGGCAGGCCACTTGCAGCTGCGGGGATTGTGGTAACAGGAGATAAAGCAATCAATATATACACCTCGTCTCAGACAGGGTCAATCATAGTCAAGTTGCTCCCAAATATGCCCAAGGACAAAGAGGCATGTGCGAAAGCCCCACTAGAGGCATACAACAGAACACTGACCACTTTACTCACCCCCCTTGGTGATTCCATCCGCAGGATACAAGGATCTGTGTCCACATCAGGAGGAAGGAGGCAGAAGCGCTTCATAGGTGCCATTATAGGCAGTGTAGCTCTTGGGGTCGCGACATCGGCA…
>	843	VI.2.1.1.2.2	VI_k	KJ607165	pigeon	China	LHLJ_131237	2013	ATGGGCTCCAAACCCCACATCAGGATCCCGGCACCTCTGACGTTGATCACTCGAATCACTCTGGTACTGAGCTGCATCTGCTCGACAAGCTCTCTTGATGGCAGGCCACTTGCAGCTGCGGGGATTGTGGTAACAGGAGATAAAGCAATCAATATATACACCTCGTCTCAGACAGGGTCAATCATAGTCAAGTTGCTCCCAAATATGCCCAAGGACAAAGAGGCATGTGCGAAAGCCCCACTAGAGGCATACAACAGAACACTGACCACTTTACTCACCCCCCTTGGTGATTCCATCCGCAGGATACAAGGATCTGTGTCCACATCAGGAGGAAGGAGGCAGAAGCGCTTCATAGGTGCCATTATAGGCAGTGTAGCTCTTGGGGTTGCGACATCGGCA…
>	844	VI.2.1.1.2.2	VI_k	KJ607166	pigeon	China	LHLJ_131011	2013	ATGGGCTCCAAACCCCACATCAGGATCCCGGCACCTCTGACGCTGATCACTCGAATCACTCTGGTACTGAGCTGCATCTGCTCGACGAGCTCTCTTGATGGCAGGCCACTTGCAGCTGCGGGGATTGTGGTAACAGGAGATAAAGCAATCAATATATACACTTCGTCTCAGACAGGGTCAATCATAGTCAAGTTGCTCCCAAATATGCCCAAGGACAAAGAGGCATGTGCGAAAGCCCCACTAGAGGCATACAACAGAACACTGACCACTTTACTCACCCCCCTTGGTGATTCCATCCGCAGGATACAAGGGTCTGTGTCCACATCAGGAGGAAGGAGGCAGAAGCGCTTCATAGGTGCCATTATAGGCAGTGTAGCTCTTGGGGTTGCGACATCGGCA…
>	845	VI.2.1.1.2.2	VI_k	KJ782376	pigeon	China	NM_0707	2011	ATGGGCTCCAAACCCCACATCAGGATCCCGGCACCTCTGACGCTGATCACTCGAATCACTCTGGTACTGAGCTGCATCTGCTCGACGAGCTCTCTTGATGGCAGGCCACTTGCAGCTGCGGGGATTGTGGTAACAGGAGATAAAGCAATCAATATATACACCTCATCTCAGACAGGGTCAATCATAGTCAAGTTGCTCCCAAACATGCCCAAGGACAAAGAGGCATGTGCGAAAGCCCCACTAGAGGCATACAACAGAACACTGACCACTTTACTCACCCCCCTTGGTGATTCCATCCGCAGGATACAAGGATCTGTGTCCACATCAGGAGGAAGGAGGCAGAAGCGCTTCATAGGTGCCATTATAGGCAGTGTAGCTCTTGGGGTTGCGACATCGGCA…
>	846	VI.2.1.1.2.2	VI_k	KJ808819	pigeon	China	BJ2013	2013	ATGGGCTCCAAACCCCACATCAGGATCCCGGCACCTCTGACGCTGATCACTCGAATCACTCTGGTACTGAGCTGCATCTGCTCGACGAGCTCTCTTGATGGCAGGCCACTTGCAGCTGCGGGGATTGTGGTAACAGGAGATAAAGCAATCAATATATACTCCTCATCTCAGACAGGGTCAATCATAGTCAAGTTGCTCCCAAATATGCCCAAGGACAAAGAGGCATGTGCGAAAGCCCCACTAGAGGCATACAACAGAACACTGACCACTTTACTCACCCCCCTTGGTGATTCCATCCGCAGGATACAAGGATCTGTGTCCACATCAGGAGGAAGGAGGCAGAAGCGCTTCATAGGTGCCATTATAGGCAGTGTAGCTCTTGGGGTTGCGACATCGGCA…
>	847	VI.2.1.1.2.2	VI_k	KM374056	pigeon	China	Yunnan_1111	2013	ATGGACTCCAAACCCCACATCAGGACCCCGGCACCTCCGACGCTGATCACTCGAATCACTCTGGTACTGAGCTGCATCCGCTCGACGAGCTCTCTTGATGGCAGGCCACTTGCGGCTGCGGGGATTGTGGTAACAGGAGATAAAGCAATCAATATATACACCTCATCTCAGACAGGGTCAATCATAGTCAAGTTGCTCCCGAATATGCCCAAGGACAAAGAGGCATGTGCGAAAGCCCCACTAGAGGCATACAACAGAACACTGACCACTTTACTCACCCCCCTCGGTGATTCCATCCGCAGGATACAAGGATCTGTGTCCGCATCAGGAGGAAGGAGGCAGAAGCGCTTCATAGGTGCCATTATAGGCAGTGTAGCTCTTGGGGTTGCGACATCGGCA…
>	848	VI.2.1.1.2.2	VI_k	KM374057	pigeon	China	Anhui_2365	2012	ATGGACTCCAAACCCCACATCAGGATCCCGGCACCTCCGACGCTGATCACTCGAATCACTCTGGTACTGAGCTGCATCTGCTCGACGAGCTCTCTTGATGGCAGGCCACTTGCAGCTGCGGGGATTGTGGTAACAGGAGATAAAGCAATCAATATATACACTTCATCTCAGACAGGGTCAATCATAGTCAAGTTGCTCCCGAATATGCCTAAGGACAAAGAGGCATGTGCGAAAGCCCCACTAGAGGCATACAACAGAACACTGACCACTTTACTCACCCCCCTCGGTGATTCCATCCGCAGGATACAAGGATCTGTGTCCACATCAGGAGGAAGGAGGCAGAAGCGCTTCATAGGTGCCATTATAGGCAGTGTAGCTCTTGGGGTTGCAACATCGGCA…
>	849	VI.2.1.1.2.2	VI_k	KM374058	pigeon	China	Anhui_2369	2012	ATGGACTCCAAACCCCACATCAGGATCCCGGCACCTCCGACGCTGATCACTCGAATCACTCTGGTACTGAGCTGCATCTGCTCGACGAGCTCTCTTGATGGCAGGCCACTTGCAGCTGCGGGGATTGTGGTAACAGGAGATAAAGCAATCAATATATACACTTCATCTCAGACAGGGTCAATCATAGTCAAGTTGCTCCCGAATATGCCCAAGGACAAAGAGGCATGTGCGAAAGCCCCACTAGAGGCATACAACAGAACACTGACCACTTTACTCACCCCCCTCGGTGATTCCATCCGCAGGATACAAGGATCTGTGTCCACATCAGGAGGAAGGAGGCAGAAGCGCTTCATAGGTGCCATTATAGGCAGTGTAGCTCTCGGGGTTGCGACATCGGCA…
>	850	VI.2.1.1.2.2	VI_k	KM374060	pigeon	China	Shanghai_215	2011	ATGGACTCCAAACCCCACATCAGGATCCCGGCACCTCCGACGCTGATCACTCAAATCACTCTGGTACTGAGCTGCATCTGCTCGACGAGCTCTCTTGATGGCAGGCCACTTGCAGCTGCGGGGATTGTGGTAACAGGAGATAAAGCAATCAATATATACACCTCATCTCAGACAGGGTCAATCATAGTCAAGTTGCTCCCGAATATGCCCAAGGACAAAGAGGCATGTGCGAAAGCCCCACTAGAGGCATACAACAGAACACTGACCACTTTACTCACCCCCCTCGGTGATTCCATCCGCAGGATACAAGGATCTGTGTCCACATCAGGAGGAAGGAGGCAGAAGCGCTTCATAGGTGCCATTATAGGCAGTGTAGCTCTTGGGGTTGCGACATCGGCA…
>	851	VI.2.1.1.2.2	VI_k	KM374061	pigeon	China	Zhejiang_2036	2012	ATGGGTTCCAAACCCCACATCAGGATCCCGGCACCTCTGACGCTGATCACTCGAATCACTCTGGTACTGAGCTGCATCTGCTCGACGAGCTCTCTTGATGGCAGGCCACTTGCAGCTGCGGGGATTGTGGTAACAGGAGATAAAGCAATCAATATATACACCTCATCTCAGACAGGGTCAATCATAGTCAAGTTGCTCCCAAATATGCCCAAGGACAAAGAGGCATGTGCGAAAGCCCCAATAGAGGCATACAACAGAACACTGACCACTTTACTCACCCCCCTTGGTGATTCCATCCGCAGGATACAAGGATCTGTGTCCACATCAGGAGAAAGGAGGCAGAAGCGCTTCATAGGTGCCATTATAGGCAGTGTAGCTCTTGGGGTTGCGACATCGGCA…
>	852	VI.2.1.1.2.2	VI_k	KP861633	pigeon	China	SD069	2012	ATGGGCTCCAAACCCCACATCAGGATCCCGGCACCTCTGACGCTGATCACTCGAATCACTCTGGTACTGAGCTGCATCTGCTCGACGAGCTCTCTTGATGGCAGGCCACTTGCAGCTGCGGGGATTGTGGTAACAGGAGATAAAGCAATCAATATATACACCTCATCTCAGACAGGGTCAATCATAGTCAAGTTGCTCCCAAATATGCCCAAGGACAAAGAGGCATGTGCGAAAGCCCCACTAGAGGCATACAACAGAACACTGACCACTTTACTCACCCCCCTTGGTGATTCCATCCGCAGGATACAAGGATCTGTGTCCACATCAGGAGGAAGGAGGCAGAAGCGCTTCATAGGTGCCATTATAGGCAGTGTAGCTCTTGGGGTTGCGACATCGGCA…
>	853	VI.2.1.1.2.2	VI_k	KT163262	pigeon	China	SH_0167	2013	ATGGACTCCAAACCCCACATCAGGATCCCGGCACCTCCGACGCTGATCACTCAAATCACTCTGGTACTGAGCTGCATCTGCTCGACGAGCTCTCTTGATGGCAGGCCACTTGCAGCTGCGGGGATTGTGGTAACAGGAGATAAAGCAATCAATATATACACCTCATCTCAGACAGGGTCAATCATAGTCAAGTTGCTCCCGAATATGCCCAAGGACAAAGAGGCATGTGCGAAAGCCCCACTAGAGGCATACAACAGAACACTGACCACTTTACTCACCCCCCTCGGTGATTCCATCCGCAGGATACAAGGATCTGTGTCCACATCAGGAGGAAGGAGGCAGAAGCGCTTCATAGGTGCCATTATAGGCAGTGTAGCTCTTGGGGTTGCGACATCGGCA…
>	854	VI.2.1.1.2.2	VI_k	KT381592	pigeon	China	Guangdong_GZ293	2014	ATGGACTCCAAACCCCACATCGGGATCCCGGCACCTCCGACGCTGATCACTCGAATCACTCTGGTACTGAGCTGCATCTGCTCGACGAGCTCTCTTGATGGCAGGCCACTTGCAGCTGCGGGGATTGTGGTAACAGGAGATAAAGCAATCAATATATACACCTCATCTCAGACAGGGTCAATCATAGTCAAGTTGCTCCCGAATATGCCCAAGGACAAAGAGGCATGTGCGAAAGCCCCACTGGAAGCATACAACAGAACACTGACCACTTTACTCACCCCCCTCGGTGATTCCATCCGCAGGATACAAGGATCTGTGTCCACATCAGGAGGAAGGAGGCAGAAGCGCTTCATAGGTGCCATTATAGGCAGTGTAGCTCTTGGGGTTGCGACATCGGCA…
>	855	VI.2.1.1.2.2	VI_k	KT381601	pigeon	China	Guangdong_GZ287	2013	ATGGACTCCAAACCCCACATCGGGATCCCGGCACCTCCGACGCTGATCACTCGAATCACTCTGGTACTGAGCTGCATCTGCTCGACGAGCTCTCTTGATGGCAGGCCACTTGCAGCTGCGGGGATTGTGGTAACAGGAGATAAAGCAATCAATATATACACCTCATCTCAGACAGGGTCAATCATAGTCAAGTTGCTCCCGAATATGCCCAAGGACAAAGAGGCATGTGCGAAAGCCCCACTGGAAGCATACAACAGAACACTGACCACTTTACTCACCCCCCTCGGTGATTCCATCCGCAGGATACAAGGATCTGTGTCCACATCAGGAGGAAGGAGGCAGAAGCGCTTCATAGGTGCCATTATAGGCAGTGTAGCTCTTGGGGTTGCGACATCGGCA…
>	856	VI.2.1.1.2.2	VI_k	KT381602	pigeon	China	Guangdong_GZ288	2013	ATGGACTCCAAACCCCACATCAGGATCCCGGCACCTCCGACGCTGATCACTCGAATCACTCTGGTACTGAGCTGCATCTGCTCGACGAGCTCTCTTGATGGCAGGCCACTTGCAGCTGCGGGGATTGTGGTAACAGGAGATAAAGCAATCAATATATACACCTCATCTCAGACAGGGTCAATCATAGTCAAGTTGCTCCCGAATATGCCCAAGGACAAAGAGGCATGTGCGAAAGCCCCACTGGAAGCATACAACAGAACACTGACCACTTTACTCACCCCCCTCGGTGATTCCATCCGCAGGATACAAGGATCTGTGTCCACATCAGGAGGAAGGAGGCAGAAGCGCTTCATAGGTGCCATTATAGGCAGTGTAGCTCTTGGGGTTGCGACATCGGCA…
>	857	VI.2.1.1.2.2	VI_k	KT381603	pigeon	China	Guangdong_GZ290	2013	ATGGACTCCAAACCCCACATCGGGATCCCGGCACCTCCGACGCTGATCACTCGAATCACTCTGGTACTGAGCTGCATCTGCTCGACGAGCTCTCTTGATGGCAGGCCACTTGCAGCTGCGGGGATTGTGGTAACAGGAGATAAAGCAATCAATATATACACCTCATCTCAGACAGGGTCAATCATAGTCAAGTTGCTCCCGAATATGCCCAAGGACAAAGAGGCATGTGCGAAAGCCCCACTGGAAGCATACAACAGAACACTGACCACTTTACTCACCCCCCTCGGTGATTCCATCCGCAGGATACAAGGATCTGTGTCCACATCAGGAGGAAGGAGGCAGAAGCGCTTCATAGGTGCCATTATAGGCAGTGTAGCTCTTGGGGTTGCGACATCGGCA…
>	858	VI.2.1.1.2.2	VI_k	KT381604	pigeon	China	Guangdong_GZ292	2014	ATGGACTCCAAACCCCACATCGGGATCCCGGCACCTCCGACGCTGATCACTCGAATCACTCTGGTACTGAGCTGCATCTGCTCGACGAGCTCTCTTGATGGCAGGCCACTTGCAGCTGCGGGGATTGTGGTAACAGGAGATAAAGCAATCAATATATACACCTCATCTCAGACAGGGTCAATCATAGTCAAGTTGCTCCCGAATATGCCCAAGGACAAAGAGGCATGTGCGAAAGCCCCACTGGAAGCATACAACAGAACACTGACCACTTTACTCACCCCCCTCGGTGATTCCATCCGCAGGATACAAGGATCTGTGTCCACATCAGGAGGAAGGAGGCAGAAGCGCTTCATAGGTGCCATTATAGGCAGTGTAGCTCTTGGGGTTGCGACATCGGCA…
>	859	VI.2.1.1.2.2	VI_k	KU522142	pigeon	Egypt	VRLCU	2014	ATGGGCTCCAAACCCCACATCAGGATCCCGGCACCTCTGACGTTGATCACTCGAATCACTCTGGTACTGAGCTGCATCTGCTCGACAAGCTCTCTTGATGGCAGGCCACTTGCAGCTGCGGGGATTGTGGTAACAGGAGATAAAGCAATCAATATATACACCTCGTCTCAGACAGGGTCAATCATAGTCAAGTTGCTCCCAAATATGCCCAAGGACAAAGAGGCATGTGCGAAAGCCCCACTAGAGGCATACAACAGAACACTGACCACTTTACTCACCCCCCTTGGTGATTCCATCCGCAGGATACAAGGATCTGTGTCCACATCAGGAGGAAGGAGGCAGAAGCGCTTCATAGGTGCCATTATAGGCAGTGTAGCTCTTGGGGTCGCGACATCGGCA…
>	860	VI.2.1.1.2.2	VI_k	KU527559	pigeon	China	Jilin_DH09	2015	ATGGGCTCCAAACCTTCTACCAGGATCCCAGCACCTCTGACGCTGATCACTCGAATCACTCTGGTACTGAGCTGCATCTGCTCGACGAGCTCTCTTGATGGCAGGCCACTTGCAGCTGCGGGGATTGTGGTAACAGGAGATAAAGCAATCAATATATACACCTCATCTCAGACAGGGTCAATCATAGTCAAGTTGCTCCCAAATATGCCCAAGGACAAAGAGGCATGTGCGAAAGCCCCACTAGAGGCATACAACAGAACACTGACCACTTTACTCACCCCCCTTGGTGATTCCATCCGCAGGATACAAGGATCTGTGTCCACATCAGGAGGAAGGAGGCAGAAGCGCTTCATAGGTGCCATTATAGGCAGTGTAGCTCTTGGGGTTGCGACATCGGCA…
>	861	VI.2.1.1.2.2	VI_k	KU527560	pigeon	China	Jilin_NG05	2015	ATGGGCTCCAAACCCCACACCAGGATCCCGGCACCTCTGACGCTGATCACTCGAATCACTCTGGTACTGAGCTGCATCTGCTCGACGAGCTCTCTTGACGGCAGGCCACTTGCAGCTGCGGGGATTGTGGTAACAGGAGATAAAGCAATCAATATATACACCTCATCTCAAACAGGGTCAATCATAGTCAAGTTGCTCCCAAATATGCCCAAGGACAAAGAGGCATGTGCGAAGGCCCCACTAGAGGCATACAACAGAACACTGACCACTTTACTCACCCCCCTTGGTGATTCCATCCGCAGGATACAAGGATCTGTATCCACATCGGGAGGAAGGAGGCAGAAGCGCTTCATAGGTGCCATTATAGGCAGTGTAGCTCTTGGGGTTGCGACATCGGCA…
>	862	VI.2.1.1.2.2	VI_k	KX710210_1	pigeon	India	D168	2015	ATGGGCTCCAAACCCTCCATCAGGATCCCGGTACCTCTGACGCTGATCACTCGAATCACTCTGGTACTGAGCTGCATCTGCTCGACGGGCTCTCTTGATGGCAGGCCACTTGCAGCTGCGGGGATTGTGGTAACAGGAGATAAAGCAATCAATATATACTCCTCATCTCAGACAGGGTCAATCATAGTCAAGTTGCTCCCAAATATGCCCAAGGACAAAGAGGCATGTGCGAAAGCCCCACTAGAGGCATACAACAGAACACTGACCACTTTACTCACCCCCCTTGGTGATTCCATCCGCAGGATACAAGGATCTGTGTCCACATCAGGAGGAAGGAGGCAGAAGCGCTTCATAGGTGCCATTATAGGCAGTGTAGCTCTTGGGGTTGCGACATCGGCA…
>	863	VI.2.1.1.2.2	VI_k	KY788663_1_	Grey_heron	China	GD_GZ333	2015	ATGGACTCCAAACCCCACATCAGGATCCCGGCACCTCCGACGCTGATCACTCGAATCACTCTGGTACTGAGCTACATCTGCTCGACGAGCTCTCTTGATGGCAGGCCACTTGCAGCTGCGGGGATTGTGGTAACAGGAGATAAAGCAATCAATATATACACCTCATCCCAGACAGGGTCAATCATAGTCAAGTTGCTCCCGAATATGCCCAAGGACAAAGAGGCATGTGCGAAAGCCCCACTAGAGGCATACAACAGAACACTGACCACTTTACTCACCCCCCTCGGTGATTCCATCCGCAGGATACAAGGATCTGTGTCCACATCAGGAGGAAGGAGGCAGAAGCGCTTCATAGGTGCCATTATAGGCAGTGTAGCTCTTGGGGTTGCGACATCGGCA…
>	864	VI.2.1.1.2.2	VI_k	KY788667_1_	European_turtle_dove	China	GD_GZ23	2015	ATGGACTCCAAACCCCACATCAGGATCCCGGCACCTCCGACGCTGATCACTCGAACCACTCTGGTACTGAGCTACATCTGCTCGACGAGCTCTCTTGATGGCAGGCCACTTGCAGCTGCGGGGATTGTGGTAACAGGAGATAAAGCAATCAATATATACACCTCATCCCAGACAGGGTCAATCATAGTCAAGTTGCTCCCGAATATGCCCAAGGACAAAGAGGCATGTGCGAAAGCCCCACTAGAGGCATACAACAGAACACTGACCACTTTACTCACCCCCCTCGGTGATTCCATCCGCAGGATACAAGGATCTGTGTCCACATCAGGAGGAAGGAGGCAGAAGCGCTTCATAGGTGCCATTATAGGCAGTGTAGCTCTTGGGGTTGCGACATCGGCA…
>	865	XXI	VI_l	KC205475	chicken	Ethiopia	ETH10065	2011	ATGGGCTCCAGATCTTCTACCAGAATCCCAGCACCTCTGACACTGATCGCCCAAATTATGTTGATATTGAGCTGTATCTGTCCGACAAACCCTCTTGACGGCAGGTCTCTTGCAGCTGCAGGAATCGTGGTAACAGGAGACAAAGCAGTTAATATATACACCTCATCTCAGACGGGATCAATCATAGTCAAATTGCTCCCAAACATGCCCAAAGATAAAGAGGCGTGTGCAAAAGCCCCATTAGAAGCATATAACAGAACACTGACCGCTTTACTCACCCCTCTCGGTGATTCCATCCGCAGGATACAGGGGTCTGTATCCAAGTCAGGAGGAAGGAGACAGAAACGCTTCGTAGGTGCCATTATTGGCAGTGTAGCTCTTGGGGTCGCAACATCAGCA…
>	866	XXI	VI_l	KC205476	chicken	Ethiopia	ETH_10073	2011	ATGGGCTCCAGATCTTCTACCAGAATCCCAGCACCTCTGATGCTGACCGTCCAAATTCTGTTGATATTGAGCTGCATCTGTCCGACAAACCCTCTTGACGGCAGGCCTCTTGCAGCTGCGGGAATCGTGGTAACGGGAGACAAAGCAGTTAATATATACACCTCATCTCAGACGGGATCAATCATAGTCAAGTTGCTCCCAAACATGCCCAAAGATAAAGAGGCGTGTGCAAAAGCCCCATTAGAAGCATACAACAGAACACTGACCGCTTTACTCACCCCTCTCGGTGATTCTATCCGCAGGATACAGGGGTCTGTATCCAAGTCGGGAGGAAGAAGACGGAAACGCTTCGTAGGTGCCATTATCGGCAGTGTAGCTCTTGGGGTCGCAACATCAGCA…
>	867	XXI	VI_l	KC205477	chicken	Ethiopia	ETH8755	2011	ATGGGCTCCAGATCTTCTACCAGAATCCCAGCACCTGTGACGCTGACTGCCCAAATTATGTTGATATTGAGCTGTATCTGTCCGACAAACCCTCTTGACGGCAGGTCTCTTGCAGCTGCAGGAATTGTGGTAACAGGAGACAAAGCAGTTAATATATACACCTCATCTCAGACGGGATCAATCATAGTCAAGTTGCTCCCAAACATGCCCAAAGATAAAGAGGCGTGTGCAAAAGCCCCATTAGAAGCATACAACAGAACACTGACCGCTTTACTCACCCCTCTCGGTGATTCTATCCGCAGGATACAGGGGTCCGTATCCAAGTCAGGAGGAAGGAGACAGAAACGCTTCGTAGGTGCCATTATTGGCAGTGTAGCTCTTGGGGTCGCAACATCAGCA…
>	868	XXI	VI_l	KC205478	chicken	Ethiopia	ETHAN01	2011	ATGGGCTCCAGATCTTCTACCAGAACCCCAGCACCTGTGACGCTGACTGCCCAAATTATGTTGATATTGAGCTGTATCTGTCCGGCAAACCCTCTTGACGGCAGGTCTCTTGCAGCTGCAGGAATTGTGGTAACAGGAGACAAAGCAGTTAATATATACACCTCATCTCAGACGGGATCAATCATAGTCAAGTTGCTCCCGAACATGCCCAAAGATAAAGAGGCGTGTGCAAAAGCCCCATTAGAAGCATACAACAGAACCCTGACCGCTTTACTCACCCCTCTCGGCGATTCCATCCGCAGGATACAGGGGTCTGTATCCAAGTCAGGAGGAAGGAGACAGAAACGCTTCGTAGGTGCCATTATTGGCAGTGTAGCTCTTGGGGTCGCAACATCAGCA…
>	869	XXI	VI_l	KC205479	chicken	Ethiopia	ETHMG1C	2011	ATGGGCTCCAGATCTTCTACCAGAACCCCAGCACCTGTGACGTTGACTGCCCAAATTATGTTGATATTGAGCTGTATCTGTCCGACAAACCCTCTTGACGGCAGGTCTCTTGCAGCTGCAGGAATTGTGGTAACAGGAGACAAAGCAGTTAATATATACACCTCATCTCAGACGGGATCAATCATAGTCAAGTTGCTCCCAAACATGCCCAAAGATAAAGAGGCGTGTGCAAAAGCCCCGTTAGAAGCATACAACAGAACACTGACCGCTTTACTCACCCCTCTCGGTGATTCTATCCGCAGGATACAGGGGTCTGTATCCAAGTCAAGAGGAAGGAGACATAAACGCTTCGTAGGTGCCATTATTGGCAGTGTAGCTCTTGGGGTCGCAACATCAGCA…
>	870	XXI	VI_l	KJ958913	chicken	Ethiopia	13VIR3936_1	2012	ATGGGCTCCAGATCTTCTACCAGAATCCCAGCACCTGTGACGCTGACTGCCCAAATTATGTTGATATTGAGCTGTATCTGTCCGACAAACCCTCTTGACGGCAGGTCTCTTGCAGCTGCAGGAATTGTGGTAACAGGAGACAAAGCAGTTAATATATACACCTCATCTCAGACGGGATCAATCATAGTCAAGTTGCTCCCAAACATGCCCAGAGACAAAGAGGCATGTGCAAAAGCCCCATTAGAAGCATACAACAGAACACTGACCGCTTTACTCACCCCTCTCGGCGACTCCATCCGCAGGATACAGGGGTCCGCATCCAAGTCAGGAGGAAGGAGACAGAAACGCTTCGCAGGTGCCATTATTGGCAGTGTAGCTCTCGGGGTCGCAACATCAGCA…
>	871	XXI	VI_l	KJ958914	chicken	Ethiopia	13VIR3936_27	2012	ATGGGCTCCAGATCTTCTACCAAAATCCCAGCACCTGTGACGCTGACTGCCCAAATTATGTTGATATTGAGCTGTATCTGTCCGACAAACCCTCTTGACGGCAGGTCTCTTGCAGCTGCAGGAATTGTGGTAACAGGAGACAAAGCAGTTAATATATACACCTCATCTCAGACGGGATCAATCATAGTCAAGTTGCTCCCAAACATGCCCAAAGATAAAGAGGCATGTGCAAAAGCCCCATTAGAAGCATACAACAGAACACTGACCGCTTTACTCACCCCTCTCGGTGACTCTATCCGCAGGATACAGGGGTCCGTATCCAAGTCAGGAGGAAGGAGACAGAAACGCTTCGTAGGTGCCATTATTGGCAGTGTAGCTCTCGGGGTCGCAACATCAGCA…
>	873	XXI.1.2	VI_m	KU862297	pigeon	Pakistan	Lahore_AW_1	2014	ATGGGCTCCAAACCTTCTACCAGGATCCCAATACCTCTAATGCTGATCACCCGAATCATGTTGATATTGAGCTGCATCTGTCTGACAAACTCTCTTGACGGCAGGCCACTTGCAGCTGCGGGGATTGTGGTAACAGGAGATAAAGCAGTCAACATATACACCTCGTCTCAAACGGGGTCAATCATAGTTAAGTTGCTCCCAAATATGCCCAAGGATAAGGAGGCGTGTGCAAAAGCCCCCTTAGAAGCATACAACAGAACACTGACTACTTTACTCACCCCCCTTGGTGATTCCATCCGCAGGATACAAGGGTCTGTGTCCACATCAGGAGGAAGGAGACAGAAACGCTTTATAGGTGCCATTATCGGTAGTGTAGCTCTTGGGGTCGCGACATCGGCG…
>	874	XXI.1.2	VI_m	KU862298	pigeon	Pakistan	Lahore_AW_2	2015	ATGGGCTCCAAATCCTCTACCAGGATCCTAACACCTCTGATGCTGATCACCCGAATCATGTTGATATTGAGCTGCATCTGTCTGACAAACTCTCTTGACGGCAGGCCTCTTGCAGCTGCGGGGATTGTGGTAACAGGAGATAAAGCAGTCAACATATACACCTCGTCTCAAACGGGGTCAATCATAGTTAAGTTGCTCCCAAATATGCCCAAGGATAAGGAGGCGTGCGCAAAAGCCCCCTTAGAAGCATACAACAGAACACTGACTACTTTGCTCACCCCCCTTGGTGATTCCATTCGCAGGATACAAGGGTCTGTGTCCACGTCAGGAGGAAGGAGACAGAGACGCTTTATAGGTGCCATTATCGGTGGTGTAGCTCTTGGGGTTGCGACATCAGCA…
>	875	XXI.1.2	VI_m	KU885949	pigeon	Pakistan	MZS_UVAS	2014	ATGGGCTCCAAATCCTCTACCAGGATCCCAACACCTCTGATGCTGATCACCCGAATCATGTTGATATTGAGCTGCATCTGTCTGACAAACTCTCTTGACGGCAGGCCTCTTGCAGCTGCGGGGATTGTGGTAACAGGAGACAAAGCAGTCAACATATACACCTCGTCTCAAACGGGGTCAATCATAGTTAAGTTGCTCCCAAATATGCCCAAGGATAAGGAGGCGTGCGCAAAAGCCCCCTTAGAAGCATACAACAGAACACTGACTACTTTACTCACCCCCCTTGGTGATTCCATTCGCAGGATACAAGGGTCTGTGTCCACGTCAGGAGGAAGGAGACAGAAACGCTTTATAGGTGCCATTATCGGTGGTGTAGCTCTTGGGGTTGCGACATCAGCA…
>	876	XXI.1.2	VI_m	KX236100	Pigeon	Pakistan	21A	2015	ATGGGCTCCAAATCCTCTACCAGGATCCTAACACCTCTGATGCTGATCACCCGAATCATGTTGATATTGAGCTGCATCTGTCTGACAAACTCTCTTGACGGCAGGCCTCTTGCAGCTGCGGGGATTGTGGTAACAGGAGATAAAGCAGTCAACATATACACCTCGTCTCAAACGGGGTCAATCATAGTTAAGTTGCTCCCAAATATGCCCAAGGATAAGGAGGCGTGCGCAAAAGCCCCCTTAGAAGCATACAACAGAACACTGACTACTTTGCTCACCCCCCTTGGTGATTCCATTCGCAGGATACAAGGGTCTGTGTCCACGTCAGGAGGAAGGAGACAGAGACGCTTTATAGGTGCCATTATCGGTGGTGTAGCTCTTGGGGTTGCGACATCAGCA…
>	877	XXI.1.2	VI_m	KX236101	Pigeon	Pakistan	25A	2015	ATGGGCTCCAAACCTTCTACCAGGATCCCAATACCTCTAATGCTGATCACCCGAATCATGTTGATATTGAGCTGCATCTGTCTGACAAACTCTCTTGACGGCAGGCCTCTTGCAGCTGCGGGGATTGTGGTAACAGGAGATAAAGCAGTCAACATATACACCTCGTCTCAAATGGGGTCAATCATAGTTAAGTTGCTCCCAAATATGCCCAAGGATAAGGAGGCGTGTGCAAAAGCCCCCTTAGAAGCATACAACAGAACACTGACTACTTTACTCACCCCCCTTGGTGATTCCATCCGCAGGATACAAGGGTCTGTGTCCACATCAGGAGGAAGGAGACAGAAACGCTTTATAGGTGCTATTATCGGTAGTGTAGCTCTTGGGGTCGCGACATCGGCG…
>	878	XXI.1.2	VI_m	KY042135	Pigeon	Pakistan	22A	2015	ATGGGCTCCAAATCCTCTACCAGGATCCCAACCCCTCTGATGCTGATCACCCGAATCATATTGATATTGAGCTGCATCTGTCTGACAAACTCTCTTGACGGCAGGCCTCTTGCAGCCGCGGGGATTGTGGTAACAGGAGATAAAGCAGTCAACATATACACCTCGTCTCAAACAGGGTCAATCATAGTTAAGTTGCTCCCAAATATGCCTAAGGATAAGGAGGCGTGCGCAAAAGCCCCCTTAGAAGCATACAACAGAACACTGACTACTTTACTCACCCCCCTTGGTGATTCCATTCGCAGGATACAAGGGTCTGTGTCCACGTCAGGAGGAAGGAGACAGAAACGCTTTATAGGTGCCATTATCGGTGGTGTAGCTCTTGGGGTTGCGACATCGGCA…
>	879	XXI.1.2	VI_m	KY042140	Pigeon	Pakistan	Jallo_Lahore_221A	2016	ATGGGCTCCAAACCTTCTACCAGGATCCCAATACCTCTAATGCTGATCACCCGAATCATGTTGATATTGAGCTGCATCTGTCTGACAAACTCTCTTGACGGCAGGCCTCTTGCAGCTGCGGGGATTGTGGTAACAGGAGATAAAGCAGTCAACATATACACCTCGTCTCAAATGGGGTCAATCATAGTTAAGTTGCTCCCAAATATGCCCAAGGATAAGGAGGCGTGTGCAAAAGCCCCCTTAGAAGCATACAACAGAACACTGACTACTTTACTCACCCCCCTTGGTGATTCCATCCGCAGGATACAAGGGTCTGTGTCCACATCAGGAGGAAGGAGACAGAAACGCTTTATAGGTGCTATTATCGGTAGTGTAGCTCTTGGGGTCGCGACATCGGCG…
>	880	XXI.1.2	VI_m	KY042141	Pigeon	Pakistan	Jallo_Lahore_221B	2016	ATGGGCTCCAAACCTTCTACCAGGATCCCAATACCTCTAATGCTGATCACCCGAATCATGTTGATATTGAGCTGCATCTGTCTGACAAACTCTCTTGACGGCAGGCCTCTTGCAGCTGCGGGGATTGTGGTAACAGGAGATAAAGCAGTCAACATATACACCTCGTCTCAAACGGGGTCAATCATAGTTAAGTTGCTCCCAAATATGCCCAAGGATAAGGAGGCGTGTGCAAAAGCCCCCTTAGAAGCATACAACAGAACACTGACTACTTTACTCACCCCCCTTGGTGATTCCATCCGCAGGATACAAGGGTCTGTGTCCACGTCAGGAGGAAGGAGACAGAAACGCTTTATAGGTGCTATTATCGGTAGTGTAGCTCTTGGGGTCGCGACATCGGCG…
>	892	VI.2.1.1.1	VI_n	EU477188	Dove	USA_Texas_	TX_B_2580	2004	ATGGGCTCCAAACCCTCCACCAGGATCCCGGCACCTCTAATGCTGATCACCCGAATCACTCTGATACTGAGCTGCATCTGCCTGACGAGCTCTCTTGATGGTAGGCCTCTTGCAGCTGCGGGGATTGTGGTAACAGGAGATAAAGTGATCAATATATACACCTCGTCTCAGACAGGGTCAATCATAGTCAAGTTGCTCCCGAATATGCCCAAGGACAAAGAGGCATGTGCAAAAGCCCCACTAGAGGCATACAACAGAACACTGACCACTCTACTCACCCCCCTTGGTGATTCCATCCGCAGGATACAAGGGTCTGTATCCACATCAGGAGTAAGGAGGAAGAAGCGCTTTATAGGTGCCATTATAGGCAGTGTAGCTCTTGGGGTTGCGACATCGGCA…
>	893	VI.2.1.1.1	VI_n	EU477190	pigeon	USA_Texas_	TX3503	2004	ATGGGCTCCAAACCCTCCACCAGGATCCCGGCACCTCTAATGCTGATCACCCGAATCACTCTGATACTGAGCTGCATCTGCCTGACGAGCTCTCTTGATGGCAGGCCTCTTGCAGCTGCGGGGATTGTGGTAACAGGAGATAAAGTGATCAATATATACACCTCGTCTCAGACAGGGTCAATCATAGTCAAGTTGCTCCCGAATATGCCCAAGGACAAAGAGGCATGTGCAAAAGCCCCACTAGAGGCATACAACAGAACACTGACCACTCTACTCACCCCCCTTGGTGATTCCATCCGCAGGATACAAGGGTCTGTATCCACATCAGGAGTAAGGAGGAAGAAGCGCTTTATAGGTGCCATTATAGGCAGTGTAGCTCTTGGGGTTGCGACATCGGCA…
>	894	VI.2.1.1.1	VI_n	EU477191	Eurasian_collared_dove	USA_Texas_	TX3988	2005	ATGGGCTCCAAACCCTCCACCAGGATCCCAGCACCTCTAATGCTGATCACCCGAATCACTCTGATACTGAGCTGCATCTGCCTGACGAGCTCTCTTGATGGCAGGCCTCTTGCAGCTGCGGGGATTGTGGTAACAGGAGATAAAGTGATCAATATATACACCTCGTCTCAGACAGGGTCAATCATAGTCAAGTTGCTCCCGAATATGCCCAAGGACAAAGAGGCATGTGCAAAAGCCCCACTAGAGGCATACAACAGAACACTGACCACTTTACTCACCCCCCTTGGTGATTCCATCCGCAGGATACAAGGGTCTGTATCCACATCAGGAGTAAGGAGGAAGAAGCGCTTTATAGGTGCCATTATAGGCAGTGTAGCTCTTGGGGTTGCGACATCGGCA…
>	895	VI.2.1.1.1	VI_n	EU477192	Eurasian_collared_dove	USA_Texas_	TX4156	2005	ATGGGCTCCAAACCCTCCACCAGGATCCCGGCACCTCTAATGCTGATCACCCGAATCACTCTGATACTGAGCTGCATCTGCCTGACGAGCTCTCTTGATGGCAGGCCTCTTGCAGCTGCGGGGATTGTGGTAACAGGAGATAAAGTGATCAATATATACACCTCGTCTCAGACAGGGTCAATCATAGTCAAGTTGCTCCCGAATATGCCCAAGGACAAAGAGGCATGTGCAAAGGCCCCACTAGAGGCATACAACAGAACACTGACCACTCTACTCACCCCCCTTGGTGATTCCATCCGCAGGATACAAGGGTCTGTATCCACATCAGGAGTAAGGAGGAAGAAGCGCTTTATAGGTGCCATTATAGGCAGTGTAGCTCTTGGGGTTGCGACATCGGCA…
>	896	VI.2.1.1.1	VI_n	EU477195	Eurasian_collared_dove	USA	TX6295	2006	ATGGGCTCCAAACCCTCCACCAGGATCCCGGCACCTCTAATGCTGATCACCCGAATCACTCTGATACTGAGCTGCATCTGCCTGACGAGCTCTCTCGATGGCAGGCCTCTTGCAGCTGCAGGGATTGTGGTAACAGGAGATAAAGTGATCAATATATACACCTCGTCTCAGACAGGGTCAATCATAGTCAAGTTGCTCCCGAATATGCCCAAGGACAAAGAGGCATGTGCAAAAGCCCCACTAGAGGCATACAACAGAACACTGACCACTTTACTCACCCCCCTTGGTGATTCCATCCGCAGGATACAAGGGTCTGTATCCACATCAGGAGTAAGGAGGAAGAAGCGCTTTATAGGTGCCATTATAGGCAGTGTAGCTCTTGGGGTTGCGACATCGGCA…
>	897	VI.2.1.1.1	VI_n	JN872170	pigeon	USA	Texas_5254_12	2010	ATGGGTTCCAAACCCTCCACCAGGATCCCGGCACCTCTAATGCTGATCACCCGAATCACTCTGATACTGAGCTGCATTTGCCTGACGAGCTCTCTTGATGGCAGGCCTCTTGCAGCTGCGGGGATTGTGGTAACAGGAGACAAAGTGATCAATATATACACCTCGTCTCAGACAGGGTCAATCATAGTCAAGTTGCTCCCGAATATGCCCAAGGACAAAGAGGCATGTGCAAAAGCCCCACTAGAGGCATACAACAGAACACTGACCGCTTTACTCACCCCCCTTGGTGATTCCATCCGCAGGATACAAGGGTCTGTATCCACATCAGGAGTAAGGAGGAAGAAGCGCTTTATAGGTGCCATTATAGGCAGTGTAGCTCTTGGGGTTGCGACATCGGCA…
>	898	VI.2.1.1.1	VI_n	JN872178	turkey	USA	Louisiana_331309_	2004	ATGGGCTCCAAACCCTCCACCAGGATCCCGGCACCTCTAATGCTGATCACCCGAATCACTCTGATACTGAGCTGCATCTGCCTGACGAGCTCTCTTGATGGCAGGCCTCTTGCAGCTGCGGGGATTGTGGTAACAGGAGATAAAGTGATCAATATATACACCTCGTCTCAGACAGGGTCAATCATAGTCAAGTTGCTCCCGAATATGCCCAAGGACAAAGAGGCATGTGCAAAAGCCCCACTAGAGGCATACAACAGAACACTGACCACTCTACTCACCCCCCTTGGTGATTCCATCCGCAGGATACAAGGGTCTGTATCCACATCAGGAGTAAGGAGGAAGAAGCGCTTTATAGGTGCCATTATAGGCAGTGTAGCTCTTGGGGTTGCGACATCGGCA…
>	899	VI.2.1.1.1	VI_n	JN872179	pigeon	USA	Nevada_241851_	2003	ATGGGCTCCAAACCCTCCACCAGGATCCCGGCACCTCTGATGCTGATCACCCGAATTACTCTGATACTGAGCTGCATCTGCCTGACGAGCTCTCTTGATGGCAGGCCTCTTGCAGCTGCGGGGATTGTGGTAACAGGAGATAAAGTGATCAATATATACACCTCATCTCAGACAGGGTCAATCATAGTCAAGTTGCTCCCGAATATGCCCAAGGACAAAGAGGCATGTGCAAAAGCCCCATTAGAGGCATACAACAGAACACTGACCACTTTACTCACCCCCCTTGGTGATTCTATCCGCAGGATACAAGGGTCTGTGTCCACATCAGGAGTAAGGAGGAAGAAGCGCTTTATAGGTGCCATTATAGGCAGTGTAGCTCTTGGGGTTGCGACATCGGCA…
>	900	VI.2.1.1.1	VI_n	JX901342	pigeon	USA	MN_0713	2007	ATGGGCTCCAAACCCTCCACCAGGATCTCGGCACCTCTGATGCTGATCACCCGAATTACTCTGATACTGAGCTGCATCTGCCTGACGAGCTCTCTTGATGGCAGGCCTCTTGCAGCTGCGGGGATTGTGGTAACAGGAGATAAAGTGATCAATATATACACCTCATCTCAGACAGGGTCAATCATAGTCAAGTTGCTCCCGAATATGCCCAAGGACAAAGAGGCATGTGCAAAAGCCCCATTAGAGGCATACAACAGAACATTGACCACTTTACTCACCCCCCTTGGTGATTCCATCCGCAGGATACAAGGGTCTGTGTCCACATCAGGAGTAAGGAGGAAGAAGCGCTTTATAGGTGCCATTATAGGCAGTGTAGCTCTTGGGGTTGCGACATCGGCA…
>	901	VI.2.1.1.1	VI_n	MG018205	ECDO	USA_TX	1179_kidney_26041_3_C	2014	ATGGGCTCCAAACCCTCCACCAAGATCCCGGCACCTCTAATGCTGATCACCCGAATCACTCTGATACTGAGTTGCATCTGCCTGACGAGCTCTCTTGATGGCAGGCCTCTTGCAGCTGCGGGGATTGTGGTAACAGGAGATAAAGTGATCAATATATACACCTCGTCTCAGACAGGGTCAATCATAGTCAAGTTGCTCCCGAACATGCCCAAAGATAAAGAGGCATGTGCAAAAGCCCCACTAGAGGCATACAACAGAACACTGACCACTTTACTCACCCCCCTTGGTGATTCCATCCGCAGGATACAAGGGTCTGTATCCACATCAGGAGTAAGGAGGAAGAAGCGCTTTATAGGTGCCATTATAGGCAGTGTAGCTCTTGGGGTTGCGACATCGGCG…
>	902	VI.2.1.1.1	VI_n	MG018206	ECDO	USA_TX	1180_kidney_26041_4_C	2014	ATGGGCTCCAAACCCTCCACCAAGATCCCGGCACCTCTAATGCTGATCACCCGAATCACTCTGATACTGAGTTGCATCTGCCTGACGAGCTCTCTTGATGGCAGGCCTCTTGCAGCTGCGGGGATTGTGGTAACAGGAGATAAAGTGATCAATATATACACCTCGTCTCAGACAGGGTCAATCATAGTCAAGTTGCTCCCGAACATGCCCAAAGATAAAGAGGCATGTGCAAAAGCCCCACTAGAGGCATACAACAGAACACTGACCACTTTACTCACCCCCCTTGGTGATTCCATCCGCAGGATACAAGGGTCTGTATCCACATCAGGAGTAAGGAGGAAGAAGCGCTTTATAGGTGCCATTATAGGCAGTGTAGCTCTTGGGGTTGCGACATCGGCG…
>	903	VI.2.1.1.1	VI_n	MG018208	ECDO	USA_UT	1181_spleen_26594_1_A	2015	ATGGGCTCCAAGCCCTCCACCAGGATCCCGGCACCTTTAATGCTGATCACCCGAATCACTCTGATACTGAGCTGCATCTGTCTGACGAGCTCTCTTGATGGCAGGCCTCTTGCAGCTGCGGGGATTGTGGTAACAGGAGAAAAAGTGATCAATATATACACCTCGTCTCAGACAGGGTCAATCATAGTCAAGTTGCTCCCGAATATGCCCAAAGATAAAGAGGCATGTGCAAAAGCCCCACTAGAGGCATATAACAGAACACTAACCACTTTACTCACCCCCCTTGGTGATTCCATCCGCAGGATACAAGGGTCCGTATCCACATCAGGAGTTAGGAGGAAGAAGCGCTTTATAGGTGCCATTATAGGCAGTGTAGCTCTTGGGGTTGCAACATCGGCG…
>	904	VI.2.1.1.1	VI_n	MG018209	ECDO	USA_TX	1182_spleen_26877_2_C	2016	ATGGGCTCCAAACCCTCCACCGGGATCCCGGCACCCTTAATGCTGACCACCCGAATCACTCTGATACTGAGCTGCATCTGTCTGACGAGCTCTCTTGATGGCAGGCCTCTTGCAGCTGCGGGGATTGTGGTAACAGGAGAAAAAGTGATCAATATATACACCTCGTCTCAGACAGGGTCAATCATAGTCAAGTTGCTCCCGAATATGCCCAAAGATAAAGAGGCATGTGCAAAAGCCCCACTAGAGGCATACAACAGAACACTAACCACTTTACTCACCCCCCTTGGTGATTCCATCCGCAGGATACAAGGTTCCGTATCCACATCAGGAGTTAGGAGGAAGAAGCGCTTTATAGGTGCCATTATAGGCAGTGTAGCTCTTGGGGTTGCAACATCGGCG…
>	905	VI.2.1.1.1	VI_n	MG018210	ECDO	USA_TX	1184_kidney_26981_2_C	2015	ATGGGCTCCAAACCCTCCACCAGGATCCCGACACCTTTAATGCTGATCACCCGAATCACTCTGATACTGAGCTGCATCTGTCTAACGAGCTCTCTTGATGGCAGGCCTCTTGCAGCTGCGGGGATTGTGGTAACAGGAGAAAAAGTGATCAATATATACTCCTCGTCTCAGACAGGGTCAATCATAGTCAAGTTGCTCCCGAATATGCCCAAAGATAAAGAGGCATGTGCAAAAGCCCCACTAGAGGCATACAACAGAACACTAACCACTTTACTCACCCCCCTTGGTGATTCCATCCGCAGGATACAAGGGTCCGTATCCACATCAGGAGTTAGGAGGAAGAAGCGCTTTATAGGTGCCATTATAGGCAGTGTAGCTCTTGGGGTTGCAACATCGGCG…
>	906	VI.2.1.1.1	VI_n	MG018211	ECDO	USA_TX	1185_kidney_26981_3_A	2015	ATGGGCTCCAAACCCTCCACCAGGATCCCGACACCTTTAATGCTGATCACCCGAATCACTCTGATACTGAGCTGCATCTGTCTAACGAGCTCTCTTGATGGCAGGCCTCTTGCAGCTGCGGGGATTGTGGTAACAGGAGAAAAAGTGATCAATATATACTCCTCGTCTCAGACAGGGTCAATCATAGTCAAGTTGCTCCCGAATATGCCCAAAGATAAAGAGGCATGTGCAAAAGCCCCACTAGAGGCATACAACAGAACACTAACCACTTTACTCACCCCCCTTGGTGATTCCATCCGCAGGATACAAGGGTCCGTATCCACATCAGGAGTTAGGAGGAAGAAGCGCTTTATAGGTGCCATTATAGGCAGTGTAGCTCTTGGGGTTGCAACATCGGCG…
>	907	VI.2.1.1.1	VI_n	MG018213	ECDO	USA_KS	1191_spleen_W16_453_3	2016	ATGGGCTCCAAACCTTCCACCAGGATCCCGGCTTCTTTAGTGCTGATCACCCGAATCACTCTGATACTGAGCTGCATCTGTCTGACGAGCTCTCTTGATGGCAGGCCTCTTGCAGCTGCGGGGATTGTGGTAACAGGAGAAAAAGTGATCAATATATACACCTCGTCTCAGACAGGGTCAATCATAGTCAAGTTGCTCCCGAACATGCCCAAAGATAAAGAGGCATGTGCAAAAGCCCCACTAGAGGCATACAACAGAACACTAACCACTTTACTCACCCCCCTTGGTGACTCCATCCGCAGGATACAAGGGTCCGTATCCACATCAGGAGTAAAGAGGAAGAAGCGCTTTATAGGTGCCATTATAGGCAGTGTAGCTCTTGGGGTTGCAACATCGGCG…
>	913	VII	VII	U62620	chicken	Taiwan		1995	ATGGGCTCCGAACCTTCTACCAGGGTCCCAGTACCTCTGATGCTGATCACTCGGATTATGCTAATATTAAACTGTATCTGTCTGACAAGCTCTCTTGACGGCAGGCCTCTTGCAGCTGCAGGGATTGTAGTGACAGGAGATAAGGCAGTTAATATATACACCTCATCTCAGACAGGGTCAATCATAGTCAAGTTGCTCCCAAATATGCCCAAGGATAAAGAGGCGTGTGCAAAAACCCCGTTAGAGGCATATAACAGAACACTGACTACCTTGCTCACTCCCCTCGGCGATTCCATCCGCAAGATCCAAGGGTCTGTGTCCACATCTGGAGGAAGGAGACAGAAACGCTTTATAGGTGCTGTTATTGGCAGTGTAGCTCTTGGGGTTGCAACAGCGGCA…
>	914	VII.1.1	VII	MK006002	chicken	Korea	95_119	1995	ATGGGCTCCAAACCTTCTACCAGGATCCCAGCACCTCTGATGCTGATCACTCGGATTATGCTGGTATTGGGCTGTATCCGTCTGACAAGCTCCCTTGACGGTAGGCCTCTTGCAGCTGCAGGAATTGTAGTAACAGGAGATAAGGCAGTCAATATATACACCTCGTCTCAGACAGGGTCAATCATAGTCAAGTTGCTCCCGAATATGCCCAAGGATAAAGAGGCGTGTGCAAAAGCCCCGTTAGAGGCATATAACAGAACACTGACTACTTTGCTCACTCCTCTTGGCGATTCCATCCGCAAGATCCAAGGGTCTGTGTCCACGTCTGGAGGAAGGAGACAGAAACGCTTTATAGGTGCCGTTATTGGCAGTGTAGCTCTTGGGGTTGCAACAGCGGCA…
>	916	VII.2	VII_a	JN986837	chicken	Netherlands	152608_ancestral	1993	ATGGGCTCCAAACCTTCTACCAGGACCCCAGTACCCCTGATGCTGATCACTCGGATTATGCTGATATCAAGCTGCATCTGTCTGACAAGCTCTCTTGACGGCAGACCTCTTGCAGCTGCAGGGATTGTAGTAACAGGAGATAAGGCAGTCAATATATACACCTCGTCTCAGACAGGGTCAATCATAGTCAAGTTGCTCCCGAATATGCCCAAGGATAAAGAGGCGTGTGCAAAAGCCCCATTAGAGGCATATAACAGAACACTGACTACCTTGCTCACTCCCCTTGGCGATTCCATCCGCAAGATCCAAGGGTCTGTGTCCACGCCTGGGGGAAGGAGACAGAAACGCTTTATAGGTGCCGTTATTGGCAGTGTAGCTCTTGGGGTTGCAACAGCGGCA…
>	933	VII.1.1	VII_b	AF456443	goose	China	JS_9_01_Go	2001	ATGGGCTCCAAACCTTCTACCAGGATCCCAGCACCTCTAATGCTGATCACTCGGATTATGCTGATATTGAGCTGTATCTGTCTGACAAGCTCTCTTGACGGCAGGCCCCTTGCAGCCGCGGGAATTGTAGTAACAGGAGATAAGGCAGTCAATGTATACACCTCGTCTCAGACAGGGTCAATCATAGTCAAGTTGCTCCCGAATATGCCCAGAGATAAGGAGGCGTGTGCAAAAGCCCCATTAGAGGCATATAACAGAACACTGACTACTTTGCTCACTCCTCTTGGCGACTCTATCCGCAAGATCCAAGGGTCTGTGTCCACGTCTGGAGGAAGGAGACAAAAACGCTTTATAGGTGCTGTTATTGGCAGTGTAGCTCTTGGGGTTGCAACAGCGGCA…
>	935	VII.1.1	VII_b	DQ227247	chicken	China	Shandong_SDD	2001	ATGGGCTCCAAACCTTCTACCAGGATCCCAGCACCTCTAACGCTGATCACTCGGATTATGCTGATATTGAGCTGTATCCGCCCGACAAGCTCTCTTGACGGCAGGCCCCTTGCAGCTGCAGGAATTGTAGTAACAGGAGATAAGGCAGTCAATGTATACACCTCGTCTCAGACAGGGTCAATCATAGTCAAATTGCTCCTGAATATGCCCAGAGATAAGGAGGCGTGTGCAAAAGCCCCATTAGAGGCATATAACAGAACACTGACTACTTTGCTCACTCCTCTTGGCGACTCCATCCGCAAGATCCAAGGGTCTGTGTCCACGTCTGGAGGAAGGAGACAAAAACGCTTTATAGGCGCTGTTATTGGCAGTGTAGCTCTTGGGGTTGCAACAGCGGCA…
>	936	VII.1.1	VII_b	DQ227249	chicken	China	Shandong_SQD	2004	ATGGGCTCCAAACCTTCTACCAGGATCCCAGCACCTCTAACGCTGATCACTCGGATTATGCTGATATTGAGCTGTATCCGCCCGACAAGCTCTCTTGACGGCAGGCCCCTTGCAGCTGCAGGAATTGTAGTAACAGGAGATAAGGCAGTCAATGTGTACACCTCGTCTCAGACAGGGTCAATCATAGTCAAATTGCTCCCGAATATGCCCAGAGATAAGGAGGCGTGTGCAAAAGCCCCATTAGAGGCATATAACAGAACACTGACTACTTTGTTCACTCCTCTTGGCGACTCCATCCGCAAGATCCAAGGGTCTGTGTCCACGTCTGGAGGAAGGAGACAAAAACGCTTTATAGGCGCTGTTATTGGCAGTGTAGCTCTTGGGGTTGCAACAGCGGCA…
>	937	VII.1.1	VII_b	DQ228922	chicken	China	Shandong_SL	2003	ATGGGCTCCAAACCTTCTACCAGGATCCCAGCACCTCTAACGCTGATCACTCGGATTATGCTGATATTGAGCTGTATCCGCCCGACAAGCTCTCTTGACGGCAGGCCCCTTGCAGCTGCAGGAATTGTAGTAACAGGAGATAAGGCAGTCAATGTATACACCTCGTCTCAGACAGGGTCAATCATAGTCAAATTGCTCCCGAATATGCCCAGAGATAAGGAGGCGTGTGCAAAAGCCCCATTAGAGGCATATAACAGAACACTGACTACTTTGCTCACTCCTCTTGGCGACTCCATCCGCAAGATCCAAGGGTCTGTGTCCACGTCTGGAGGAAGGAGACAAAAACGCTTTATAGGCGCTGTTATTGGCAGTGTAGCTCTTGGGGTTGCAACAGCGGCA…
>	938	VII.1.1	VII_b	DQ363530	chicken	China	Shandong_WHZ	2003	ATGGGCTCCAAACCTTCTACCAGGATCCCAGCACCTCTAATGCTGATCACTCGGATTATGCTGATATTGAGCTGTATCCGTCTGACAAGCTCTCTTGACGGCAGGCCTCTTGCAGCTGCAGGAATTGTAGTAACAGGAGATAAGGCAGTCAATGTATACACCTCGTCTCAGACAGGGTCAATCATAGTCAAGTTGCTCCCGAATATGCCCAGAGATAAGGAGGCGTGTGCAAAAGCCCCATTAGAGGCATATAACAGAACACTGACTACTTTGCTCACTCCTCTTGGCGACTCCATCCGCAAGATCCAAGGGTCTGTGTCCACGTCTGGAGGAAGGAGACAAAAACGCTTTATAGGTGCTGTTATTGGCAGTGTAGCTCTTGGGGTTGCAACAGCGGCA…
>	939	VII.1.1	VII_b	DQ363533	chicken	China	Shandong_SCL	2003	ATGGGCTCCAAACCTTCTACCAGGATCCCAGCACCTCTAATGCTGATCACTCGGATTATGCTGATATTGAGCTGTATCCGTCTGACAAGCTCTCTTGACGGCAGGCCTCTTGCAGCTGCAGGAATTGTAGTAACAGGAGATAAGGCAGTCAATGTATACACCTCGTCTCAGACAGGGTCAATCATAGTCAAGTTGCTCCCGAATATGCCCAGAGATAAGGAGGCGTGTGCAAAAGCCCCATTAGAGGCATATAACAGAACACTGACTACTTTGCTCACTCCTCTTGGCGACTCCATCCGCAAGATCCAAGGGTCTGTGTCCACGTCTGGAGGAAGGAGACAAAAACGCTTTATAGGTGCTGTTATTGGCAGTGTAGCTCTTGGGGTTGCAACAGCGGCA…
>	941	VII.1.1	VII_b	DQ485231	chicken	China	Guangxi_11	2003	ATGGGCTCCAAACCTTCTACCAGGATCCCAGCACCTCTAATGCTGATCATTCGGATTATGCTGATATTGAGCTGTATCCGTCTGACAAGCTCCCTTGACGGCAGGCCTCTTGCAGCTGCAGGAATTGTAGTAACAGGGGATAAGGCAGTCAATGTATACACCTCGTCTCAGACAGGGTCAATCATAGTCAAGTTGCTCCCGAATATGCCCAGAGATAAGGAGGCGTGTGCAAAAGCCCCATTAGAGGCATATAACAGAACACTGACTACTTTGCTCACTCCTCTTGGCGACTCCATCCGCAAGATCCAAAGGTCTGTGTCCACGTCTGGAAGAAGGAGACAAAAACGCTTTATAGGTGCTGTTATTGGCAGTGTAGCTCTTGGGGTTGCAACGGCGGCA…
>	942	VII.1.1	VII_b	DQ485261	chicken	China	Guangxi10	2003	ATGGGCTCTACATCTTCTACCAGGATCCCAGCACCTCTAATGCTGATCATTCGGATTATGCTGATATTGAGCAGTATCCGTCTGACAAGCTCCCTTGACGGCAGGCCTCTTGCAGCTGCAGGAATTGTAGTAACAGGGGATAAGGCAGTCAATGTATACACCTCGTCTCAGACAGGGTCAATCATAGTCAAGTTGCTCCCGAATATGCCCAGAGATAAGGAGGCGTGTGCAAAAGCCCCATTAGAGGCATATAACAGAACACTGACTACTTTGCTCACTCCTCTTGGCGACTCCATCCGCAAGATCCAAGGGTCTGTGTCCACGTCTGGAAGAAGGAGACAAAAACGCTTTATAGGTGCTGTTATTGGCAGTGTAGCTCTTGGGGTTGCAACGGCGGCA…
>	943	VII.1.1	VII_b	DQ485271	chicken	China	Guangxi14	2005	ATGGGCTCCACATCTTCTACCAGGATCCCAGCACCTCTAACGCTGATCACTCGAATTATGCTGATATTGAGCTGTATCTGTCTGACAAGCTCTCTTGACGGCAGGCCCCTTGCAGCTGCAGGAATTGTAGTAACAGGAGATAAGGCAGTCAATGTATACACCTCGTCTCAGACAGGGTCAATCATAGTCAAGTTGCTCCCGAATATGCCCAGAGATAAGGAGGCATGTGCAAAAGCCCCATTGGAGGCATATAACAGAACACTGACTACTCTGCTCACTCCTCTTGGCGACTCCATCCGCAAGATCCAAGGGTCTGTGTCCACGTCTGGAGGAAGGAGACAAAAACGCTTTATAGGTGCTGTTATTGGCAGTGTAGCTCTTGGGGTTGCAACAGCGGCA…
>	944	VII.1.1	VII_b	DQ485274	dove	China	Guangxi15	2005	ATGGGCTTCAAACCTTCTACCAGGATCCCAGCACCTCTAATGCTGATCACTCGGATTATGCTGATAATGAGCTGTATCCGTCTGACAAGCTCTCTTGACGGCAGGCCCCTTGCAGCTGCAGGAATTGTAGTAACAGGAGATAAGGCAGTCAATGTATACACCTCGTCTCAGACAGGGTCAATCATAGTCAAGTTGCTCCCGAATATGCCCAGAGATAAGGAGGCGTGTGCAAAAGCCCCATTAGAGGCATATAACAGAACACTGACTACTCTGCTCACTCCTCTTGGCGACTCCATCCGCAAGATCCAAGGGTCTGTGTCCATGTCTGGAGGAAGGAGACAAAAACGCTTTATAGGTGCTGTTATTGGCAGTGTAGCTCTTGGGGTTGCAACAGCGGCC…
>	945	VII.1.1	VII_b	DQ486859	chicken	China	GM	2001	ATGGGCTTCAAACCTTCTACCAGGATCCCAGCACCTCTAATGCTGATCACTCGGATTATGCTGATATTGAGCTGTATCCGTCTGACAAGCTCTCTTGACGGCAGGCCCCTTGCAGCTGCAGGAATTGTAGTAACAGGAGATAAGGCAGTCAATGTATACACCTCGTCTCAGACAGGGTCAATCATAGTCAAGTTGCTCCCGAATATGCCCAGAGATAAGGAGGCATGTGCAAAAGCCCCATTAGAGGCATATAACAGAACACTGACTACTCTGCTCACTCCTCTTGGCGACTCCATCCGCAAGATCCAAGGGTCTGTGTCCATGTCTGGAGGAAGGAGACAAAAACGCTTTATAGGTGCTGTTATTGGCAGTGTAGCTCTTGGGGTTGCAACAGCGGCC…
>	946	VII.1.1	VII_b	EF211814	goose	China	JS_8	2006	ATGGGCTCCAAACCTTCTACCAGGATCCCAGCACCTCTAATGCTGATCACTCGGATTATGCTAATATTGAGCTGTATCCGTCTGACAAGCTCTCTTGACGGCAGGCCCCTTGCAGCTGCAGGAATTGTAGTAACAGGAGATAAGGCAGTCAATGTATACACCTCGTCTCAGACAGGGACAATCATAGTCAAGTTGCTCCCGAATATGCCCAGAGATAAGGAGGCGTGTGCAAAAACCCCATTAGAGGCATATAACAGAACACTGACTACTTTGCTCACTCCTCTTGGCGACTCCATCCGCAAGATCCAAGGGTCTGTGTCCACGTCTGGAGGAAGGAGACAAAAACGCTTTATAGGTGCTGTTATTGGCAGTGTAGCTCTTGGGGTTGCAACAGCGGCA…
>	947	VII.1.1	VII_b	EF589132	fightcock	China	DQ_Guizhou_	_	ATGGGCTCCAGATCTTCTACCAGGATCCCAGCACCTCTAATGCTGATCACTCGGATTATGCTGATAATGAGCTGTATCCGTCTGACAAGCTCTCTTGACGGCAGGCCCCTTGCAGCTGCAGGAATTGTAGTAACAGGAGATAAGGCAGTCAATGTATACACCTCGTCTCAGACAGGGTCAATCATAGTCAAGTTGCTCCCGAATATGCCCAGAGATAAGGAGGCGTGTGCAAAAGCCCCATTAGAGGCATATAACAGAACACTGACTACTCTGCTCACTCCTCTTGGCGACTCCATCCGCAAGATCCAAGGGTCTGTGTCCATGTCTGGAGGAAGGAGACAAAAACGCTTTATAGGTGCTGTTATTGGCAGTGTAGCTCTTGGGGTTGCAACAGCGGCC…
>	948	VII.1.1	VII_b	EF589133	pheasant	China	98_Guizhou	1998	ATGGGCTCCAGATCTTCTACCAGGATCCCAGCACCTCTAATGCTGATCACTCGGATTATGCTGATATTGAGCTGTATCCGTCTGACAAGCTCTCTTGACGGCAGGCCTCTTGCAGCTGCAGGAATTGTAGTAACAGGAGATAAGGCAGTTAATGTATACACCTCGTCTCAGACAGGGTCAATCATAGTCAAGTTGCTCCCGAATATGCCCAGAGATAAGGAGGCGTGTGCAAAAGCCCCATTAGAGGCATATAACAGAACACTGACTACTTTGCTCACTCCTCTTGGCGACTCCATCCGCAAGATCCAAGGGTCTGTGTCCACGTCTGGAGGAAGGAGACAAAAACGCTTTATAGGTGCTGTTATTGGCAGTGTAGCTCTTGGGGTTGCAACAGCGGCG…
>	949	VII.1.1	VII_b	EF592500	mandarin_duck	China	HLJ_07	2005	ATGGGCTCCAAACCTTCTACCAGGATCCCAGCACCTCTAATATTGATCACTCGGATTATGCTGATATTGAGCTGTATCCATCTGACAAGCTCTCTTGACGGCAGGCCCCTTGCAGCTGCAGGAATTGTAGTAACAGGAGATAAGGCAGTCAATGTATACACCTCGTCTCAGACAGGGTCAATCATAGTCAAGTTGCTCCCGAATATGCCCAGAGATAAGGAGGCATGTGCAAAAGCACCATTGGAGGCATATAACAGAACACTGACTACTCTGCTCACTCCTCTTGGCGACTCCATCCGCAAGATCCAAGGGTCTGTGTCCACGTCCGGAGGAAGGAGGCAAAAACGCTTTATAGGTGCCGTTATTGGCAGTGTAGCTCTTGGGGTTGCAACAGCGGCA…
>	950	VII.1.1	VII_b	EF592501	mandarin_duck	China	HLJ_34	2005	ATGGGCTCCAAACCTTCTACCAGGATCCCAGCACCCCTAATATTGATCACTCGGATTATGCTGATATTGAGCTGTATCCATCTGACAAGCTCTCTTGACGGCAGGCCCCTTGCAGCTGCAGGAATTGTAGTAACAGGAGATAAGGCAGTCAATGTATACACCTCGTCTCAGACAGGGTCAATCATAGTCAAGTTGCTCCCGAATATGCCCAGAGATAAGGAGGCATGTGCAAAAGCACCATTGGAGGCATATAACAGAACACTGACTACTCTGCTCACTCCTCTTGGCGACTCCATCCGCAAGATCCAAGGGTCTGTGTCCACGTCCGGAGGAAGGAGGCAAAAACGCTTTATAGGTGCCGTTATTGGCAGTGTAGCTCTTGGGGTTGCAACAGCGGCA…
>	951	VII.1.1	VII_b	EF592503	mandarin_duck	China	HLJ_42	2006	ATGGGCTCCAAACCTTCTACCAGGATCCCAGCACCTCTAATATTGATCACTCGGATTATGCTGATATTGAGCTGTATCCATCTGACAAGCTCTCTTGACGGCAGGCCCCTTGCAGCTGCAGGAATTGTAGTAACAGGAGATAAGGCAGTCAATGTATACACCTCGTCTCAGACAGGGTCAATCATAGTCAAGTTGCTCCCGAATATGCCCAGAGATAAGGAGGCATGTGCAAAAGCACCATTGGAGGCATATAACAGAACACTGACTACTCTGCTCACTCCTCTTGGCGACTCCATCCGCAAGATCCAAGGGTCTGTGTCCACGTCCGGAGGAAGGAGGCAAAAACGCTTTATAGGTGCCGTTATTGGCAGTGTAGCTCTTGGGGTTGCAACAGCGGCA…
>	952	VII.1.1	VII_b	EF592505	mallard	China	HLJ_50	2006	ATGGGCTCCAAACCTTCTACCAGGATCCCAGCACCTCTAATATTGATCACTCGGATTATGCTGATATTGAGCTGTATCCATCTGACAAGCTCTCTTGACGGCAGGCCCCTTGCAGCTGCAGGAATTGTAGTAACAGGAGATAAGGCAGTCAATGTATACACCTCGTCTCAGACAGGGTCAATCATAGTCAAGTTGCTCCCGAATATGCCCAGAGATAAGGAGGCATGTGCAAAAGCACCATTGGAGGCATATAACAGAACACTGACTACTCTGCTCACTCCTCTTGGCGACTCCATCCGCAAGATCCAAGGGTCTGTGTCCACGTCCGGAGGAAGGAGGCAAAAACGCTTTATAGGTGCCGTTATTGGCAGTGTAGCTCTTGGGGTTGCAACAGCGGCA…
>	953	VII.1.1	VII_b	EF592506	mandarin_duck	China	HLJ_54	2006	ATGGGCTCCAAACCTTCTACCAGGATCCCAGCACCTCTAATATTGATCACTCGGATTATGCTGATATTGAGCTGTATCCATCTGACAAGCTCTCTTGACGGCAGGCCCCTTGCAGCTGCAGGAATTGTAGTAACAGGAGATAAGGCAGTCAATGTATACACCTCGTCTCAGACAGGGTCAATCATAGTCAAGTTGCTCCCGAATATGCCCAGAGATAAGGAGGCATGTGCAAAAGCACCATTGGAGGCATATAACAGAACACTGACTACTCTGCTCACTCCTCTTGGCGACTCCATCCGCAAGATCCAAGGGTCTGTGTCCACGTCCGGAGGAAGGAGGCAAAAACGCTTTATAGGTGCCGTTATTGGCAGTGTAGCTCTTGGGGTTGCAACAGCGGCA…
>	954	VII.1.1	VII_d	EF592507	whitefronted_goose	China	HLJ_75	2006	ATGGGTTCCAGACCTTCTACCAGGATCCCAGCACCTCTGATGCTGATCACCCGGATTATGCTGATGTTGGGCTGTATCTGTCCGACAAGCTCTCTTGACGGCAGGCCTCTTGCAGCTGCAGGAATTGTAGTAACAGGAGATAAGGCAGTCAATGTATACACCTCGTCTCAGACAGGGTCAATCATAATCAAATTGCTCCCGAATATGCCCAGGGATAAGGAAGCGTGTGCAAAAGCCCCATTAGAGGCATATAACAGAACACTGACTACTTTGCTCACTCCTCTTGGCGACTCCATCCGCAAGATCCAAGGGTCTGTGTCCACGTCTGGGGGAAGGAGACAAAAACGCTTCATAGGTGCTATTATTGGTAGTGTAGCTCTTGGGGTTGCAACAGCGGCA…
>	955	VII.1.1	VII_b	EF592509	common_teal_	China	HLJ_82	2006	ATGGGCTCCAAACCTTCTACCAGGATCCCAGCACCTCTAATATTGATCACTCGGATTATGCTGATATTGAGCTGTATCCATCTGACAAGCTCTCTTGACGGCAGGCCCCTTGCAGCTGCAGGAATTGTAGTAACAGGAGATAAGGCAGTCAATGTATACACCTCGTCTCAGACAGGGTCAATCATAGTCAAGTTGCTCCCGAATATGCCCAGAGATAAGGAGGCATGTGCAAAAGCACCATTGGAGGCATATAACAGAACACTGACTACTCTGCTCACTCCTCTTGGCGACTCCATCCGCAAGATCCAAGGGTCTGTGTCCACGTCCGGAGGAAGGAGGCAAAAACGCTTTATAGGTGCCGTTATTGGCAGTGTAGCTCTTGGGGTTGCAACAGCGGCA…
>	956	VII.1.1	VII_b	EF592510	mallard	China	HLJ_154	2006	ATGGGCTCCAAACCTTCTACCAGGATCCCAGCACCTCTAATATTGATCACTCGGATTATGCTGATATTGAGCTGTATCCATCTGACAAGCTCTCTTGACGGCAGGCCCCTTGCAGCTGCAGGAATTGTAGTAACAGGAGATAAGGCAGTCAATGTATACACCTCGTCTCAGACAGGGTCAATCATAGTCAAGTTGCTCCCGAATATGCCCAGAGATAAGGAGGCATGTGCAAAAGCACCATTGGAGGCATATAACAGAACACTGACTACTCTGCTCACTCCTCTTGGCGACTCCATCCGCAAGATCCAAGGGTCTGTGTCCACGTCCGGAGGAAGGAGGCAAAAACGCTTTATAGGTGCCGTTATTGGCAGTGTAGCTCTTGGGGTTGCAACAGCGGCA…
>	957	VII.1.1	VII_b	EU258658	chicken	China	20252	2002	ATGGGCTCCAAACCTTCTACCAGGATCCCAGCACCTCTAATGCTGATCACTCAGATTATGCTGATATTGAGCTGTATCTGTCTGACAAGCTCTCTTGACGGCAGGCCCCTTGCAGCTGCAGGAATTGTAGTAACAGGAGATAAGGCAGTCAATGTATACACCTCGTCTCAGACAGGGTCAATCATAGTCAAGTTGCTCCCGAATATGCCCAGAGATAAGGAGGCATGTGCAAAAGCCCCATTGGAGGCATATAACAGAACACTGACTACTCTGCTCACTCCTCTTGGCGACTCCATCCGCAAGATCCAAGGGTCTGTGTACACGTCTGGAGGAAGGAGACAAAAACGCTTTATAGGTGCTGTTATTGGCAGTGTAGCTCTTGGGGTTGCAACAGCGGCA…
>	958	VII.1.1	VII_b	EU258661	chicken	China	22433	2002	ATGGGCTCCAAACCTTCTACCAGGATCCCAGCACCTCTAGTGCTGATCACTCGGATTATGCTGATATTGAGCTGTATCCGTCTGACAAGCTCTCTTGACGGCAGGCCCCTTGCAGCTGCAGGAATTGTAGTAACAGGGGATAAGGCAGTCAATGTATACACCTCGTCTCAGACAGGGTCAATCATAGTCAAGTTGCTCCCGAATATGCCCAGAGATAAGGAGGCATGTGCAAAAGCCCCATTGGAGGCATATAACAAAACACTGACCACTCTGCTCACTCCTCTTGGCGACTCCATCCGCAAGATCCAAGGGTCTGTGTCCACGTCTGGAGGAAGGAGACAAAAACGCTTTATAGGTGCTGTTATTGGCAGTGTAGCTCTTGGGGTTGCAACAGCGGCA…
>	959	VII.1.1	VII_b	EU258662	chicken	China	22435	2002	ATGGGCTCCAAACCTTCTACCAGGATCCCAGCACCTCTAGTGCTGATCACTCGGATTATGCTGATATTGAGCTGTATCCGTCTGACAAGCTCTCTTGACGGCAGGCCCCTTGCAGCTGCAGGAATTGTAGTAACAGGGGATAAGGCAGTCAATGTATACACCTCGTCTCAGACAGGGTCAATCATAGTCAAGTTGCTCCCGAATATGCCCAGAGATAAGGAGGCATGTGCAAAAGCCCCATTGGAGGCATATAACAAAACACTGACCACTCTGCTCACTCCTCTTGGCGACTCCATCCGCAAGATCCAAGGGTCTGTGTCCACGTCTGGAGGAAGGAGACAAAAACGCTTTATAGGTGCTGTTATTGGCAGTGTAGCTCTTGGGGTTGCAACAGCGGCA…
>	960	VII.1.1	VII_b	FJ480774	rough_legged_buzzard	China	HLJ009	2006	ATGGGCTCCAAACCTTCTACCAGGATCCCAGCACCTCTAATATTGATCACTCGGATTATGCTGATATTGAGCTGTATCCATCTGACAAGCTCTCTTGACGGCAGGCCCCTTGCAGCTGCAGGAATTGTAGTAACAGGAGATAAGGCAGTCAATGTATACACCTCGTCTCAGACAGGGTCAATCATAGTCAAGTTGCTCCCGAATATGCCCAGAGATAAGGAGGCATGTGCAAAAGCACCATTGGAGGCATATAACAGAACACTGACTACTCTGCTCACTCCTCTTGGCGACTCCATCCGCAAGATCCAAGGGTCTGTGTCCACGTCCGGAGGAAGGAGGCAAAAACGCTTTATAGGTGCCGTTATTGGCAGTGTAGCTCTTGGGGTTGCAACAGCGGCA…
>	961	VII.1.1	VII_b	FJ480775	longearde_owl	China	HLJ012	2006	ATGGGCTCCAAACCTTCTACCAGGATCCCAGCACCTCTAATATTGATCACTCGGATTATGCTGATATTGAGCTGTATCCATCTGACAAGCTCTCTTGACGGCAGGCCCCTTGCAGCTGCAGGAATTGTAGTAACAGGAGATAAGGCAGTCAATGTATACACCTCGTCTCAGACAGGGTCAATCATAGTCAAGTTGCTCCCGAATATGCCCAGAGATAAGGAGGCATGTGCAAAAGCACCATTGGAGGCATATAACAGAACACTGACTACTCTGCTCACTCCTCTTGGCGACTCCATCCGCAAGATCCAAGGGTCTGTGTCCACGTCCGGAGGAAGGAGGCAAAAACGCTTTATAGGTGCCGTTATTGGCAGTGTAGCTCTTGGGGTTGCAACAGCGGCA…
>	962	VII.1.1	VII_d	FJ480776	rough_legged_buzzard	China	HLJ013	2006	ATGGGTTCCAGACCTTCTACCAGGATCCCAGCACCTCTGATGCTGATCACCCGGATTATGCTGATGTTCGGCTGTATCTGTCCGACAAGCTCTCTTGACGGCAGGCCTCTTGCAGCTGCAGGAATTGTAGTAACAGGAGATAAGGCAGTCAATGTATACACCTCGTCTCAGACAGGGTCAATCATAGTCAAGTTGCTCCCGAATATGCCCAGGGATAAGGAAGCGTGTGCAAAAGCCCCATTAGAGGCATACAACAGAACACTGACTACTTTGCTCACTCCTCTTGGCGACTCCATCCGCAAGATCCAAGGGTCTGTGTCCACGTCTGGGGGAAGGAGACAAAAACGCTTCATAGGTGCTATTATTGGCAGTGTAGCTCTTGGGGTTGCAACAGCGGCA…
>	963	VII.1.1	VII_b	FJ480779	Japanese_sparrowhawk	China	AG_HLJ070	2006	ATGGGCTCCAAACCTTCTACCAGGATCCCAGCACCTCTAATATTGATCACTCGGATTATGCTGATATTGAGCTGTATCCATCTGACAAGCTCTCTTGACGGCAGGCCCCTTGCAGCTGCAGGAATTGTAGTAACAGGAGATAAGGCAGTCAATGTATACACCTCGTCTCAGACAGGGTCAATCATAGTCAAGTTGCTCCCGAATATGCCCAGAGATAAGGAGGCATGTGCAAAAGCACCATTGGAGGCATATAACAGAACACTGACTACTCTGCTCACTCCTCTTGGCGACTCCATCCGCAAGATCCAAGGGTCTGTGTCCACGTCCGGAGGAAGGAGGCAAAAACGCTTTATAGGTGCCGTTATTGGCAGTGTAGCTCTTGGGGTTGCAACAGCGGCA…
>	964	VII.1.1	VII_b	FJ480780	mallard	China	HLJ127	2006	ATGGGCTCCAAACCTTCTACCAGGATCCCAGCACCTCTAATATTGATCACTCGGATTATGCTGATATTGAGCTGTATCCATCTGACAAGCTCTCTTGACGGCAGGCCCCTTGCAGCTGCAGGAATTGTAGTAACAGGAGATAAGGCAGTCAATGTATACACCTCGTCTCAGACAGGGTCAATCATAGTCAAGTTGCTCCCGAATATGCCCAGAGATAAGGAGGCATGTGCAAAAGCACCATTGGAGGCATATAACAGAACACTGACTACTCTGCTCACTCCTCTTGGCGACTCCATCCGCAAGATCCAAGGGTCTGTGTCCACGTCCGGAGGAAGGAGGCAAAAACGCTTTATAGGTGCCGTTATTGGCAGTGTAGCTCTTGGGGTTGCAACAGCGGCA…
>	965	VII.1.1	VII_b	FJ480781	mallard	China	HLJ128	2006	ATGGGCTCCAAACCTTCTACCAGGATCCCAGCACCTCTAATATTGATCACTCGGATTATGCTGATATTGAGCTGTATCCATCTGACAAGCTCTCTTGACGGCAGGCCCCTTGCAGCTGCAGGAATTGTAGTAACAGGAGATAAGGCAGTCAATGTATACACCTCGTCTCAGACAGGGTCAATCATAGTCAAGTTGCTCCCGAATATGCCCAGAGATAAGGAGGCATGTGCAAAAGCACCATTGGAGGCATATAACAGAACACTGACTACTCTGCTCACTCCTCTTGGCGACTCCATCCGCAAGATCCAAGGGTCTGTGTCCACGTCCGGAGGAAGGAGGCAAAAACGCTTTATAGGTGCCGTTATTGGCAGTGTAGCTCTTGGGGTTGCAACAGCGGCA…
>	966	VII.1.1	VII_b	FJ480782	mallard	China	HLJ355	2006	ATGGGCTCCAAACCTTCTACCAGGATCCCGGCACCTCTAATATTGATCACTCGGATTATGCTGATATTGAGCTGTATCCATCTGACAAGCTCTCTTGACGGCAGGCCCCTTGCAGCTGCAGGAATTGTAGTAACAGGAGATAAGGCAGTCAATGTATACACCTCGTCTCAGACAGGGTCAATCATAGTCAAGTTGCTCCCGAATATGCCCAGAGATAAGGAGGCATGTGCAAAAGCACCATTGGAGGCATATAACAGAACACTGACTACTCTGCTCACTCCTCTTGGCGACTCCATCCGCAAGATCCAAGGGTCTGTGTCCACGTCCGGAGGAAGGAGGCAAAAACGCTTTATAGGTGCCGTTATTGGCAGTGTAGCTCTTGGGGTTGCAACAGCGGCA…
>	967	VII.1.1	VII_b	FJ480784	mallard	China	HLJ363	2005	ATGGGCTCCAAACCTTCTACCAGGATCCCAGCACCTCTAATATTGATCACTCGGATTATGCTGATATTGAGCTGTATCCATCTGACAAGCTCTCTTGACGGCAGGCCCCTTGCAGCTGCAGGAATTGTAGTAACAGGAGATAAGGCAGTCAATGTATACACCTCGTCTCAGACAGGGTCAATCATAGTCAAGTTGCTCCCGAATATGCCCAGAGATAAGGAGGCATGTGCAAAAGCACCATTGGAGGCATATAACAGAACACTGACTACTCTGCTCACTCCTCTTGGCGACTCCATCCGCAAGATCCAAGGGTCTGTGTCCACGTCCGGAGGAAGGAGGCAAAAACGCTTTATAGGTGCCGTTATTGGCAGTGTAGCTCTTGGGGTTGCAACAGCGGCA…
>	968	VII.1.1	VII_b	FJ480785	mallard	China	HLJ374	2006	ATGGGCTCCAAACCTTCTACCAGGATCCCAGCACCTCTAATATTGATCACTCGGATTATGCTGATATTGAGCTGTATCCATCTGACAAGCTCTCTTGACGGCAGGCCCCTTGCAGCTGCAGGAATTGTAGTAACAGGAGATAAGGCAGTCAATGTATACACCTCGTCTCAGACAGGGTCAATCATAGTCAAGTTGCTCCCGAATATGCCCAGAGATAAGGAGGCATGTGCAAAAGCACCATTGGAGGCATATAACAGAACACTGACTACTCTGCTCACTCCTCTTGGCGACTCCATCCGCAAGATCCAAGGGTCTGTGTCCACGTCCGGAGGAAGGAGGCAAAAACGCTTTATAGGTGCCGTTATTGGCAGTGTAGCTCTTGGGGTTGCAACAGCGGCA…
>	969	VII.1.1	VII_b	FJ480787	mallard	China	HLJ016	2006	ATGGGCTCCAAACCTTCTACCAGGATCCCAGCACCTCTAATATTGATCACTCGGATTATGCTGATATTGAGCTGTATCCATCTGACGAGCTCTCTTGACGGCAGGCCCCTTGCAGCTGCAGGAATTGTAGTAACAGGAGATAAGGCAGTCAATGTATACACCTCGTCTCAGACAGGGTCAATCATAGTCAAGTTGCTCCCGAATATGCCCAGAGATAAGGAGGCATGTGCAAAAGCACCATTGGAGGCATATAACAGAACACTGACTACTCTGCTCACTCCTCTTGGCGACTCCATCCGCAAGATCCAAGGGTCTGTGTCCACGTCCGGAGGAAGGAGGCAAAAACGCTTTATAGGTGCCGTTATTGGCAGTGTAGCTCTTGGGGTTGCAACAGCGGCA…
>	970	VII.1.1	VII_b	FJ480789	chicken	China	GD_1	2005	ATGGGCTTCAAACCTTCTACCAGGATCCCAGCACCTCTAATGCTGATCACTCGGATTATGCTGATAATGAGCTGTATCCGTCTGACAAGCTCTCTTGACGGCAGGCCCCTTGCAGCTGCAGGAATTGTAGTAACAGGAGATAAGGCAGTCAATGTATACACCTCAGCTCAGACAGGGTCAATCATAGTCAAGTTGCTCCCGAATATGCCCAGAGATAAGGAGGCGTGTGCAAAAGCCCCATTAGAGGCATATAACAGAACACTGACTACTCTGCTCACTCCTCTTGGCGACTCCATCCGCAAGATCCAAGGGTCTGTGTCCATGTCTGGAGGAAGGAGACAAAAACGCTTTATAGGTGCTGTTATTGGCAGTGTAGCTCTTGGGGTTGCAACAGCGGCC…
>	971	VII.1.1	VII_b	FJ480796	chicken	China	HN_1	2001	ATGGGCTCCAAACCTTCTACCAGGATCCCAGCACCTCTAATGCTGATCACTCGGATTATGCTGATATTGAGCTGTATCCGCCCGACAAGCTCTCTTGACGGCAGGCCCCTTGCAGCTGCAGGAATTGTAGTAACAGGAGATAAGGCAGTCAATGTATACACCTCGTCTCAGACAGGGTCAATCATAGTCAAATTGCTCCCGAATATGCCCAGAGATAAGGAGGCGTGTGCAAAAGCCCCATTAGAGGCATATAACAGAACACTGACTACTTTGCTCACTCCTCTTGGCGACTCCATCCGCAAGATCCAAGGGTCTGTGTCCACGTCTGGAGGAAGGAGACAAAAACGCTTTATAGGCGCTGTTATTGGCAGTGTAGCTCTTGGGGTTGCAACAGCGGCA…
>	972	VII.1.1	VII_b	FJ480797	chicken	China	HN_1	2003	ATGGGCTCCAAACCTTCTACCAGGATCCCAGCACCTCTAATGCTGATCACTCGGATTATGCTGATATTGAGCTGTATCCGCCCGACAAGCTCTCTTGACGGCAGGCCCCTTGCAGCTGCAGGAATTGTAGTAACAGGAGATAAGGCAGTCAATGTATACACCTCGTCTCAGACAGGGTCAATCATAGTCAAATTGCTCCCGAATATGCCCAGAGATAAGGAGGCGTGCGCAAAAGCCCCATTAGAGGCATATAACAGAACACTGACTACTTTGCTCACTCCTCTTGGCGACTCCATCCGCAAGATCCAAGGGTCTGTGTCCACGTCTGGAGGAAGGAGACAAAAACGCTTTATAGGCGCTGTTATTGGCAGTGTAGCTCTTGGGGTTGCAACAGCGGCA…
>	973	VII.1.1	VII_b	FJ480800	chicken	China	JL_1	2003	ATGGGCTCCAAACCTTCTACCAGGATCCCAGCACCTCTAATGCTGATCACTCGGATTATGCTGATATTGAGCTGTATCCGTCTGACAAGCTCTCTCGACGGCAGGCCCCTTGCAGCTGCAGGAATTGTAGTAACAGGAGATAAGGCAGTCAATGTATACACCTCGTCTCAGACAGGGTCAATCATAGTCAAGTTGCTCCCGAATATGCCCAGAGATAAGGAGGCATGTGCAAAAGCCCCATTGGAGGCATATAACAGAACACTGACTACTCTGCTCACTCCTCTTGGCGACTCCATCCGCAAGATCCAAGGGTCTGTGTCCACGTCCGGAGGAAGGAGACAGAAACGCTTTATAGGTGCTGTTATTGGCAGTGTAGCTCTTGGGGTTGCAACAGCAGCA…
>	974	VII.1.1	VII_b	FJ480801	chicken	China	JL_1	2005	ATGGGCTCCAAACCTTCTACCAGGATCCCAGCACCTCTAATGCTGATCATTCGGATTATGCTGATATTGAGCTGTATCCGTCTGACAAGCTCCCTTGACGGCAGGCCTCTTGCAGCTGCAGGAATTGTAGTAACAGGGGATAAGGCAGTCAATGTATACACCTCGTCTCAGACAGGGTCAATCATAGTCAAGTTGCTCCCGAATATGCCCAGAGATAAGGAGGCGTGTGCAAAAGCCCCATTAGAGGCATATAACAGAACACTGACTACTTTGCTCACTCCTCTTGGCGACTCCATCCGCAAGATCCAAGGGTCTGTGTCCACGTCTGGAAGAAGGAGACAAAAACGCTTTATAGGTGCTGTTATTGGCAGTGTAGCTCTTGGGGTTGCAACGGCGGCA…
>	975	VII.1.1	VII_b	FJ480802	chicken	China	JL_1	2006	ATGGGCTCCAAACCTTCTACCAGGATCCCAGCACCTCTAATGCTGATCATTCGGATTATGCTGATATTGAGCTGTATCCGTCTGACAAGCTCCCTTGACGGCAGGCCTCTTGCAGCTGCAGGAATTGTAGTAACAGGGGATAAGGCAGTCAATGTATACACCTCGTCTCAGACAGGGTCAATCATAGTCAAGTTGCTCCCGAATATGCCCAGAGATAAGGAGGCGTGTGCAAAAGCCCCATTAGAGGCATATAACAGAACACTGACTACTTTGCTCACTCCTCTTGGCGACTCCATCCGCAAGATCCAAGGGTCTGTGTCCACGTCTGGAAGAAGGAGACAAAAACGCTTTATAGGTGCTGTTATTGGCAGTGTAGCTCTTGGGGTTGCAACGGCGGCA…
>	976	VII.1.1	VII_b	FJ480803	chicken	China	JL_2	2003	ATGGGCTCCAAACCTTCTACCAGGATCCCAGCACCTCTAATGCTGATCACTCGGATTATGCTGATATTGAGCTGTATCCGTCTGACAAGCTCTCTCGACGGCAGGCCCCTTGCAGCTGCAGGAATTGTAGTAACAGGAGATAAGGCAGTCAATGTATACACCTCGTCTCAGACAGGGTCAATCATAGTCAAGTTGCTCCCGAATATGCCCAGAGATAAGGAGGCATGTGCAAAAGCCCCATTGGAGGCATATAACAGAACACTGACTACTCTGCTCACTCCTCTTGGCGACTCCATCCGCAAGATCCAAGGGTCTGTGTCCACGTCCGGAGGAAGGAGACAAAAACGCTTTATAGGTGCTGTTATTGGCAGTGTAGCTCTTGGGGTTGCAACAGCAGCA…
>	977	VII.1.1	VII_b	FJ480804	chicken	China	JL_2	2006	ATGGGCTCCAAACCTTCTACCAGGATCCCAGCACCTCTAATGCTGATCATTCGGATTATGCTGATATTGAGCTGTATCCGTCTGACAAGCTCCCTTGACGGCAGGCCTCTTGCAGCTGCAGGAATTGTAGTAACAGGGGATAAGGCAGTCAATGTATACACCTCGTCTCAGACAGGGTCAATCATAGTCAAGTTGCTCCCGAATATGCCCAGAGATAAGGAGGCGTGTGCAAAAGCCCCATTAGAGGCATATAACAGAACACTGACTACTTTGCTCACTCCTCTTGGCGACTCCATCCGCAAGATCCAAGGGTCTGTGTCCACGTCTGGAAGAAGGAGACAAAAACGCTTTATAGGTGCTGTTATTGGCAGTGTAGCTCTTGGGGTTGCAACGGCGGCA…
>	978	VII.1.1	VII_b	FJ480805	chicken	China	JL_3	2003	ATGGGCTCCAAACCTTCTACCAGGATCCCAGCACCTCTAATGCTGATCACTCGGATTATGCTGATATTGAGCTGTATCCGTCTGACAAGCTCTCTCGACGGCAGGCCCCTTGCAGCTGCAGGAATTGTAGTAACAGGAGATAAGGCAGTCAATGTATACACCTCGTCTCAGACAGGGTCAATCATAGTCAAGTTGCTCCCGAATATGCCCAGAGATAAGGAGGCATGTGCAAAAGCCCCATTGGAGGCATATAACAGAACACTGACTACTCTGCTCACTCCTCTTGGCGACTCCATCCGCAAGATCCAAGGGTCTGTGTCCACGTCCGGAGGAAGGAGACAGAAACGCTTTATAGGTGCTGTTATTGGCAGTGTAGCTCTTGGGGTTGCAACAGCAGCA…
>	979	VII.1.1	VII_b	FJ480807	chicken	China	JL_5	2003	ATGGGCTCCAAACCTTCTACCAGGATCCCAGCACCTCTAATGCTGATCACTCGGATTATGCTGATATTGAGCTGTATCCGTCTGACAAGCTCTCTCGACGGCAGGCCCCTTGCAGCTGCAGGAATTGTAGTAACAGGAGATAAGGCAGTCAATGTATACACCTCGTCTCAGACAGGGTCAATCATAGTCAAGTTGCTCCCGAATATGCCCAGAGATAAGGAGGCATGCGCAAAAGCCCCATTGGAGGCATATAACAGAACACTGACTACTCTGCTCACTCCTCTTGGCGACTCCATCCGCAAGATCCAAGGGTCTGTGTCCACGTCCGGAGGAAGGAGACAAAAACGCTTTATAGGTGCTGTTATTGGCAGTGTAGCTCTTGGGGTTGCAACAGCAGCA…
>	980	VII.1.1	VII_b	FJ480820	chicken	China	SHX_1	2006	ATGGGCTCCAAACCTTCTACCAGGGTCCCAGCACCTCCAATATTGATCACTCGGATTATGCTGATATTGAGCTGCATCCATCTGACAAGCTCTCTTGACGGCAGGCCCCTTGCAGCTGCAGGAATTGTAGTAACAGGAGATAAGGCAGTCAATGTATACACCTCGTCTCAGACAGGGTCAATCATAGTCAAGTTGCTCCCGAATATGCCCAGAGATAAGGAGGCATGTGCAAAAGCACCATTGGAGGCATATAACAGAACACTGACTACTCTGCTCACTCCTCTTGGCGACTCCATCCGCAAGATCCAAGGGTCTGTGTCCACGTCCGGAGGAAGGAGGCAAAAACGCTTTATAGGTGCTATTATTGGCAGTGTAGCTCTTGGGGTTGCAACAGCGGCA…
>	981	VII.1.1	VII_b	FJ608335	chicken	China	CJG_Xinjiang_07	2007	ATGGGCTCCAAACCTTCTACCAGGATCCCAGCACCTCTAATGCTGATCACTCGGATTATGCTGATATTGAGCTGTATCCGTCTGACAAGCTCTCTTGACGGCAGGCCCCTTGCAGCTGCAGGAATTGTAGTAACAGGAGATAAGGCAGTCAATGTATACACCTCGTCTCAGACAGGGTCAATCATAGTCAAGTTGCTCCCGAATATGCCCAGAGATAAGGAGGCATGTGCAAAAGCCCCATTGGAGGCATATAACAGAACACTGACTACTCTGCTCACTCCTCTTGGCGACTCCATCCGCAAGATCCAAGGGTCTGTGTCCACGTCCGGAGGAAGGAGACAAAAACGCTTCATAGGTGCTGTTATTGGCAGTGTAGCTCTTGGGGTTGCAACAGCGGCA…
>	982	VII.1.1	VII_b	FJ608338	chicken	China	SH_Zhejiang	2006	ATGGGCTCCAAACCTTCTACCAGGATCCCAGCACCTCTAATGCTGATCACTCGGATTATGCTGATATTGAGCTGTATCCGTCTGACAAGCTCTCTTGATGGCAGGCCCCTTGCAGCTGCAGGAATTGTAGTAACAGGAGATAAGGCAGTCAATGTATATACCTCGTCTCAGACAGGGTCAATCATAGTCAAGTTGCTCCCGAATATGCCCAGAGATAAGGAGGCATGTGCAAAAGCCCCATTGGAGGCATATAACAGAACACTGACTACTCTGCTCACTCCTCTTGGCGACTCCATCCGCAAGATCCAAGGGTCTGTGTCCACGTCCGGAGGAAGGAGACAAAAACGCTTTATAGGTGCTGTTATTGGCAGTGTAGCTCTTGGGGTTGCAACAGCGGCA…
>	984	VII.1.1	VII_b	FJ608348	chicken	China	TCQQ_Tianjin	2008	ATGGGCTCCAAACCTTCTACCAGGATTCCAGCACCTCTAATGCTGATCACTCGGATTATGCTGATATTGAGCTGTATCCGTCTGACAAGCTCTCTTGACGGCAGGCCCCTTGCAGCTGCAGGAATTGTAGTAACAGGAGATAAGGCAGTCAATGTATACACCTCGTCTCAGACAGGGTCAATCATAGTCAAGTTGCTCCCGAATATGCCCAGAGATAAGGAGGCATGTGCAAAAGCCCCATTGGAGGCATATAACAGAACACTGACTACTCTGCTCACTCCTCTTGGCGACTCCATCCGCAAGATCCAAGGGTCTGTGTCCACGTCCGGAGGAAGGAGACAAAAACGCTTCATAGGTGCTGTTATTGGCAGTGTAGCTCTTGGGGTTGCAACAGCGGCA…
>	985	VII.1.1	VII_b	FJ608350	chicken	China	DFGS_Beijing	2008	ATGGGCTCCAAACCTTCTACCAGGATCCCAGCACCTCTAATGCTGATCACTCGGATTATGCTGATACTGAGCTGTATCCGTCTGACAAGCTCTCTTGACGGCAGGCCCCTTGCAGCTGCAGGAATTGTAGTAACAGGAGATAAGGCAGTCAATGTATACACCTCGTCTCAGACAGGGTCAGTCATAGTCAAGTTGCTCCCGAATATGCCCAGAGATAAGGAGGCATGTGCAAAAGCCCCATTGGAGGCATATAACAGAACACTGACTACTCTGCTCACTCCTCTTGGCGACTCCATCCGCAAGATCCAAGGGTCTGTGTCCACGTCCGGAGGAAGGAGACAAAAACGCTTCATAGGTGCTGTTATTGGCAGTGTAGCTCTTGGGGTTGCAACAGCGGCA…
>	986	VII.1.1	VII_b	FJ754271	chicken	China	WF00C	2000	ATGGGCTCCAGACCTTCTACCAGGATCCCAGCACCTCTAATGCTGATCACTCGGATTATGCTGATATTGAGCTGTATCTGTCTGACAAGCTCTCTTGACGGCAGGCCCCTTGCAGCTGCAGGAATTGTAGTAACAGGAGATAAGGCAGTCAATGTATACACCTCGTCTCAGACAGGGTCAATCATAGTTAAGTTGCTCCCGAATATGCCCAGAGATAAGGAGGCGTGTGCAAAAGCCCCATTAGAGGCATATAACAGAACACTGACTACTTTGCTCACTCCTCTTGGCGACTCTATCCGCAAGATCCAAGGGTCTGCGTCCTTGTCTGGAGGAAGGAGACAAAAACGTTTTATAGGTGCTGTTATTGGCAGTGTAGCTCTTGGGGTTGCAACAGCGGCA…
>	987	VII.1.1	VII_b	FJ882015	chicken	China	HG_Beijing	2009	ATGGGCTCCAAACCTTCTACCAGGATCCCAGCACCTCTAATGCTGATCACTCGGATTATGCTGATATTGAGCTGTATCCGTCTGACAAGCTCTCTTGACGGCAGGCCCCTTGCAGCTGCAGGAATTGTAGTAACAGGAGATAAGGCAGTCAATGTATACACCTCGTCTCAGACAGGGTCAATCATAGTCAAGTTGCTCCCGAATATGCCCAGAGATAAGGAGGCATGTGCAAAAGCCCCATTGGAGGCATATAACAGAACACTGACTACTCTGCTCACTCCTCTTGGCGACTCCATCCGCAAGATCCAAGGGTCTGTGTCCACGTCCGGAGGAAGGAGACAAAAACGCTTCATAGGTGCTGTTATTGGCAGTGTAGCTCTTGGGGTTGCAACAGCGGCA…
>	988	VII.1.1	VII_b	GQ245796	chicken	China	AH_2	2008	ATGGGCTCCAAACCTTCTACCAGGATCCCAGCACCTCTAATGCTGATCACTCGGATTATGCTGATATTGAGCTGTATCCGTCCGGCAAGCTCTCTTGACGGCAGGCCCCTCGCAGCTGCAGGAATTGTAGTAACAGGAGATAAGGCAGTCAATGTATACACCTCGTCTCAGACAGGGTCAATCATAGTCAAGTTGCTCCCGAATATGCCCAGAGATAAGGAGGCATGCGCAAAAGCCCCATTGGAGGCATATAACAGAACATTGACCACTCTGCTCACTCCTCTTGGCGACTCCATCCGCAAGATCCAAGGGTCTGTGTCCACGTCCGGAGGAAGGAGACAAAAACGCTTTATAGGTGCTGTTATTGGCGGTGTAGCTCCTGGGGTTGCAACAGCGGCA…
>	989	VII.1.1	VII_b	GQ245797	chicken	China	AN_11	2007	ATGGGCTCCAAACCTTCTACCAGGATCCCAGCACCTCTAATGCTGATCACCCGGACTATGCTGATATTGAGCTGTATCCGTCTGACAAGCTCTCTTGACGGCAGGCCCCTTGCAGCTGCAGGAATTGTAGTAACAGGAGATAAGGCAGTCAATGTATACACCTCGTCTCAGACAGGGTCAATCATAGTCAAGTTGCTCCCGAATATGCCCAGAGATAAGGAGGCATGTGCAAAAGCCCCATTGGAGGCATATAACAGAACACTGACTACTCTGCTCACTCCTCTTGGCGACTCCATCCGCAAGATCCAAGGGTCTGTGTCCACGTCCGGAGGGAGGAGACAAAAACGCTTTATAGGTGCTGTTATTGGCAGTGTAGCTCTTGGGGTTGCAACAGCGGCA…
>	990	VII.1.1	VII_b	GQ245798	chicken	China	CZ_10	2008	ATGGGCTCCAAACCTTCTACCAGGATCCCAGCACCTCTAATGCTGATCACTCGGATTACGCTGATATTGAGCTGTATCCGTCTGACAAGCTCTCTTGACGGCAGGCCCCTTGCAGCTGCAGGAATTGTAGTAACAGGAGATAAGGCAGTCAATGTATACACCTCATCTCAGACAGGGTCAATCATAGTCAAGTTGCTCCCGAATATGCCCAGAGATAAGGAGGCATGTGCAAAAGCCCCATTGGAGGCATATAACAGAACACTGACTACTCTGCTCACTCCCCTTGGCGACTCCATCCGCAAGATCCAAGGGTCTGTGTCCACGTCCGGAGGAAGGAGACAAAAACGCTTTATAGGTGCTGTTATTGGCAGTGTAGCTCTTGGGGTTGCAACAGCGGCA…
>	991	VII.1.1	VII_b	GQ245799	chicken	China	HN_7_06	2006	ATGGGCTCCAAACCTTCTACCAGGATCCCAGCACCTCTAATGCTGATCACTCGGATTATGCTGATATTGAGCTGTATCCGTCTGACAAGCTCTCTTGACGGCAGGCCCCTTGCAGCTGCAGGAATTATAGTAACAGGAGATAAGGCAGTCAATGTATACACCTCGTCTCAGACAGGGTCAATCATAGTCAAGTTGCTCCCGAATATGCCCAGGGATAAGGAGGCATGTGCAAAAGCCCCATTGGAGGCATATAACAGAACACTAACTACTCTGCTCACTCCTCTTGGCGACTCCATCCGCAAGATCCAAGGGTCTGTGTCCACGTCCGGAGGAAGGAGACAAAAACGCTTTATAGGTGCTGTTATTGGCAGTGTAGCTCTTGGGGTTGCAACAGCGGCA…
>	992	VII.1.1	VII_b	GQ245800	goose	China	JS_18	2008	ATGGGCTCCAAACCTTCTACCAGGATCCCAGCACCTCTAATGCTGATCACTCGGATCATGCTGATATTGAGCTGCATCCGCCCGACAAGCTCTCTTGACGGCAGGCCCCTTGCAGCTGCAGGAATTATAATAACAGGAGATAAGGCAGTCAATGTATACACCTCATCTCAGACAGGGTCAATCATAGTCAAGTTGCTCCCGAATATGCCCAGAGATAAGGAGGCATGTGCAAAAGCCCCATTGGAGGCATATAACAGAACACTGACTACTCTGCTCACTCCTCTTGGCGACTCCATCCGCAAGATCCAAGGGTCTGTGTCCACGTCCGGAGGAAGGAGAAAAAAACGCTTTATAGGTGCTGTTATTGGCAGTGTAGCTCTTGGGGTTGCAACAGCGGCA…
>	993	VII.1.1	VII_b	GQ245801	pigeon	China	SD_15	2008	ATGGGCTCCAAACCTTCTACCAAGATCCCAGCACCTCTAATGCTGATCATTCGGATTATGCTGATATTGAGCTGTATCCGTCTGACAAGCTCTCTTGACGGCAGGCCCCTTGCAGCTGCAGGAATTGTAGTAACAGGAGATAAGGCAGTCAATGTATACACCTCGTCTCAGACAGGGTCAATCATAGTCAAGTTGCTCCCGAATATGCCCAGAGATAAGGAGGCATGTGCAAAAGCCCCATTGGAGGCATATAACAGAACACTGACCACTCTGCTCACTCCTCTTGGCGACTCCATCCGCAAGATCCAAGGGTCTGTGTCCACGTCCAGAGGAAGGAGACAAAAACGCTTTATAGGTGCTGTTATTGGCAGTGTAGCTCTTGGGGTTGCAACAGCGGCA…
>	994	VII.1.1	VII_b	GQ245802	chicken	China	SN_6	2008	ATGGGCTCCAAACCTTCTACCAGGATCCCAGCACCTCTAATGCTGATCACTCGGACTATGCTGATATTGAGCTGTATCCGTCTGACAAGCTCTCTTGACGGCAGGCCCCTTGCAGCTGCAGGAATTGTAGTAACAGGAGATAAGGCAGTCAATGTATACACCTCGTCTCAGACAGGGTCAATCATAGTCAAGTTGCTCCCGAATATGCCCAGAGATAAGGAGGCATGTGCAAAAGCCCCATTGGAGGCATATAACAGAACACTGACTACTCTGCTCACTCCTCTTGGCGACTCCATCCGCAAGATCCAAGGGTCTGTGTCCACGTCCGGAGGGAGGAGACAAAAACGCTTTATAGGTGCTGTTATTGGCAGTGTAGCTCTCGGGGTTGCAACAGCGGCA…
>	995	VII.1.1	VII_b	GQ245803	chicken	China	SN_19	2008	ATGGGCTCCAAACCTTCTACCAGGATCCCAGCACCTCTAATGCTGATCACTCGGATTATGCTGATATTGAGCTGTATCCGTCTGACAAGCTCTCTTGACGGCAGGCCCCTTGCAGCTGCAGGAATTGTAGTAACAGGAGATAAGGCAGTCAATGTATACACCTCGTCTCAGACAGGGTCAATCATAGTCAAGTTGCTCCCGAATATGCCCAGAGATAAGGAGGCATGTGCAAAAGCCCCATTGGAGGCATATAACAGAACACTGACTACTCTGCTCACTCCTCTTGGCGACTCTATCCGCAAGATCCAAGGGTCTGTGTCCACGTCCGGAGGAAGGAGACAAAAACGCTTCATAGGTGCTGTTATTGGTAGTGTAGCTCTTGGGGTTGCAACAGCGGCA…
>	996	VII.1.1	VII_b	GQ245804	chicken	China	SN_20	2008	ATGGGCTCCAAACCTTCTACCAGGATCCCAGCACCTCTAATGCTGATCACTCGGATTATGCTGATATTGAGCTGTATCCGTCTGACAAGCTCTCTTGACGGCAGGCCCCTTGCAGCTGCAGGAATTGTAGTAACAGGAGATAAGGCAGTCAATGTATACACCTCGTCTCAGACAGGGTCAATCATAGTCAAGTTGCTCCCGAATATGCCCAGAGATAAGGAGGCATGTGCAAAAGCCCCATTGGAGGCATATAACAGAACACTGACTACTCTGCTCACTCCTCTTGGCGACTCTATCCGCAAGATCCAAGGGTCTGTGTCCACGTCCGGAGGAAGGAGACAAAAACGCTTCATAGGTGCTGTTATTGGTAGTGTAGCTCTTGGGGTTGCAACAGCGGCA…
>	997	VII.1.1	VII_b	GQ245805	chicken	China	SY_1	2008	ATGGGCTCCAAACCTTCTACCAGGATCCCAGCACCTCCAATGCTGATCACTCGGACTATGCTGATATTGAGCTGTATCCGTCTGACAAGCTCTCTTGACGGCAGGCCCCTTGCAGCTGCAGGAATTGTAGTAACAGGAGATAAGGCAGTCAATGTATACACCTCGTCTCAGACAGGGTCAATCATAGTCAAGTTGCTCCCGAATATGCCCAGAGATAAGGAGGCATGTGCAAAAGCCTCGTTGGAGGCATATAACAGAACACTGACTACTCTGCTCACTCCTCTTGGCGACTCCATCCGCAAGATCCAAGGGTCTGTGTCCACGTCCGGAGGAAGGAGACAAAAACGTTTTATAGGTGCTGTTATTGGCAGTGTAGCTCTTGGGGTTGCAACAGCGGCA…
>	998	VII.1.1	VII_b	GQ245806	chicken	China	XY_11	2008	ATGGGCTCCAAACCTTCTACCAGGATCCCAGCACCTCTAATGCTGATCACTCGGATTATGCTGATATTGAGCTGTATCCGTCTGACAAGCTCTCTTGACGGCAGGCCCCTTGCAGCTGCAGGAATTGTAGTAACAGGAGATAAGGCAGTCAATGTATACACCTCATCTCAGACAGGGTCAATCATAGTCAAGTTGCTCCCGAATATGCCCAGAGATAAGGAGGCATGTGCAAAAGCCCCATTGGAGGCATATAACAGAACACTGACTACTCTGCTCACTCCCCTTGGCGACTCTATCCGCAAGATCCAAGGGTCTGTGTCCACGTCCGGAGGAAGGAGACGAAAACGCTTTATAGGTGCTGTTATTGGCAGTGTAGCTCTTGGGGTTGCAACAGCGGCA…
>	999	VII.1.1	VII_b	GQ245807	chicken	China	XY_14	2008	ATGGGCTCCAAACCTTCTACCAGGATCCCAGCACCTCTAATGCTGATCACTCGGACTATGCTGATATTGAGCTGTATCCGTCTGACAAGCTCTCTTGACGGCAGGCCCCTTGCAGCTGCAGGAATTGTAGTAACAGGAGATAAGGCAGTCAATGTATACACCTCGTCTCAGACAGGGTCAATCATAGTCAAGTTGCTCCCGAATATGCCCAGAGATAAGGAGGCATGTGCAAAAGCCCCATTGGAGGCATATAACAGAACACTGACTACTCTGCTCACTCCTCTTGGCGACTCCATCCGCAAGATCCAAGGGTCTGTGTCCACGTCCGGAGGAAGGAGACAAAAACGCTTCATAGGTGCTGTTATTGGCAGTGTAGCTCTTGGGGTTGCAACAGCGGCA…
>	1000	VII.1.1	VII_b	GQ245808	chicken	China	XY_31	2007	ATGGGCTCCAAACCTTCTACCAGGATCCCAGCACCTCCAATGCTGATCACTCGGATTATGCTGATATTGAGCTGTATCCGTCTGACAAGCTCTCTTGACGGCAGGCCCCTTGCAGCTGCAGGAATTGTAGTAACAGGAGATAAGGCAGTCAATGTATACACCTCATCTCAGACAGGGTCAATCATAGTCAAGTTGCTCCCGAATATGCCCAGAGATAAGGAGGCATGTGCAAAAGCCCCATTGGAGGCATATAACAGAACACTGACTACTCTGCTCACTCCCCTTGGCGACTCCATCCGCAAGATCCAAGGGTCTGTGTCCACGTCCGGAGGAAGGAGACAAAAACGCTTTATAGGTGCTGTTATTGGCAGTGTAGCTCTTGGGGTTGCAACAGCGGCA…
>	1001	VII.1.1	VII_b	GQ245809	chicken	China	XZ_5	2007	ATGGGCTCCAAACCTTCTACCAGGATCCCAGCACCTCTAATGCTGATCACCCGGACTATGCTGATATTGAGCTGTATCCGTCTGACAAGCTCTCTTGACGGCAGGCCCCTTGCAGCTGCAGGAATTGTAGTAACAGGAGATAAGGCAGTCAATGTATACACCTCGTCTCAGACAGGGTCAATCATAGTCAAGTTGCTCCCGAATATGCCCAGAGATAAGGAGGCATGTGCAAAAGCCCCATTGGAGGCATATAACAGAACACTGACTACTCTGCTCACTCCTCTTGGCGACTCCATCCGCAAGATCCAAGGGTCTGTGTCCACGTCCGGAGGGAGGAGACAAAAACGCTTTATAGGTGCTGTTATTGGCAGTGTAGCTCTTGGGGTTGCAACAGCGGCA…
>	1002	VII.1.1	VII_b	GQ245810	chicken	China	XZ_7	2008	ATGGGCTCCAAACCTTCTACCAGGATCCCAGCACCTCTAATGCTGATCACTCGGATTATGCTGATATTGAGCTGTATCCGTCTGACAAGCTCTCTTGACGGCAGGCCCCTTGCAGCTGCAGGAATTGTAGTAACAGGAGATAAGGCAGTCAATGTATACACCTCATCTCAGACAGGGTCAATCATAGTCAAGTTGCTCCCGAATATGCCCAGAGATAAGGAGGCATGTGCAAAAGCCCCATTGGAGGCATATAACAGAACACTGACTACTCTGCTCACTCCCCTTGGCGACTCCATCCGCAAGATCCAAGGGTCTGTGTCCACGTCCGGAGGAAGGAGACAAAAACGCTTTATAGGTGCTGTTATTGGCAGTGTAGCTCTTGGGGTTGCAACAGCGGCA…
>	1003	VII.1.1	VII_b	GQ245811	chicken	China	XZ_8	2007	ATGGGCTCCAAACCTTCTACCAGGATCCCAGCACCTCTAATGCTGATCACCCGGACTATGCTGATATTGAGCTGTATCCGTCTGACAAGCTCTCTTGACGGCAGGCCCCTTGCAGCTGCAGGAATTGTAGTAACAGGAGATAAGGCAGTCAATGTATACACCTCGTCTCAGACAGGGTCAATCATAGTCAAGTTGCTCCCGAATATGCCCAGAGATAAGGAGGCATGTGCAAAAGCCCCATTGGAGGCATATAACAGAACACTGACTACTCTGCTCACTCCTCTTGGCGACTCCATCCGCAAGATCCAAGGGTCTGTGTCCACGTCCGGAGGGAGGAGACAAAAACGCTTTATAGGTGCTGTTATTGGCAGTGTAGCTCTTGGGGTTGCAACAGCGGCA…
>	1004	VII.1.1	VII_b	GQ245812	chicken	China	XZ_9	2008	ATGGGCTCCAAACCTTCTACCAGGATCCCAGCACCTCTAATGCTGATCACTCGGATTATGCTGATATTGAGCTGTATCCGTCTGACAAGCTCTCTTGACGGCAGGCCCCTTGCAGCTGCAGGAATTGTAGTAACAGGAGATAAGGCAGTCAATGTATACACCTCGTCTCAGACAGGGTCAATCATAGTCAAGTTGCTCCCGAATATGCCCAGAGATAAGGAGGCATGTGCAAAAGCCCCATTGGAGGCATATAACAGAACACTGACTACTCTGCTCACTCCTCTTGGCGACTCTATCCGCAAGATCCAAGGGTCTGTGTCCACGTCCGGAGGAAGGAGACAAAAACGCTTCATAGGTGCTGTTATTGGCAGTGTAGCTCTTGGGGTTGCAACAGCGGCA…
>	1005	VII.1.1	VII_b	GQ245813	chicken	China	XZ_12	2007	ATGGGCTCTAAACCTTCTACCAGGATCCCAGCACCTCTAATGCTGATCACCCGGACTATACTGATATTGAGCTGTATCCGTCTGACAAGCTCTCTTGACGGCAGGCCCCTTGCAGCTGCAGGAATTGTAGTAACAGGAGATAAGGCAGTCAATGTATACACCTCGTCTCAGACAGGGTCAATCATAGTCAAGTTGCTCCCGAATATGCCCAGAGATAAGGAGGCATGTGCAAAAGCCCCATTGGAGGCATATAACAGAACACTGACTACTCTGCTCACTCCTCTTGGCGACTCCATCCGCAAGATCCAAGGGTCTGTGTCCACGTCCGGAGGGAGGAGACAAAAACGCTTTATAGGTGCTGTTATTGGCAGTGTAGCTCTTGGGGTTGCAACAGCGGCA…
>	1006	VII.1.1	VII_b	GQ245814	chicken	China	XZ_12	2008	ATGGGCTCCAAACCTTCTACCAGGATCCCAGCACCTCTAATGCTGATCACTCGGATTATGCTGATATTGAGCTGTATCCGTCTGACAAGCTCTCTTGACGGCAGGCCCCTTGCAGCTGCAGGAATTGTAGTAACAGGAGATAAGGCAGTCAATGTATACACCTCGTCTCAGACAGGGTCAATCATAGTCAAGTTGCTCCCGAATATGCCCAGAGATAAGGAGGCATGTGCAAAAGCCCCATTGGAGGCATATAACAGAACACTGACTACTCTGCTCACTCCTCTTGGCGACTCTATCCGCAAGATCCAAGGGTCTGTGTCCACGTCCGGAGGAAGGAGACAAAAACGCTTCATAGGTGCTGTTATTGGCAGTGTAGCTCTTGGGGTTGCAACAGCGGCA…
>	1007	VII.1.1	VII_b	GQ245815	chicken	China	XZ_13	2008	ATGGGCTCCAAACCTTCTACCAGGATCCCAGCACCTCCAATGCTGATCACTCGGACTATGCTGATATTGAGCTGTATCCGTCTGACAAGCTCTCTTGACGGCAGGCCCCTTGCAGCTGCAGGAATTGTAGTAACAGGAGATAAGGCAGTCAATGTATACACCTCGTCTCAGACAGGGTCAATCATAGTCAAGTTGCTCCCGAATATGCCCAGAGATAAGGAGGCATGTGCAAAAGCCCCATTGGAGGCATATAACAGAACACTGACTACTCTGCTCACTCCTCTTGGCGACTCCATCCGCAAGATCCAAGGGTCTGTGTCCACGTCCGGAGGAAGGAGACAAAAACGTTTTATAGGTGCTGTTATTGGCAGTGTAGCTCTTGGGGTTGCAACAGCGGCA…
>	1008	VII.1.1	VII_b	GQ245816	chicken	China	XZ_16	2007	ATGGGCTCCAAACCTTCTACCAGGATCCCAGCACCTCTAATGCTGATCACTCGGACTATGCTGATATTGAGCTGTATCCGTCTGACAAGCTCTCTTGACGGCAGGCCCCTTGCAGCTGCAGGAATTGTAGTAACAGGAGATAAGGCAGTCAATGTATACACCTCGTCTCAGACAGGGTCAATCATAGTCAAGTTGCTCCCGAATATGCCCAGAGATAAAGAGGCATGTGCAAAAGCCCCATTGGAGGCATATAACAGAACACTGACTACTCTGCTCACTCCTCTTGGCGACTCCATCCGCAAGATCCAAGGGTCTGTGTCCACGTCCGGAGGGAGGAGACAAAAACGCTTTATAGGTGCTGTTATTGGCAGTGTAGCTCTTGGGGTTGCAACAGCGGCA…
>	1009	VII.1.1	VII_b	GQ245817	chicken	China	XZ_20	2007	ATGGGCTCTAAACCTTCTACCAGGATCCCAGCACCTCTAATGCTGATCACTCGGACTATGCTGATATTGAGCTGTATCCGTCTGACAAGCTCTCTTGATGGCAGGCCCCTTGCAGCTGCAGGAATTGTAGTAACAGGAGATAAGGCAGTCAATGTATACACCTCGTCTCAGACAGGGTCAATCATAGTCAAGTTGCTCCCAAATATGCCCAGAGATAAGGAGGCATGTGCAAAAGCCCCATTGGAGGCATATAACAGAACACTGACTACTCTGCCCACTCCTCTTGGCGACTCCATCCGCAAGATCCAAGGGTCTGTGTCCATGTCCGGAGGGAGGAGACAAAAACGCTTTATAGGTGCTGTTATTGGCAGTGTAGCTCTTGGGGTTGCAACAGCGGCA…
>	1010	VII.1.1	VII_b	GQ245818	ostrich	China	YZ_22	2007	ATGGGCTCCAAACCTTCTACCAGGATCCCAGCACCTCTAATGCTGATCACTCGGATTATGCTGATATTGAGCTGTATCCGTCTGACAAGCTCTCTTGACGGCAGGCCCCTTGCAGCTGCAGGAATTGTAGTAACAGGAGATAAGGCAGTCAATGTATACACCTCGTCTCAGACAGGGTCAATCATAGTCAAGTTGCTCCCGAATATGCCCAGAGATAAGGAGGCATGTGCAAAAGCCCCATTGGAGGCATATAACAGAACACTGACTACTCTGCTCACTCCTCTTGGCGACTCCATCCGCAAGATCCAAGGGTCTGTGTCCACGTCCGGAGGAAGGAGACAAAAACGCTTTATAGGTGCTGTTATTGGCAGTGTAGCTCTTGGGGTTGCAACAGCGGCA…
>	1011	VII.1.1	VII_b	GQ245819	chicken	China	ZJ_17	2008	ATGGGCTCCAAACCTTCTACCAGGATCCCAGCACCTCTAATGCTGATCACTCAGATTATGCTGATATTGAGCTGTATCCGCCTGACAAGCTCTCTTGACGGCAGGCCCCTTGCAGCTGCAGGAATTGTAGTAACAGGAGATAAGGCAGTCAATGTATACACCTCATCTCAGACAGGGTCAATCATAGTCAAGTTGCTCCCGAATATGCCCAGGGATAAGGAGGCATGTGCAAAAGCCCCATTGGAAGCATATAACAGAACACTGACTACTCTGCCCACTCCTCTTGGCGACTCCATCCGCAAGATCCAAGGGTCTGTGTCCACGTCCGGAGGAAGGAGACAAAAACGCTTTATAGGTGCTGTTATTGGCAGTGTAGCTCTTGGGGTTGCAACAGCGGCA…
>	1013	VII.1.1	VII_b	GU564399	chicken	China	FMW	2006	ATGGGCTCCAAACCTTCTACCAGGATCCCAGCACCTCTAATGCTGATCATTCGGATTATGCTGATATTGAGCTGTATCCGTCTGACAAGCTCCCTTGACGGCAGGCCTCTTGCAGCTGCAGGAATTGTAGTAACAGGGGATAAGGCAGTCAATGTATACACCTCGTCTCAGACAGGGTCAATCATAGTCAAGTTGCTCCCGAATATGCCCAGAGATAAGGAGGCGTGTGCAAAAGCCCCATTAGAGGCATATAACAGAACACTGACTACTTTGCTCACTCCTCTTGGCGACTCCATCCGCAAGATCCAAGGGTCTGTGTCCACGTCTGGAAGAAGGAGACAAAAACGCTTTATAGGTGCTGTTATTGGCAGTGTAGCTCTTGGGGTTGCAACGGCGGCA…
>	1014	VII.1.1	VII_b	HM188398	duck	China	SDFCH	2008	ATGGGCTCCAAACCTTCTACCTGGATCCCAGCACCTCTAATGCTGATCACTCGGATTATGCTGATATTGAGCTGTATCCGTCTGGCAAGCTCTCTTGACGGCAGGCCCCTCGCAGCTGCAGGAATTGTAGTAACAGGAGATAAGGCAGTCAATGTGTACACCTCGTCTCAGACAGGGTCAATCATAGTCAAGTTGCTCCCGAATATGCCCAGAGATAAGGAGGCATGTGCAAAAGCCCCATTGGAGGCATATAACAGAACATTGACCACTCTGCTCACTCCTCTTGGCGACTCCATCCGCAAGATCCAAGGGTCTGTGTCCACGTCCGGAGGAAGGAGACAAAAACGCTTTATAGGTGCTGTTATTGGCGGTGTAGCTCTTGGGGTTACAACAGCGGCA…
>	1015	VII.1.1	VII_b	HM188399	duck	China	SDWF02	2008	ATGGGCTCCAAACCTTCTACCTGGATCCCAGCACCTCTAATGCTGATCACTCGGATTATGCTGATATTGAGCTGTATCCGTCTGGCAAGCTCTCTTGACGGCAGGCCCCTCGCAGCTGCAGGAATTGTAGTAACAGGAGATAAGGCAGTCAATGTGTACACCTCGTCTCAGACAGGGTCAATCATAGTCAAGTTGCTCCCGAATATACCCAGAGATAAGGAGGCATGTGCAAAAGCCCCATTGGAGGCATATAACAGAACATTGACCACTCTGCTCACTCCTCTTGGCGACTCCATCCGCAAGATCCAAGGGTCTGTGTCCACGTCCGGAGGAAGGAGACAAAAACGCTTTATAGGTGCTGTTATTGGCGGTGTAGCTCTTGGGGTTGCAACAGCGGCA…
>	1016	VII.1.1	VII_b	HM188400	duck	China	SDWF03	2008	ATGGGCTCCAAACCTTCTACCTGGATCCCAGCACCTCTAATGCTGATCACTCGGATTATGCTGATATTGAGCTGTATCCGTCTGGCAAGCTCTCTTGACGGCAGGCCCCTCGCAGCTGCAGGAATTGTAGTAACAGGAGATAAGGCAGTCAATGTGTACACCTCGTCTCAGACAGGGTCAATCATAGTCAAGTTGCTCCCGAATATGCCCAGAGATAAGGAGGCATGTGCAAAAGCCCCATTGGAGGCATATAACAGAACATTGACCACTCTGCTCACTCCTCTTGGCGACTCCATCCGCAAGATCCAAGGGTCTGTGTCCACGTCCGGAGGAAGGAGACAAAAACGCTTTATAGGTGCTGTTATTGGCGGTGTAGCTCTTGGGGTTGCAACAGCGGCA…
>	1017	VII.1.1	VII_b	HM188401	duck	China	SDWF04	2009	ATGGGCTCCAAACCTTCTACCTGGATCCCAGCACCTCTAATGCTGATCACTCGGATTATGCTGATATTGAGCTGTATCCGTCTGGCAAGCTCTCTTGACGGCAGGCCCCTCGCAGCTGCAGGAATTGTAGTAACAGGAGATAAGGCAGTCAATGTGTACACCTCGTCTCAGACAGGGTCAATCATAGTCAAGTTGCTCCCGAATATGCCCAGAGATAAGGAGGCATGTGCAAAAGCCCCATTGGAGGCATATAACAGAACATTGACCACTCTGCTCACTCCTCTTGGCGACTCCATCCGCAAGATCCAAGGGTCTGTGTCCACGTCCGGAGGAAGGAGACAAAAACGCTTTATAGGTGCTGTTATTGGCGGTGTAGCTCTTGGGGTTGCAACAGCGGCA…
>	1018	VII.1.1	VII_b	HM188402	duck	China	SDWF05	2009	ATGGGCTCCAAACCTTCTACCTGGATCCCAGCACCTCTAATGCTGATCACTCGGATTATGCTGATATTGAGCTGTATCCGTCTGGCAAGCTCTCTTGACGGCAGGCCCCTCGCAGCTGCAGGAATTGTAGTAACAGGAGATAAGGCAGTCAATGTGTACACCTCGTCTCAGACAGGGTCAATCATAGTCAAGTTGCTCCCGAATATGCCCAGAGATAAGGAGGCATGTGCAAAAGCCCCATTGGAGGCATATAACAGAACATTGACCACTCTGCTCACTCCTCTTGGCGACTCCATCCGCAAGATCCAAGGGTCTGTGTCCACGTCCGGAGGAAGGAGACAAAAACGCTTTATAGGTGCTGTTATTGGCGGTGTAGCTCTTGGGGTTGCAACAGCGGCA…
>	1019	VII.1.1	VII_b	HM748947	chicken	China	SD4	2008	ATGGGCTCCAAACCTTCTACCAGGATCCCAGCACCTCCAATGCTGATCACTCGGACTATGCTGATATTGAGCTGTATCCGTCTGACAAGCTCTCTTGACGGCAGGCCCCTTGCAGCTGCAGGAATTGTAGTAACAGGAGATAAGGCAGTCAATGTATACACCTCGTCTCAGACAGGGTCAATCATAGTCAAGTTGCTCCCGAATATGCCCAGAGATAAGGAGGCATGTGCAAAAGCCCCATTGGAGGCATATAACAGAACACTGACTACTCTGCTCACTCCTCTTGGCGACTCCATCCGCAAGATCCAAGGGTCTGTGTCCACGTCCGGAGGAAGGAGACAAAAACGTTTTATAGGTGCTGTTATTGGCAGTGTAGCTCTTGGGGTTGCAACAGCGGCA…
>	1020	VII.1.1	VII_b	HQ317395	duck	China	SD09	2009	ATGGGCTCCAAACCCCCCACCAGGATCCCAGCACCTCCAATGCTGATCACTCGGGCTATGCTGATATTGAGCTGTATCCGTCTGACAAGCTCTCTTGACGGCAGGCCCCTTGCAGCTGCAGGAATTGTAGTAACAGGAGATAAGGCAGTCAATGTATACACCTCGTCTCAGACAGGGTCAATCATAGTCAAGTTGCTCCCGAATATGCCCAGAGATAAGGAGGCATGTGCAAAAGCCCCATTGGAGGCATATAACAGAACACTGACTACTCTGCTCACTCCTCTTGGCGACTCCATCCGCAAGATCCAAGGGTCTGTGTCCACGTCCGGAGGAAGGAGACAAAAACGTTTTATAGGTGCTGTTATTGGCAGTGTAGCTCTTGGGGTTGCAACAGCGGCA…
>	1021	VII.1.1	VII_b	HQ717357	duck	China	GD09_1	2009	ATGGGCTCCAAACCTTCTACCAGGATCCCAGCACCTCCAACGCTAATCACTCGGATTATGCTGATATTGAGCTGTATCCGTCTGACAAGCTCTCTCGACGGCAGGCCCCTTGCAGCTGCAGGAATTGTAGTAACAGGAGATAAGGCAGTCAATGTGTACACCTCGTCTCAGACGGGGTCAATCATAGTCAAGTTGCTCCCGAATATGCCCAGAGATAAAGAGGCATGTGCAAAAGCCCCATTGGAGGCATATAACAGAACACTGACTACTCTGCTCACTCCTCTTGGCGACTCCATCCGCAAGATTCAAGGGTCTGTGTCCACGTCTGGAGGAAGGAGACAAAAACGCTTTATAGGTGCTGTTATTGGCAGTGTAGCTCTTGGAGTTGCAACAGCAGCA…
>	1022	VII.1.1	VII_b	JF343539	chicken	China	Guangxi9	2003	ATGGGATCCAAACCTTCTACCAGGAGCCCAGCACCTCTAATGCTGATCATTCGGATTATGCTGATATTGAGCTGTATCCGTCTGACAAGCTCCCTTGACGGCAGGCCTCTTGCAGCTGCAGGAATTGTAGTAACAGGGGATAAGGCAGTCAATGTATACACCTCGTCTCAGACAGGGTCAATCATAGTCAAGTTGCTCCCGAATATGCCCAGAGATAAGGAGGCGTGTGCAAAAGCCCCATTAGAGGCATATAACAGAACACTGACTACTTTGCTCACTCCTCTTGGCGACTCCATCCGCAAGATCCAAGGGTCTGTGTCCACGTCTGGAGGAAGGAGACAAAAACGCTTTATAGGTGCTGTTATTGGCAGTGTAGCTCTTGGGGTTGCAACGGCGGCA…
>	1023	VII.1.1	VII_b	JN400895	duck	China	SD03	2009	ATGGGCTCCAAACCCCCCACCAGGATCCCAGCACCTCCAATGCTGATCACTCGGGCTATGCTGATATTGAGCTGTATCCGTCTGACAAGCTCTCTTGACGGCAGGCCCCTTGCAGCTGCAGGAATTGTAGTAACAGGAGATAAGGCAGTCAATGTATACACCTCGTCTCAGACAGGGTCAATCATAGTCAAGTTGCTCCCGAATATGCCCAGAGATAAGGAGGCATGTGCAAAAGCCCCATTGGAGGCATATAACAGAACACTGACTACTCTGCTCACTCCTCTTGGCGACTCCATCCGCAAGATCCAAGGGTCTGTGTCCACGTCCGGAGGAAGGAGACAAAAACGTTTTATAGGTGCTGTTATTGGCAGTGTAGCTCTTGGGGTTGCAACAGCGGCA…
>	1024	VII.1.1	VII_b	JN400897	chicken	China	SDLY01	2010	ATGGGCTCCAAACCTTCTACCAGGATCCCAGCACCTCCAATGCTGATCACTCGGATTATGCTGATATTGAGTTGTATCCGTCTGACGAGCACTCTTGACGGCAGGCCCCTTGCAGCTGCAGGAATTGTAGTAACAGGAGATAAGGCAGTCAATGTATACACCTCGTCTCAGACAGGGTCAATCATAGTCAAGTTGCTCCCGAATATGCCCAGAGATAAGGAGGCATGTGCAAAAGCCCCATTGGAGGCATATAACAGAACACTGACTACTCTGCTCACTCCTCTTGGCGACTCCATCCGCAAGATCCAAGGGTCTGTGTCCACGTCCGGAGGAAGGAGACAAAAACGCTTCATAGGCGCTGTTATTGGCAGTATAGCTCTTGGGGTTGCAACAGCGGCA…
>	1026	VII.1.1	VII_b	JN631747	goose	China	JS_5	2005	ATGGGCTCCAAACCTTCTACCAGGATCCCAGCACCTCTAATGCTGATCACTCGGATTATGCTGATATTGAGCTGTATCCGTCTGACAAGCTCTCTTGACGGCAGGCCCCTTGCAGCTGCAGGAATTGTAGTAACAGGAGATAAGGCAGTCAATGTATACACCTCGTCTCAGACAGGGTCAATCATAGTCAAGTTGCTCCCGAATATGCCCAGAGATAAGGAGGCATGTGCAAAAGCCCCATTGGAGGCATGTAACAGAACACTGACTACTCTGCTCACTCCTCTTGGCGACTCCATCCGCAAGATCCAAGGGTCTGTGTCCACGTCCGGAGGAAGGAGACAAAAACGCTTTATAGGTGCTGTTATTGGCAGTGTAGCTCTTGGGGTTGCAACAGCGGCA…
>	1027	VII.1.1	VII_b	JQ013855	chicken	China	JS_01	2011	ATGGGCTCCAAACTTTCTACCAGGATCCCAGCACCTCTGATGCTGATTACTCGGATTATACTGATATTGAGCTGTATCCGTCTGACAAGCTCTCTTGACGGCAGGCCCCTTGCAGCTGCAGGAATTGTAGTAACAGGAGATAAGGCAGTCAATGTATACACCTCGTCTCAGACTGGGTCAATCATAGTCAAGTTGCTCCCGAATATGCCCAGAGATAAGGAGGCATGTGCAAAAGCCCCATTAGAGGCATATAACAGAACACTGACTACTCTGCTCACTCCTCTTGGCGACTCCATCCGCAAGATCCAAGGGTCTGTGTCCACGTCCGGAGGAAGGAGACAAAAACGCTTTATAGGTGCTGTTATTGGCAGTGTAGCTCTTGGGGTTGCAACAGCGGCA…
>	1028	VII.1.1	VII_b	JQ013857	chicken	China	JS_03	2011	ATGGGCTCCAAACCTTCTACCTGGATCCCAGCACCTCTAATGCTGATCACTCGGATTATGTTGATATTGAGCTGTATCCGTCCGACGAGCTCTCTTGACGGCAGGCCCCTCGCAGCTGCAGGAATTGTAGTAACAGGAGATAAGGCGGTCAATGTATACACCTCGTCTCAGACAGGGTCAATCATAGTCAAGTTGCTCCCGAATATGCCCAGAGATAAGGAGGCATGTGCAAAAGCCCCATTGGAGGCATATAACAGAACACTGACCACCCTGCTCACTCCTCTTGGCGACTCCATCCGCAAGATCCAAGGGTCTGTGTCCACGTCCGGAGGAAGGAGACAAAAACGCTTTATAGGTGCTGTTATTGGCAGTGTAGCTCTTGGGGTTGCAACAGCGGCA…
>	1029	VII.1.1	VII_b	JQ013858	chicken	China	JS_04	2011	ATGGGCTCCAAACTTTCTACCAGGATCCCAGCACCTCTTATGCTGATCACCCGGATTATGTTGATATTGAGCTGTATCCGTCCGACAAGCTCTCTTGACGGCAGGCCCCTCGCAGCTGCAGGAATTGTAGTAACAGGAGATAAGGCGGTCAATGTATACACCTCGTCTCAGACAGGGTCAATCATAGTCAAGTTGCTCCCGAATATGCCCAGAGATAAGGAGGCATGTGCAAAAGCCCCATTGGAGGCATATAACAGAACACTGACCACCCTGCTCACTCCTCTTGGCGACTCCATCCGCAAGATCCAAGGGTCTGTGTCCACGTCCGGAGGAAGGAGACAAAAACGCTTTATAGGTGCTGTTATTGGCAGTGTAGCTCTTGGGGTTGCAACAGCGGCA…
>	1030	VII.1.1	VII_b	JQ013859	chicken	China	JS_05	2011	ATGGGCTCCAAACTTTCTACCAGGATCCCAGCACCTCTGATGCTGATTACTCGGATTATACTGATATTGAGCTGTATCCGTCTGACAAGCTCTCTTGACGGCAGGCCCCTTGCAGCTGCAGGAATTGTAGTAACAGGAGATAAGGCAGTCAATGTATACACCTCGTCTCAGACTGGGTCAATCATAGTCAAGTTGCTCCCGAATATGCCCAGAGATAAGGAGGCATGTGCAAAAGCCCCATTAGAGGCATATAACAGAACACTGACTACTCTGCTCACTCCTCTTGGCGACTCCATCCGCAAGATCCAAGGGTCTGTGTCCACGTCCGGAGGAAGGAGACAAAAACGCTTTATAGGTGCTGTTATTGGCAGTGTAGCTCTTGGGGTTGCAACAGCGGCA…
>	1031	VII.1.1	VII_b	JQ013863	chicken	China	JS_09	2011	ATGGGCTCCAAACTTTCTACCAGGATCCCAGCACCTCTGATGCTGACCACTCGGATTATACTGATATTGAGCTGTATTCGTCTGACAAGCTCTCTTGACGGCAGGCCCCTTGCAGCTGCAGGAATTGTAGTAACAGGAGATAAGGCAGTCAATGTATACACCTCGTCTCAGACTGGGTCAATCATAGTCAAGTTGCTCCCGAATATGCCCAGAGATAAGGAGGCATGTGCAAAAGCCCCATTGGAGGCGTATAACAGAACACTGACTACTCTGCTCACTCCTCTTGGCGACTCCATCCGCAAGATCCAAGGGTCTGTGTCCACGTCCGGAGGAAGGAGACAAAAACGCTTTATAGGTGCTGTTATTGGCAGTGTAGCTCTTGGGGTTGCAACAGCGGCA…
>	1032	VII.1.1	VII_b	JQ013866	chicken	China	JS_12	2011	ATGGGCTCCAAACTTTCTACCAGGATCCCAGCACCTCTGATGCTGATCACCCGGATTATACTGATATTGAGCTGTATCCGTCTGACAAGCTCTCTTGACGGCAGGCCCCTTGCAGCTGCAGGAATTGTAGTAACAGGAGATAAGGCAGTCAATGTATACACCTCGTCTCAGACTGGGTCAATCATAGTCAAGTTGCTCCCGAATATGCCCAGAGATAAGGAGGCATGTGCAAAAGCCCCATTGGAGGCATATAACAGAACACTGACTACTCTGCTCACTCCTCTTGGCGACTCCATCCGCAAGATCCAAGGGTCTGTGTCCACGTCCGGAGGAAGGAGACAAAAACGCTTTATAGGTGCTGTTATTGGCAGTGTAGCTCTTGGGGTTGCAACAGCGGCA…
>	1033	VII.1.1	VII_b	JQ013867	chicken	China	JS_13	2011	ATGGGCTCCAAACTTTCTACCAGGATCCCAGCACCTCTGATGCTGATCACCCGGATTATACTGATATTGAGCTGTATCCGTCTGACAAGCTCTCTTGACGGCAGGCCCCTTGCAGCTGCAGGAATTGTAGTAACAGGAGATAAGGCAGTCAATGTATACACCTCGTCTCAGACTGGGTCAATCATAGTCAAGTTGCTCCCGAATATGCCCAGAGATAAGGAGGCATGTGCAAAAGCCCCATTGGAGGCATATAACAGAACACTGACTACTCTGCTCACTCCTCTTGGCGACTCCATCCGCAAGATCCAAGGGTCTGTGTCCATGTCCGGAGGAAGGAGACAAAAACGCTTTATAGGTGCTGTTATTGGCAGTGTAGCTCTTGGGGTTGCAACAGCGGCA…
>	1034	VII.1.1	VII_b	JQ013869	chicken	China	JS_15	2011	ATGGGCTCCAAACTTTCTACCAGGATCCCAGCACCTCTGATGCTGATCACCCGGATTATGTTGATATTGAGCTGTATCCGTCCGACGAGCTCTCTTGACGGCAGGCCCCTCGCAGCTGCAGGAATTGTAGTAACAGGAGATAAGGCGGTCAATGTATACACCTCGTCTCAGACAGGGTCAATCATAGTCAAGTTGCTCCCGAATATGCCCAGAGATAAGGAGGCATGTGCAAAAGCCCCATTGGAGGCATATAACAGAACACTGACCACCCTGCTCACTCCTCTTGGCGACTCCATCCGCAAGATCCAAGGGTCTGTGTCCACGTCCGGAGGAAGGAGACAAAAACGCTTTATAGGTGCTGTTATTGGCAGTGTAGCTCTTGGGGTTGCAACAGCGGCA…
>	1035	VII.1.1	VII_b	JQ013874	chicken	China	JS_20	2011	ATGGGCTCCAAACCTTCTACCAGGATCCCAGCACCTCTAATGCTGATCACTCGGATTATACTGATATTGAGCTGTATCCGTCTGACAAGCTCTCTTGACGGCAGGCCCCTTGCAGCTGCAGGAATTGTAGTAACAGGAGATAAGGCAGTCAATGTATACACCTCGTCTCAGACTGGGTCAATCATAGTCAAGTTGCTCCCGAATATGCCCAGAGATAAGGAGGCATGTGCAAAAGCCCCATTGGAGGCATATAACAGAACACTGACTACTCTGCTCACTCCTCTCGGCGACTCCATCCGCAAGATACAAGGGTCTGTGTCCACGTCCGGAGGAAGGAGACAAAAACGCTTTATAGGTGCTGTTATTGGCAGTGTAGCTCTTGGGGTTGCAACAGCGGCA…
>	1036	VII.1.1	VII_b	JQ013876	chicken	China	JS_22	2011	ATGGGCTCCAAACTTTCTACCAGGATCCCAGCACCTCTGATGCTGATTACTCGGATTATACTGATATTGAGCTGTATCCGTCTGACAAGCTCTCTTGACGGCAGGCCCCTTGCAGCTGCAGGAATTGTAGTAACAGGAGATAAGGCAGTCAATGTATACACCTCGTCTCAGACTGGGTCAATCATAGTCAAGTTGCTCCCGAATATGCCCAGAGATAAGGAGGCATGTGCAAAAGCCCCATTGGAGGCATATAACAGAACACTGACTACTCTGCTCACTCCTCTTGGCGATTCCATCCGCAAGATCCAAGGGTCTGTGTCCACGTCCGGAGGAAGGAGACAAAAACGCTTTATAGGTGCTGTTATTGGCAGTGTAGCTCTTGGGGTTGCAACAGCGGCA…
>	1037	VII.1.1	VII_b	JQ013879	duck	China	JS_01	2010	ATGGGCTCCAAACTTTCTACCAGGATCCCAGCACCTCTGATGCTGATCACTCGGATTATACTGATATTGAGTTGTATCCGTCTGACAAGCTCTCTTGACGGCAGGCCCCTTGCAGCTGCAGGAATTGTAGTAACAGGAGATAAGGCAGTCAATGTATACACCTCGTCTCAGACTGGGTCAATCATAGTCAAGTTGCTCCCGAATATGCCCAGAGATAAGGAGGCATGTGCAAAAGCCCCATTGGAGGCATATAACAGAACACTGACTACTCTGCTCACTCCTCTTGGCGACTCCATCCGCAAGATCCAAGGGTCTGTGTCCACGTCCGGAGGAAGGAGACAAAAACGCTTTATAGGTGCTGTTATTGGCAGTGTAGCTCTTGGGGTTGCAACAGCGGCA…
>	1038	VII.1.1	VII_b	JX193076	chicken	China	Guangxi15	2010	ATGGGCTCCAGATCTTCTACCAGGATCCCAGCACCTCCAACGCTGATCACTCGGATTATGCTGATATTGAGCTGTATCCGTCTGACAAGCTCTCTCGACGGCAGGCCCCTTGCAGCTGCAGGAATTGTAGTAACAGGAGATAAGGCAGTCAATGTGTACACCTCGTCTCAGACGGGGTCAATCATAGTCAAGTTGCTCCCGAATATGCCCAGAGATAAAGAGGCATGTGCAAAAGCCCCATTGGAGGCATATAACAGAACACTGACTACTCTGCTCACTCCTCTTGGCGACTCCATCCGCAAGATTCAAGGGTCTGTGTCCACGTCTGGAGGAAGGAGACAAAAACGCTTTATAGGTGCTGTTATTGGCAGTGTAGCTCTTGGGGTTGCAACAGCAGCA…
>	1039	VII.1.1	VII_b	JX244790	pigeon	China	ZQ_17	2000	ATGGGCTCCAAACCTTCTACCAGGTTCCCAGCACCTCTAATGCTGATCACTCGGATTATGCTGATATTGAGCTGTATCCGTCTGACAAGCTCTCTTGACGGCAGGCCCCTTGCAGCTGCAGGAATTGTAGTAACAGGAGATAAGGCAGTCAATGTATACACCTCGTCTCAGACAGGGTCAATCATAGTCAAGTTGCTCCCGAATATGCCTAGAGATAAGGAGGCATGTGCAAAAGCCCCATTGGAGGCATATAACAGAACACTGACTACTCTGCTCACTCCTCTTGGCGACTCCATCCGCAAGATCCAAGGGTCTGTGTCCACGTCCGGAGGAAGGAGACAAAAACGCTTTATAGGTGCTGTTATTGGCAGTGTAGCTCTTGGGGTTGCAACAGCGGCA…
>	1040	VII.1.1	VII_b	JX244791	pigeon	China	SD_54	2006	ATGGGCTCCAAACCTTCTACCAGGTTCCCAGCACCTCTAATGCTGATCACTCGGATTATGCTGATATTGAGCTGTATCCGTCTGACAAGCTCTCTTGACGGCGGGCCCCTTGCAGCTGCAGGAATTGTAGTAACAGGAGATAAGGCAGTCAATGTATACACCTCGTCTCAGACAGGGTCAATCATAGTCAAGTTGCTCCCGAATATGCCTAGAGATAAGGAGGCATGTGCAAAAGCCCCATTGGAGGCATATAACAGAACACTGACTACTCTGCTCACTCCTCTTGGCGACTCCATCCGCAAGATCCAAGGGTCTGTGTCCACGTCCGGAGGAAGGAGACAAAAACGCTTTATAGGTGCTGTTATTGGCAGTGTAGCTCTTGGGGTTGCAACAGCGGCA…
>	1041	VII.1.1	VII_b	JX244792	pigeon	China	SD_55	2006	ATGGGCTTCAAACCTTCTACCAGGATCCCAGCACCTCTAATGCTGATCACTCGGATTATGCTGATAATGAGCTGTATCCGTCTGACAAGCTCTCTTGACGGCAGGCCCCTTGCAGCTGCAGGAATTGTAGTAACAGGAGATAAGGCAGTCAATGTATACACCTCGCCTCAGACAGGGTCAATCATAGTCAAGTTGCTCCCGAATATGCCCAGAGATAAGGAGGCGTGTGCAAAAGCCCCATTAGAGGCATATAACAGAACACTGACTACTCTGCTCACTCCTCTTGGCGACTCCATCCGCAAGATCCAAGGGTCTGTGTCCATGTCTGGAGGAAGGAGACAAAAACGCTTTATAGGTGCTGTTATTGGCAGTGTAGCTCTTGGGGTTGCAACAGCGGCC…
>	1043	VII.1.1	VII_b	JX482550	seafowl	China	H12	2011	ATGGGCTCCAAACCTTCTACCAGGATCCCAGCACCTCCAATGCTGATCACTCGGGCTATGCTGATATTGAGCTGTATCCGTCTGACAAGCTCTCTTGACGGCAGGCCCCTTGCAGCTGCAGGAATTGTAGTAACAGGAGATAAGGCAGTCAATGTATACACCTCGTCTCAGACAGGGTCAATCATAGTCAAGTTGCTCCCGAATATGCCCAGAGATAAGGAGGCATGTGCAAAAGCCCCATTGGAGGCATATAACAGAACGCTGACTACTCTGCTCACTCCTCTTGGCGACTCAATCCGCAAGATCCAAGGGTCTGTGTCCACGTCCGGAGGAAGGAGACAAAAACGTTTTATAGGTGCTGTTATTGGCAGTGTAGCTCTTGGGGTTGCAACAGCGGCA…
>	1044	VII.1.1	VII_b	KC542892	chicken	China	Liaoning_01	2005	ATGGGCTCCAAACCTTCTACCAGGATCCCAGCACCTCTAATGCTGATCACTCGGATTATGCTGATATTGAGCTGTATCCGTCTGACAAGCTCTCTTGACGGCAGGCCCCTTGCAGCTGCAGGAATTGTAGTAACAGGAGATAAGGCAGTCAATGTATACACCTCGTCTCAGACAGGGTCAATCATAGTCAAGTTGCTCCCGAATATGCCCAGAGATAAGGAGGCATGTGCAAAAGCCCCATTGGAGGCATATAACAGAACACTGACTACTCTGCTCACTCCTCTTGGCGACTCCATCCGCAAGATCCAAGGGTCTGTGTCCACGTCCGGAGGAAGGAGACAAAAACGCTTTATAGGTGCTGTTATTGGCAGTGTAGCTCTTGGGGTTGCAACAGCGGCA…
>	1045	VII.1.1	VII_b	KC542893	chicken	China	Liaoning_02	2005	ATGGGCTCCAAACCTTCTACCAGGATCCCAGCACCTCTAATGCTGATCACTCGGATTATGCTGATATTGAGCTGTATCCGTCTGACAAGCTCTCTTGACGGCAGGCCCCTTGCAGCTGCAGGAATTGTAGTAACAGGAGATAAGGCAGTCAATGTATACACCTCGTCTCAGACAGGGTCAATCATAGTCAAGTTGCTCCCGAATATGCCCAGAGATAAGGAGGCATGTGCAAAAGCCCCATTGGAGGCATATAACAGAACACTGACTACTCTGCTCACTCCTCTTGGCGACTCCATCCGCAAGATCCAAGGGTCTGTGTCCACGTCCGGAGGAAGGAGACAAAAACGCTTTATAGGTGCTGTTATTGGCAGTGTAGCTCTTGGGGTTGCAACAGCGGCA…
>	1046	VII.1.1	VII_b	KC542899	chicken	China	Jilin_01	2008	ATGGGCTCCAAACCTTCTACCAGGATCCCAGCACCTCCAATGCTGATCACTCGGATTATGCTGATATTGAGCTGTATCCGTCTGACAAGCTCTCTTGACGGCAGGCCCCTTGCAGCTGCAGGAATTGTAGTAACAGGAGATAAGGCAGTCAATGTATACACCTCGTCTCAGACAGGGTCAATCATAGTCAAGTTGCTCCCGAATATGCCCAGAGATAAGGAGGCATGTGCAAAAGCCCCATTGGAGGCATATAACAGAACACTGACTACTCTGCTCACTCCTCTTGGCGACTCCATCCGCAAGATCCAAGGGTCTGTGTCCACGTCCGGAGGAAGGAGACAAAAACGCTTCATAGGTGCTGTTATTGGCAGTGTAGCTCTTGGGGTTGCAACAGCGGCA…
>	1047	VII.1.1	VII_b	KC542903	chicken	China	Beijing_02	2009	ATGGGCTCCAAACCTTCTACCAGGATCCCAGCACCTCTAATGCTGATCACTCGGATTATGCTGATACTGAGCTGTATCCGTCTGACAAGCTCTCTTGACGGCAGGCCCCTTGCAGCTGCAGGAATTGTAGTAACAGGAGATAAGGCAGTCAATGTATACACCTCGTCTCAGACAGGGTCAGTCATAGTCAAGTTGCTCCCGAATATGCCCAGAGATAAGGAGGCATGTGCAAAAGCCCCATTGGAGGCATATAACAGAACACTGACTACTCTGCTCACTCCTCTTGGCGACTCCATCCGCAAGATCCAAGGGTCTGTGTCCACGTCCGGAGGAAGGAGACAAAAACGCTTCATAGGTGCTGTTATTGGCAGTGTAGCTCTTGGGGTTGCAACAGCGGCA…
>	1048	VII.1.1	VII_b	KC542908	chicken	China	Shandong_01	2011	ATGGGCTCCAAACCTTCTACCAGGATCTCAGCACCTCCAATGCTGATCACTCGGATTATGCTGATATTGAGTTGTATCCGTCTGACAAGCTCTCTTGACGGCAGGCCCCTTGCAGCTGCAGGAATTGTAGTAACAGGAGATAAGGCAGTCAATGTATACACCTCGTCTCAGACAGGGTCAATCATAGTCAAGTTGCTCCCGAATATGCCCAGAGATAAGGAGACATGTGCAAAAGCTCCATTGGAGGCATATAACAGAACACTGACTACTCTGCTCACTCCTCTTGGCGACTCCATCCGCAAGATCCAAGGGTCTGTGTCCACGTCCGGAGGAAGGAGACAAAAACGCTTCATAGGTGCTGTTATTGGCAGTATAGCTCTTGGGGTTGCAACAGCGGCA…
>	1049	VII.1.1	VII_b	KC542909	chicken	China	Shandong_02	2011	ATGGGTTCCAAACCTTCTACCAGGATCCCAGCACCTCTAATGCTGATCACTCGGATTATGCTGATATTGAGCTGTATCCGTCCGACAAGCTCCCTTGACGGCAGGCCCCTCGCAGCTGCAGGAATTGTAGTAACAGGAGATAAGGCGGTCAATGTATACACCTCGTCTCAGACAGGGTCAATCATAGTCAAGTTGCTCCCGAATATGCCCAGAGATAAGGAGGCATGTGCAAAAGCCCCATTGGAGGCATATAACAGAACACTGACCACTCTGCTCACTCCTCTTGGCGACTCCATCCGCAAGATCCAAGGGTCTGTGTCCACGTCCGGAGGAAGGAGACAAAAACGCTTTATAGGTGCTGTTATTGGCAGTGTAGCTCTTGGGGTTGCAACAGCGGCA…
>	1050	VII.1.1	VII_b	KC750149	duck	China	GD_SD	2006	ATGGGCTTCAAACCTTCTACCAGGATCCCAGCACCTCTAATGCTGATCACTCGGATTATGCTGATAATGAGCTGTATCCGTCTGACAAGCTCTCTTGACGGCAGGCCCCTTGCAGCTGCAGGAATTGTAGTAACAGGAGATAAGGCAGTCAATGTATACACCTCGTCTCAGACAGGGTCAATCATAGTCAAGTTGCTCCCGAATATGCCCAGAGATAAGGAGGCGTGTGCAAAAGCCCCATTAGAGGCATATAACAGAACACTGACTACTCTGCTCACTCCTCTTGGCGACTCCATCCGCAAGATCCAAGGGTCTGTGTCCATGTCTGGAGGAAGGAGACAAAAACGCTTTATAGGTGCTGTTATTGGCAGTGTAGCTCTTGGGGTTGCAACAGCGGCC…
>	1051	VII.1.1	VII_b	KC750156	duck	China	GD_SD	2009	ATGGGCTCCAAACCTTTTACCAGGATCCCAGCACCTCTAATGCTGATCACTCGGATTATGCTGATATTGAGCTGTATCCGTCTGGCAAGCTCTCTTGACGGCAGGCCCCTCGCAGCTGCAGGAATTGTAGTAACAGGAGATAAGGCAGTCAATGTGTACACCTCGTCTCAGACAGGGTCAATCATAGTCAAGTTGCTCCCGAATATGCCCAGAGATAAGGAGGCATGTGCAAAAGCCCCATTGGAGGCATATAACAGAACGTTGACCACTCTGCTCACTCCTCTTGGCGACTCCATCCGCAAGATCCAAGGGTCTGTGTCCACGTCCGGAGGAAGGAGACAAAAACGCTTTATAGGTGCTGTTATTGGCGGTGTAGCTCTTGGGGTTGCAACAGCGGCA…
>	1052	VII.1.1	VII_b	KC750157	duck	China	GD_SS	2010	ATGGGCTTCAAACCTTCTACCAGGATCCCAGCACCTCTAATGCTGATCACTCAGATTATGCTGATAATGAGCTGTATCCGTCTGACAAGCTCTCTTGACGGGAGGCCCCTTGCAGCTGCAGGAATTGTAGTAACAGGAGATAAGGCAGTCAATGTATACACCTCGTCTCAGACAGGGTCAATCATAGTTAAGTTGCTCCCGAATATGCCCAGAGATAAGGAGGCGTGTGCAAAAGCCCCATTAGAGGCATATAACAGAACACTGACTACTCTGCTCACTCCTCTTGGCGACTCCATCCGCAAGATCCAAGGGTCTGTGTCCATGTCTGGAGGAAGGAGACAAAAACGCTTTATAGGTGCTGTTATTGGCAGTGTAGCTCTTGGGGTTGCAACAGCGGCC…
>	1053	VII.1.1	VII_b	KF219498_1	duck	China	GD_SS	2010	ATGGGCTTCAAACCTTCTACCAGGATCCCAGCACCTCTAATGCTGATCACTCAGATTATGCTGATAATGAGCCGTATCCGTCTGACAAGCTCTCTTGACGGCAGGCCCCTTGCAGCTGCAGGAATTGTAGTAACAGGAGATAAGGCAGTCAATGTATACACCTCGTCTCAGACAGGGTCAATCATAGTTAAGTTGCTCCCGAATATGCCCAGAGATAAGGAGGCGTGTGCAAAAGCCCCATTAGAGGCATATAACAGAACACTGACTACTCTGCTCACTCCTCTTGGCGACTCCATCCGCAAGATCCAAGGGTCTGTGTCCATGTCTGGAGGAAGGAGACAAAAACGCTTTATAGGTGCTGTTATTGGCAGTGTAGCTCTTGGGGTTGCAACAGCGGCC…
>	1054	VII.1.1	VII_b	KJ184574	chicken	China	JS_04	2012	ATGGGCTCCAAACCTTCTACCAGGATCCCATCACCTCCTATGCTGATCACTCGGATTATACTGATATTGAGCTGTATCCGTCTGACAAGCTCTCTTGACGGCAGGCCCCTTGCAGCTGCAGGAATTGTAGTAACAGGAGATAAGGCAGTCAATGTATACACCTCGTCTCAGACTGGGTCAATCATAGTCAAGTTGCTCCCGAATATGCCCAGAGATAAGGAGGCATGTGCAAAAGCCCCATTGGAGGCATATAACAGAACACTGACTACTCTGCTCACTCCTCTCGGCGATTCCATCCGCAAGATACAAGGGTCTGTGTCCACGTCCGGAGGAAGGAGACAAAAACGCTTTATAGGTGCTGTTATTGGCAGTGTAGCTCTTGGGGTTGCAACAGCGGCA…
>	1055	VII.1.1	VII_b	KJ184591	chicken	China	JS_22	2012	ATGGGCTCCAAACCTTCTACCAGGATCTCAGCACCTCCAATGCTGATCACTCGGATTATGCTGATATTGAGTTGTATCCGCCTGACAAGCTCTCTTGACGGCAGGCCCCTTGCAGCTGCAGGAATTGTAGTAACAGGAGATAAGGCAGTCAATGTATACACCTCGTCTCAGACAGGGTCAATCATAGTCAAGTTGCTCCCGAATATGCCCAGAGATAAGGAGACATGTGCAAAAGCTCCATTGGAGGCATATAACAGAACACTGACTACTCTGCTCACTCCTCTTGGCGACTCCATCCGCAAGATCCAAGGGTCTGTGTCCACGTCCGGAGGAAGGAGACAAAAACGCTTCATAGGTGCTGTTATTGGCAGTATAGCTCTTGGGGTTGCAACAGCGGCA…
>	1056	VII.1.1	VII_b	KJ184600	chicken	China	JS_03	2012	ATGGGCTCCAAACCTTCTACCAGGATCCCAGCACCTCTAATGCTGATCACTCGGATTATACTGATATTGAGCTGTATCCGTCTGACAAGCTCTCTTGACGGCAGGCCCCTTGCAGCTGCAGGAATTGTAGTAACAGGAGATAAGGCAGTCAATGTATACACCTCGTCTCAGACTGGGTCAATCATAGTCAAGTTGCTCCCGAATATGCCCAGAGATAAGGAGGCATGTGCAAAAGCCCCATTGGAGGCATATAACAGAACACTGACTACTCTGCTCACTCCTCTCGGCGATTCCATCCGCAAGATACAAGGGTCTGTGTCCACGTCCGGAGGAAGGAGACAAAAACGCTTTATAGGTGCTGTTATTGGCAGTGTAGCTCTTGGGGTTGCAACAGCGGCA…
>	1057	VII.1.1	VII_b	KJ450977	chicken	China	Jiangxi_07	2009	ATGGGCTCCAAACCTTCTACCAGGATCCCAGCACCTCTAATGCTGATCACTCGGATTATGCTGATATTGAGCTGTATCCGTCTGACAAGCTCTCTTGACGGCAGGCCCCTTGCAGCTGCAGGAATTGTAGTAACAGGAGATAAGGCAGTCAATGTATACACCTCGTCTCAGACAGGGTCAATCATAGTCAAGTTGCTCCCGAATATGCCCAGAGATAAGGAGGCATGTGCAAAAGCCCCATTGGAGGCATATAACAGAACACTGACTACTCTGCTCACTCCTCTTGGCGACTCCATCCGCAAGATCCAAGGGTCTGTGTCCACGTCCGGAGGAAGGAGACAAAAACGCTTCATAGGTGCTGTTATTGGCAGTGTAGCTCTTGGGGTTGCAACAGCGGCA…
>	1058	VII.1.1	VII_b	KJ525677	goose	China	GD_GD	2008	ATGGGCTCCAAACCTTCTACCAGGATCCCAGCACCTCTAATGCTGATCACTCGGATTATGCTGATATTGAGCTGTATCCGTCTGACAAGCTCTCTTGACGGCAGGCCCCTTGCAGCTGCAGGAATTGTAGTAACAAGAGATAAGGCAGTCAATGTATACACCTCGTCTCAGACAGGGTCAATCATAGTCAAGTTGCTCCCGAATATGCCCAGAGATAAGGAGGCATGTGCAAAAGCCCCATTAGAGGCATATAACAGAACACTGACTACTCTGCTCACTCCTCTTGGCGACTCCATCCGCAAGATCCAAGGGTCTGTGTCCATGTCTGGAGGAAGGAGACAAAAACGCTTTATAGGTGCTGTTATTGGCAGTGTAGCTCTTGGGGTTGCAACAGCGGCC…
>	1059	VII.1.1	VII_b	KJ525678	duck	China	SD_GM	2008	ATGGGCTCCAAACCTTCTACCAGGATCCCAGCACCTCCAATGCTGATCACTCGGGCTATGCTGATATTGAGCTGTATCCGTCTGACAAGCTCTCTTGACGGCAGGCCCCTTGCAGCTGCAGGAATTGTAGTAACAGGAGATAAGGCAGTCAATGTATACACCTCGTCTCAGACAGGGTCAATCATAGTCAAGTTGCTCCCGAATATGCCCAGAGATAAGGAGGCATGTGCAAAAGCCCCATTGGAGGCATATAACAGAACACTGACTACTCTGCTCACTCCTCTTGGCGACTCCATCCGCAAGATCCAAGGGTCTGTGTCCACGTCCGGAGGAAGGAGACAAAAACGTTTTATAGGTGCTGTTATTGGCAGTGTAGCTCTTGGGGTTGCAACAGCGGCA…
>	1060	VII.1.1	VII_b	KJ525681	duck	China	GD_GDX	2006	ATGGGCTCCAAACCTTCTACCAGGATCCCAGCACCTCTAATGCTGATCACTCGGATTATGCTGATATTGAGCTGTATCCGTCTGACAAGCTCTCTTGACGGCAGGCCCCTTGCAGGTGCGGGAATTGTAGTAACAAGAGATAAGGCAGTCAATGTATACACCTCGTCTCAGACAGGGTCAATCATAGTCAAGTTGCTCCCGAATATGCCCAGAGATAAGGAGGCATGTGCAAAAGCCCCATTAGAGGCATATAACAGAACACTGACTACTCTGCTCACTCCTCTTGGCGACTCCATCCGCAAGATCCAAGGGTCTGTGTCCATGTCTGGAGGAAGGAGACAAAAACGCTTTATAGGTGCTGTTATTGGCAGTGTAGCTCTTGGGGTTGCAACAGCGGCC…
>	1061	VII.1.1	VII_b	KJ525682	duck	China	GD_GDY	2006	ATGGGCTCCAAACCTTCTACCAGGATCCCAGCACCTCTAATGCTGATCACTCGGATTATGCTGATATTGAGCTGTATCCGTCTGACAAGCTCTCTTGACGGCAGGCCCCTTGCAGCTGCAGGAATTGTAGTAACAAGAGATAAGGCAGTCAATGTATACACCTCGTCTCAGACAGGGTCAATCATAGTCAAGTTGCTCCCGAATATGCCCAGAGATAAGGAGGCATGTGCAAAAGCCCCATTAGAGGCATATAACAGAACACTGACTACTCTGCTCACTCCTCTTGGCGACTCCATCCGCAAGATCCAAGGGTCTGTGTCCATGTCTGGAGGAAGGAGACAAAAACGCTTTATAGGTGCTGTTATTGGCAGTGTAGCTCTTGGGGTTGCAACAGCGGCC…
>	1062	VII.1.1	VII_b	KJ525683	chicken	China	SX_SX1	2008	ATGGGCTCCAAACCTTCTACCAGGATCCCAGCACCTCTAATGCTGATCACTCGGATTATGCTGATATTGAGCTGTATCCGTCTGACAAGCTCTCTTGACGGCAGGCCCCTTGCAGCTGCAGGAATTGTAGTAACAGGAGATAAGGCAGTCAATGTATACACCTCGTCTCAGACAGGGTCAATCATAGTCAAGTTGCTCCCGAATATGCCCAGAGATAAGGAGGCATGTGCAAAAGCCCCATTGGAGGCATATAACAGAACACTGACTACTCTGCTCACTCCTCTTGGCGACTCTATCCGCAAGATCCAAGGGTCTGTGTCCACGTCCGGAGGAAGGAGACAAAAACGCTTCATAGGTGCTGTTATTGGCAGTGTAGCTCTTGGGGTTGCAACAGCGGCA…
>	1063	VII.1.1	VII_b	KJ525684	chicken	China	SX_SX2	2008	ATGGGCTCCAAACCTTCTACCAGGATCCCAGCACCTCTAATGCTGATCACTCGGATTATGCTGATATTGAGCTGTATCCGTCTGACAAGCTCTCTTGACGGCAGGCCCCTTGCAGCTGCAGGAATTGTAGTAACAGGAGATAAGGCAGTCAATGTATACACCTCGTCTCAGACAGGGTCAATCATAGTCAAGTTGCTCCCGAATATGCCCAGAGATAAGGAGGCATGTGCAAAAGCCCCATTGGAGGCATATAACAGAACACTGACTACTCTGCTCACTCCTCTTGGCGACTCTATCCGCAAGATCCAAGGGTCTGTGTCCACGTCCGGAGGAAGGAGACAAAAACGCTTCATAGGTGCTGTTATTGGCAGTGTAGCTCTTGGGGTTGCAACAGCGGCA…
>	1064	VII.1.1	VII_b	KJ525687	chicken	China	SD_XT	2009	ATGGGCTCCAAACCTTCTACCAGGATCCCAGCACCTCTAATGCTGATCACTCGGATTATGCTGATATTGAACTGTATCCGTCTGACAAGCTCTCTTGACGGCAGGCCCCTTGCAGCTGCAGGAATTGTAGTAACAGGAGATAAGGCAGTCAATGTATACACCTCGTCTCAGACAGGGTCAATCATAGTCAAGTTGCTCCCGAATATGCCCAGAGATAAGGAGGCATGTGCAAAAGCCCCATTGGAGGCATATAACAGAACACTGACTACTCTGCTCACTCCTCTTGGCGACTCCATCCGCAAGATCCAAGGGTCTGTGTCCACGTCCGGAGGAAGGAGACAAAAACGCTTCATAGGTGCTGTTATTGGCAGTGTAGCTCTTGGGGTTGCAACAGCGGCA…
>	1065	VII.1.1	VII_b	KJ525697	chicken	China	SD_LY2	2008	ATGGGCTCCAAACCTTCTACCAGGATCCCAGCACCTCTGATGCTGGTCACCCGGATTATGCTGATATTGAGCTGTATCCGTCTGACAAGCTCTCTTGACGGCAGGCCCCTTGCAGCTGCAGGAATTGTAGTAACAGGAGATAAGGCAGTCAATGTATACACCTCGTCTCAGACAGGGTCAATCATAGTCAAGTTGCTCCCGAATATGCCCAGAGATAAGGAGGCATGTGCAAAAGCCCCATTGGAGGCATATAACAGAACACTGACTACTCTGCTCACTCCTCTTGGCGACTCCATCCGCAAGATCCAAGGGTCTGTGTCCACGTCCGGAGGAAGGAGACAAAAACGTTTTATAGGTGCTGTTATTGGCAGTGTAGCTCTTGGGGTTGCAACAGCGGCA…
>	1066	VII.1.1	VII_b	KJ525698	chicken	China	SD_LY1	2008	ATGGGCTCCAAACCTTCTACCAGGATCCCAGCACCTCCAATGCTGATCACTCGGACTATGCTGATATTGAGCTGTATCCGTCTGACAAGCTCTCTTGACGGCAGGCCCCTTGCAGCTGCAGGAATTGTAGTAACAGGAGATAAGGCAGTCAGTGTATACACCTCGTCTCAGACAGGGTCAATCATAGTCAAGTTGCTCCCGAATATGCCCAGAGATAAGGAGGCATGTGCAAAAGCCCCATTGGAGGCATATAACAGAACACTGACTACTCTGCTCACTCCTCTTGGCGACTCCATCCGCAAGATCCAAGGGTCTGTGTCCACGTCCGGAGGAAGGAGACAAAAACGTTTTATAGGTGCTGTTATTGGCAGTGTAGCTCTTGGGGTTGCAACAGCGGCA…
>	1067	VII.1.1	VII_b	KJ525709	chicken	China	SD_BD	2010	ATGGGCTCCAAACCTTCTACCAGGATCCCAGCACCTCCAATGCTGATCACTCGGATTATGCTGATATTGAGTTGTATCCGTCTGACAAGCTCTCTTGACGGCAGGCCCCTTGCAGCTGCAGGAATTGTAGTAACAGGAGATAAGGCAGTCAATGTATACACCTCGTCTCAGACAGGGTCAATCATAGTCAAGTTGCTCCCGAATATGCCCAGAGATAAGGAGGCATGTGCAAAAGCCCCATTGGAGGCATATAACAGAACACTGACTACTCTGCTCACTCCTCTTGGCGACTCCATCCGCAAGATCCAAGGGTCTGTGTCCACGTCCGGAGGAAGGAGACAAAAACGCTTCATAGGTGCTGTTATTGGCAGTATAGCTCTTGGGGTTGCAACAGCGGCA…
>	1068	VII.1.1	VII_b	KJ525710	chicken	China	GD_ND	2008	ATGGGCTCCAAACCTTCTACCAGGATCCCAGCACCTCTAATGCTGATCACTCGGATTATGCTGATATTGAGCTGTATCCGTCTGACAAGCTCTCTTGACGGCAGGCCCCTTGCAGCTGCAGGAATTGTAGTAACAAGAGATAAGGCAGTCAATGTATACACCTCGTCTCAGACAGGGTCAATCATAGTCAAGTTGCTCCCGAATATGCCCAGAGATAAGGAGGCATGTGCAAAAGCCCCATTAGAGGCATATAACAGAACACTGACTACTCTGCTCACTCCTCTTGGCGACTCCATCCGCAAGATCCAAGGGTCTGTGTCCATGTCTGGAGGAAGGAGACAAAAACGCTTTATAGGTGCTGTTATTGGCAGTGTAGCTCTTGGGGTTGCAACAGCGGCC…
>	1069	VII.1.1	VII_b	KJ525716	chicken	China	SD_MH	2009	ATGGGCTCCAAACCTTCTACCAGGATCCCAGCACCTCTAATGCTGATCACTCGGATTATACTGATATTGAGCTGTATCCGTCTGACAAGCTCTCTTGACGGCAGGCCCCTTGCAGCTGCAGGAATTGTAGTAACAGGAGATAAGGCAGTCAATGTATACACCTCGTCTCAGACTGGGTCAATCATAGTCAAGTTGCTCCCGAATATGCCCAGAGATAAGGAGGCATGTGCAAAAGCCCCATTGGAGGCATATAACAGAACACTGACTACTCTGCTCACTCCTGTAGGGGACTCCATCCGCAAGATCCAAGGGTCTGTGTCCACGTCCGGAGGAAGGAGACAAAAACGCTTTATAGGTGCTGTTATTGGCAGTGTAGCTCTTGGGGTTGCAACAGCGGCA…
>	1070	VII.1.1	VII_b	KJ525718	chicken	China	SD_CQ	2009	ATGGGCTCCAAACCTTCTACCAGGATCCCAGCACCTCCAATGCTGATCACTCGGATTATGCTGATATTGAGTTGTATCCGTCTGACAAGCTCTCTTGACGGCAGGCCCCTTGCAGCTGCAGGAATTGTAGTAACAGGAGATAAGGCAGTCAATGTATACACCTCGTCTCAGACAGGGTCAATCATAGTCAAGTTGCTCCCGAATATGCCCAGAGATAAGGAGGCATGTGCAAAAGCCCCATTGGAGGCATATAACAGAACACTGACTACTCTGCTCACTCCTCTTGGCGACTCCATCCGCAAGATCCAAGGGTCTGTGTCCACGTCCGGAGGAAGGAGACAAAAACGCTTCATAGGTGCTGTTATTGGCAGTATAGCTCTTGGGGTTGCAACAGCGGCA…
>	1071	VII.1.1	VII_b	KJ600786	duck	China	SD_134	2009	ATGGGCTCCAAACCCCCCACCAGGATCCCAGCACCTCCAATGCTGATCACTCGGGCTATGCTGATATTGAGCTGTATCCGTCTGACAAGCTCTCTTGACGGCAGGCCCCTTGCAGCTGCAGGAATTGTAGTAACAGGAGATAAGGCAGTCAATGTATACACCTCGTCTCAGACAGGGTCAATCATAGTCAAGTTGCTCCCGAATATGCCCAGAGATAAGGAGGCATGTGCAAAAGCCCCATTGGAGGCATATAACAGAACACTGACTACTCTGCTCACTCCTCTTGGCGACTCCATCCGCAAGATCCAAGGGTCTGTGTCCACGTCCGGAGGAAGGAGACAAAAACGTTTTATAGGTGCTGTTATTGGCAGTGTAGCTCTTGGGGGTGCAACAGCGGCA…
>	1072	VII.1.1	VII_b	KJ607170	quail	China	LJS_101107	2010	ATGGGCTCCAAACCTTCTACCAGGATCCCAGCACCTCTAATGCTGATTACTCGGATTATACTGATATTGAGCTGCATCCGTCTGACAAGCTCTCTTGACGGCAGGCCCCTTGCAGCTGCAGGAATTGTAGTAACAGGAGATAAGGCAGTCAATATATACACCTCGTCTCAGACTGGGTCAATCATAGTCAAGTTGCTCCCGAATATGCCCAGAGATAAGGAGGCATGTGCAAAAGCCCCATTGGAGGCATATAACAGAACACTGACTACTCTGCTCACTCCTCTTGGCGACTCCATCCGCAAGATCCAAGGGTCTGTGTCCACGTCCGGAGGAAGGAGACCAAAACGCTTTATAGGTGCTGTTATTGGCAGTGTAGCTCTTGGGGTTGCAACAGCGGCA…
>	1073	VII.1.1	VII_b	KJ825877	chicken	China	Guangxi_L1	2011	ATGGGCTCCAAACCTTCTACCAAGATCCCAGCACCTCCAATGCTGGTCACTCGGATTATACTGATATTGAGCTGTATCCGTCTGACAAGCTCTCTCGACGGCAGGCCCCTTGCAGCTGCAGGAATTGTAGTAACAGGAGATAAGGCAGTCAATGTGTACACCTCGTCTCAGACGGGGTCAATCATAGTCAAGTTGCTCCCGAATATGCCCAGAGATAAAGAGGCATGTGCAAAAGTCCCATTGGAGGCATATAACAGAACACTGACTACTCTGCTCACTCCTCTTGGCGACTCCATCCGCAAGATTCAAGGGTCTGTGTCCACGTCTGGAGGAAGGAGACAAAAACGCTTTATAGGTGCTATTATTGGCAGTGTAGCTCTTGGGGTTGCAACAGCAGCA…
>	1074	VII.1.1	VII_b	KP742770	Sheldrake_duck	China	Guizhou_SS1	2014	ATGGGCTCCAAACCTTCTACCAGGGTCCCAGCACCTCTAATGCTGATCACTCGGATTATACTGATATTGAGTTGTATCCGTCTGACAAGCTCTCTTGACGGCAGGCCCCTTGCAGCTGCAGGAATTGTAGTAACAGGAGATAAGGCAGTCAATGTATACACCTCGTCTCAGACTGGGTCAATCATAGTCAAGTTGCTCCCGAATATGCCCAGAGATAAGGAGGCATGTGCAAAAGCCCCATTGGAGGCATATAACAGAACACTGACTACTCTGCTCACTCCTCTTGGCGACTCCATCCGCAAGATCCAAGGGTCTGTGTCCACGTCCGGAGGAAGGAGACAAAAACGCTTTATAGGTGCTGTTATTGGCAGTGTAGCTCTTGGGGTTGCAACAGCGGCA…
>	1075	VII.1.1	VII_b	KT381593	chicken	China	Guangdong_GM5	2013	ATGGGCTTCAAACCTTCTACCAGGATCCCAGCACATCTAATGCTGATCACTCGGATTATGCTGATATTGAGCTGTATCCGTCTGACAAGCTCTCTTGACGGCAGGCCCCTTGCAGCTGCAGGAATTGTAGTAACAGGAGATAAGGCAGTCAATGTATACACCTCGTCTCAGACAGGGTCAATCATAGTCAAGTTGCTCCCGAATATGCCCAGAGATAAGGAGGCATGTGCAAAAGCCCCATTAGAGGCATATAACAGAACACTGACTACTCTGCTCACTCCTCTTGGCGACTCCATCCGCAAGATCCAAGGGTCTGTGTCCATGTCTGGAGGAAGGAGACAAAAACGCTTTATAGGTGCTGTTATTGGCAGTGTAGCTCTTGGGGTTGCAACAGCGGCC…
>	1076	VII.1.1	VII_b	KT381594	duck	China	Guangdong_YF21	2014	ATGGGCTTCAAACCTTCTACCAGGATCCCAGCACATCTAATGCTGATCACTCGGATTATGCTGATATTGAGCTGTATCCGTCTGACAAGCTCTCTTGACGGCAGGCCCCTTGCAGCTGCAGGAATTGTAGTAACAGGAGATAAGGCAGTCAATGTATACACCTCGTCTCAGACAGGGTCAATCATAGTCAAGTTGCTCCCGAATATGCCCAGAGATAAGGAGGCATGTGCAAAAGCCCCATTAGAGGCATATAACAGAACACTGACTACTCTGCTCACTCCTCTTGGCGACTCCATCCGCAAGATCCAAGGGTCTGTGTCCATGTCTGGAGGAAGGAGACAAAAACGCTTTATAGGTGCTGTTATTGGCAGTGTAGCTCTTGGGGTTGCAACAGCGGCC…
>	1077	VII.1.1	VII_b	KU200252	goose	China	Jilin_TH01	2015	ATGGGCTTCCTACCTTCTACCAGGATCCCAGCACCTCTAATGCTGATCATTCGGATTATGCTGATATTGAGCTGTATCCGTCTGACAAGCTCCCTTGACGGCAGGCCTCTTGCAGCTGCAGGAATTGTAGTAACAGGGGATAAGGCAGTCAATGTATACACCTCGTCTCAGACAGGGTCAATCATAGTCAAGTTGCTCCCGAATATGCCCAGAGATAAGGAGGCGTGTGCAAAAGCCCCATTAGAGGCATATAACAGAACACTGACTACTTTGCTCACTCCTCTTGGCGACTCCATCCGCAAGATCCAAGGGTCTGTGTCCACGTCTGGAAGAAGGAGACAAAAACGCTTTATAGGTGCTGTTATTGGCAGTGTAGCTCTTGGGGTTGCAACGGCGGCA…
>	1078	VII.1.1	VII_b	KU933951	duck	China	Guizhou_JH	2015	ATGGGCTCCAAACCTTCTACCAGGGTCCCAGCACCTCTAATGCTGATCACTCGGATTATACTGATATTGAGTTGTATCCGTCTGACAAGCTCTCTTGACGGCAGGCCCCTTGCAGCTGCAGGAATTGTAGTAACAGGAGATAAGGCAGTCAATGTATACACCTCGTCTCAGACTGGGTCAATCATAGTCAAGTTGCTCCCGAATATGCCCAGAGATAAGGAGGCATGTGCAAAAGCCCCATTAGAGGCATATAACAGAACACTGACTACTCTGCTCACTCCTCTTGGCGACTCCATCCGCAAGATCCAAGGGTCTGTGTCCACGTCCGGAGGAAGGAGACAAAGACGCTTTATAGGTGCTGTTATTGGCAGTGTAGCTCTTGGGGTTGCAACAGCGGCA…
>	1102	VII.1.1	VII_d	AF358787	fowl	China		1999	ATGGGCTCTACATCTTCTACCAGGATCCCAGCACCTCTGATGCTGATCACCCGGATTATGCTGATATTGGGCTGTATCCGTCCGACAAGCTCTCTTGACGGCAGGCCTCTTGCAGCTGCAGGAATTGTAGTAACAGGAGATAAGGCAGTCAATGTATACACCTCGTCTCAGACAGGGTCAATCATAGTCAAGTTGCTCCCGAATATGCCCAGGGATAAGGAGGCGTGTGCGAAAGCCCCATTAGAGGCATATAACAGAACACTGACTACTTTGCTCACTCCTCTTGGCGACTCCATCCGCAAGATCCAAGGGTCTGTGTCCACGTCTGGAGGAAGGAGACAAAAACGCTTTATAGGTGCTGTTATTGGCAGTGTAGCTCTTGGGGTTGCAACAGCGGCA…
>	1103	VII.1.1	VII_d	AF358788	fowl	China		2000	ATGGGCTCTACATCTTCTACCAGGATCCCAGCACCTCTTATGCTAATCACCCGGATTATGCTGATATTGGGCTGTATCCGTCCGACAAGCTCTCTTGACGGCAGGCCTCTTGCAGCTGCAGGAATTGTAGTAACAGGAGATAAGGCAGTCAATGTATACACCTCGTCTCAGACAGGGTCAATCATAGTCAAGTTGCTCCCGAATATGCCCAGGGATAAGGAGGCATGTGCGAAAGCCCCATTAGAGGCATATAACAGAACACTGACTACTTTGCTCACTCCTCTTGGCGACTCCATCCGCAAGATCCAAGGGTCTGTGTCCACGTCTGGAGGAAGGAGACAAAAACGCTTTATAGGTGCTGTTATTGGCAGTGTAGCTCTTGGGGTTGCAACAGCGGCA…
>	1104	VII.1.1	VII_d	AF364835	fowl	China	98_3	1998	ATGGGCTCTACATCTTCTACCAGGATCCCAGCACCCCTGATGCTGATCACCCGGATTATGCTGACATTGGGCTGTATCCGTCCGACAGGCTCTCTTGACGGCAGGCCTCTTGCAGCTGCAGGAATTGTAGTAACAGGAGATAAGGCAGTCAATGTATACACCTCGTCTCAGACAGGGTCAATCATAGTCAAGTTGCTCCCGAATATGCCCAGGGATAAGGAGGCGTGTGCGAAAGCCCCATTAGAGGCATATAACAGAACACTGACTACTTTGCTCACTCCTCTTGGCGACTCCATCCGCAAGATCCAAGGGTCTGTGTCCACGTCTGGAGGAAGGAGACAAAAACGCTTTATAGGTGCTGTTATTGGCAGTGTAGCTCTTGGGGTTGCAACAGCGGCA…
>	1105	VII.1.1	VII_d	AF431744	goose	China	ZJ1	2000	ATGGGCTCCAAACTTTCTACCAGGATCCCAGCACCTCTGATGCTGATCACCCGGATTATGCTGATATTGGGCTGTATCCGTCCGACAAGCTCTCTTGACGGCAGGCCTCTTGCAGCTGCAGGAATTGTAGTAACAGGAGATAAGGCAGTCAATGTATACACCTCGTCTCAGACAGGGTCAATCATAGTCAAGTTGCTCCCGAATATGCCCAGGGATAAGGAGGCGTGTGCGAAAGCCCCATTAGAGGCGTATAACAGAACACTGACTACTTTGCTCACTCCTCTTGGCGACTCCATCCGCAAGATCCAAGGGTCTGTGTCCACGTCTGGAGGAAGGAGACAAAAACGCTTTATAGGTGCTGTTATTGGCAGTGTAGCTCTTGGGGTTGCAACAGCGGCA…
>	1106	VII.1.1	VII_d	AF456436	goose	China	JS_3	1998	ATGGGCTCCAAACCTTCTACCAGGATCCCAGCACCTCTGATGCTGATCACCCGGATTATGCTGATATTGGGCTGTATCCGTCCGACAAGCTCTCTTGACGGCAGGCCTCTTGCAGCTGCAGGAATTGTAGTAACAGGAGATAAGGCAGTCAATGTATACACCTCGTCTCAGACAGGGTCAATCATAGTCAAGTTGCTCCCGAATATGCCCAGGGATAGGGAGGCGTGTGCAAAAGCCCCATTAGAGGCATATAACAGAACACTGACTGCTTTGCTCACTCCTCTTGGCGACTCCATCCGCAAGATCCAAGGGTCTGTGTCCACGTCTGGAGGAAGGAGACAAAAACGCTTTATAGGTGCTGTTATTGGCAGTGTAGCTCTTGGGGTTGCAACAGCGGCA…
>	1107	VII.1.1	VII_d	AF456438	goose	China	ZJ_1	2000	ATGGGCTCCAAACTTTCTACCAGGATCCCAGCACCTCTGATGCTGATCACCCGGATTATGCTGATATTGGGCTGTATCCGTCCGACAAGCTCTCTTGACGGCAGGCCTCTTGCAGCTGCAGGAATTGTAGTAACAGGAGATAAGGCAGTCAATGTATACACCTCGTCTCAGACAGGGTCAATCATAGTCAAGTTGCTCCCGAATATGCCCAGGGATAAGGAGGCGTGTGCGAAAGCCCCATTAGAGGCATATAACAGAACACTGACTACTTTGCTCACTCCTCTTGGCGACTCCATCCGCAAGATCCAAGGGTCTGTGTCCACGTCTGGAGGAAGGAGACAAAAACGCTTTATAGGTGCTGTTATTGGCAGTGTAGCTCTTGGGGTTGCAACAGCGGCA…
>	1109	VII.1.1	VII_d	AF456442	goose	China	JS_5	2001	ATGGGCTCCAGACCTTCTACCAGGATCCCAGCACCTCTGATGCTGATCACCCGGATTATGCTGATGTTGGGCTGTATCCGTCCGACAAGCTCTCTTGACGGCAGGCCTCTTGCAGCTGCAGGAATTGTAGTAACAGGAGATAAGGCAGTCAATGTATACACCTCGTCTCAGACAGGGTCAATCATAGTCAAGTTGCTCCCGAATATGCCCAGGGATAAGGAAGCGTGTGCGAAAGCCCCATTAGAGGCATATAACAGAACACTGACTACTTTGCTCACTCCTCTTGGCGACTCCATCCGCAAGATCCAAGGGTCTGTGTCCACGTCTGGAGGAAGGAGACAAAAACGCTTTATAGGTGCTATTATTGGCAGTGTAGCTCTTGGGGTTGCAACAGCGGCA…
>	1110	VII.1.1	VII_d	AF456444	goose	China	JS_7	2001	ATGGGCTCCAAACCTTCTACCAGGATCCCAGCACCTCCGACGCTGATCACTCGGATTATGCTGATATTGAGCTGTATCCGTCTGACAAGCTCTCTTGGCGGCAGGCCTCTTGCAGCTGCAGGAATTGTAGTAACAGGAGATAAGGCAGTTAATGTATACACCTCGTCTCAGACAGGGTCAATCATAGTCAAGTTGCTTCCGAATATGCCCAGGGATAAGGAGGCGTGTGCAAAAGCCCCATTAGAGGCATATAACAGAACACTGACTACTTTGCTCACTCCTCTTGGCGACTCCATCCGCAAGATCCAAGGGTCTGTGTCCACGTCTGGAGGAAGGAGACAAAAACGCTTTATAGGTGCTGTTATTGGCAGTGTAGCTCTTGGGGTTGCGACAGCGGCA…
>	1111	VII.1.1	VII_d	AF473851	goose	China	SF02	2002	ATGGGCTCCAAACCTTCTACCAGGATCCCAGCACCTCTTATGCTGATCACCCGGATTATGCTGATATTGGGCTGTATCCGTCCGACAAGCTCTCTTGACGGCAGGCCTCTTGCAGCTGCGGGAATTGTAGTAACAGGAGATAAGGCAGTCAATGTATATACCTCGTCTCAGACAGGGTCAATCATAGTCAAGTTGCTCCCGAATATGCCCAGGGATAAGGAGGCGTGTGCGAAAGCCCCATTAGAGGCATATAACAGAACACTGACTACTTTGCTCACTCCTCTTGGCGACTCCATCCGCAAGATTCAAGGGTCTGTGTCCACGTCTGGAGGAAGGAGACAAAAACGCTTTATAGGTGCTGTTATTGGCAGTGTAGCTCTTGGGGTTGCAACAGCGGCA…
>	1112	VII.1.1	VII_d	AY253912	parrot	China	YN_PA01	2001	ATGGGCCCCAGATCTTCTACCAGGATCCCAGCACCTCTGATGCTGATCACCCGGATTATGCTGATATTGGGCTGTATCCGTCCGACAAGCTCTCTTGACGGCAGGCCTCTTGCAGCTGCAGGAATTGTAGTAACAGGAGATAAGGCAGTCAATGTATACACCTCGTCTCAGACAGGGTCAATCATAGTCAAGTTGCTCCCGAATATGCCCAGGGATAAGGAGGCGTGTGCGAACGCCCCATTAGAGGCATATAACAGAACACTGACTACTTTGCTCACTCCTCTTGGCGACTCCATCCGCAAGATCCAAGGGTCTGTGTCCACGTCTGGAGGAAGGAGACAAAAACGCTTTATAGGTGCTGTTATTGGCAGTGTAGCTCTTGGGGTTGCAACAGCGGCA…
>	1113	VII.1.1	VII_d	AY325797	goose	China	GPV_SF02	_	ATGGGCTCCAGATCTTCTACCAGGATCCCAGCACCTCTTATGCTGATCACCCGGATTATGCTGATATTGGGCTGTATCCGTCCGACAAGCTCTCTTGACGGCAGGCCTCTTGCAGCTGCGGGAATTGTAGTAACAGGAGATAAGGCAGTCAATGTATATACCTCGTCTCAGACAGGGTCAATCATAGTCAAGTTGCTCCCGAATATGCCCAGGGATAAGGAGGCGTGTGCGAACGCCCCATTAGAGGCATATAACAGAACACTGACTACTTTGCTCACTCCTCTTGGCGAATCCATCCGCAGAATTCAAGGGTCTGTGTCCACGTCTGGAGGAAGGAGACAAAAACGCTTTATAGGTGCTGTTATTGGCAGTGTAGCTCTTGGGGTTGCAACAGCGGCA…
>	1115	VII.1.1	VII_d	AY337464	goose	China	_	_	ATGGGCTCCAAACCTTCTACCAGGATCCCAGCACCTCTGATGCTGATCACCCGGATTATGCTGATATTGGGCTGTATCCGTCCGACAAGCTCTCTTGACGGCAGGCCTCTTGCAGCTGCAGGAATTGTAGTAACAGGAGATAAGGCAGTCAATGTATACACTTCGTCTCAGACAGGGTCAATCATAGTCAAGTTGCTCCCGAATATGCCCAGGGATAAGGAGGCGTGTGCAAAAGCCCCATTAGAGGCATATAACAGAACACTGACTACTTTGCTCACTCCTCTTGGCGACTCCATCCGCAAGATCCAAGGGTCTGTGTCCACATCTGGAGGAAGGAGACAAAAACGCTTTATAGGTGCTGTTATTGGCAGTGTAGCTCTTGGGGTTGCAACAGCGGCA…
>	1116	VII.1.1	VII_d	DQ080015	penguin	China	Beijing	1999	ATGGGCTCCAAACCTTCTACCAGGATCCCAGCACCTCTGATGCTGATCACCCGGATTATGCTGATATTGGGCTGTATCCGTCCGACAAGCTCTCTTGACGGCAGGCCTCTTGCAGCTGCAGGAATTGTAGTAACAGGAGATAAGGCAGTCAATGTGTACACCTCGTCTCAGACAGGGTCAATCATAGTCAAGTTGCTCCCGAATATGCCCAGGGATAAGGAGGCGTGTGCGAAAGCCCCATTAGAGGCATATAACAGAACACTGACTGCTTTGCTCACTCCTCTTGGCGACTCCATCCGCAAGATCCAAGGGTCTGTGTCCACGTCTGGAGGAAGGAGACAAAAACGCTTTATAGGTGCTGTTATTGGCAGTGTAGCTCTTGGGGTTGCAACAGCGGCA…
>	1117	VII.1.1	VII_d	DQ114478	goose	China	HZ	_	ATGGGCTCCAAACCTTCTACCAGGATCCCAGCACCTCTGATGCTGATCACCCGGACCATGCTGATATTGGGCTGTATCCGTCCTACAAGCTCTCTTGACGGCAGGCCTCTTGCAGCTGCAGGAATTGTAGTAACAGGAGATAAGGCAGTCAATGTATACACCTCGTCTCAGACAGGGTCAATCATAGTCAAGTTGCTCCCGAATATGCCCAGGGATAAGGAGGCGTGTGCAAAAGCCCCATTAGAGGCATATAACAGAACACTGACTACTTTGCTCACTCCTCTTGGCGACTCCATCCGCAAGATCCAAGGGTCTGTGTCCACGTCTGGAGGAAGGAGACAAAAACGCTTTATAGGTGCTGTTATTGGCAGTGTAGCTCTTGGGGTTGCAACAGCGGCA…
>	1118	VII.1.1	VII_d	DQ227248	chicken	China	Shandong_SGM	2001	ATGGGCTCCAAACCTTCTACCAGGATCCCAGCACCTCTGATGCTGATCACCCGGATTATGCTGATATTGGGCTGTATCCGTCCGACAAGCTCTCTTGACGGCAGGCGTCTTGCAGCTGCAGGAATTGTAGTAACAGGAGATAAGGCAGTCAATGTATACACCTCGTCTCAGACAGGGTCAATCATAGTCAAGTTGCTCCCGAATATGCCCAGGGATAAGGAGGCGTGTGCGAAAGCCCCACTAGAGGCATATAACAGAACACTGACTACTTTGCTCACTCCTCTTGGCGACTCCATCCGCAAGATCCAAGGGTCTGTGTCCACGTCTGGAGGAAGGAGACAAAAACGCTTTATAGGTGCTGTTATTGGCAGTGTAGCTCTTGGGGTTGCAACAGCGGCA…
>	1119	VII.1.1	VII_d	DQ227251	chicken	China	Shandong_SKY	2003	ATGGGCTCCAAACCTTCTACCAGGATCCCAGCACCTCTGATGCTGGTCACCCGGATTATGCTGATATTGGGCTGTATCCGTTCGACAAGCTCTCTTGACGGCAGGCCTCTTGCAGCTGCAGGAATTGTAGTAACAGGAGATAAGGCAGTCAATGTATACACCTCGTCTCAGACAGGGTCAATCATAGTCAAGTTGCTCCCGAATATGCCCAGGGATAAGGAGGCGTGTGCGAAAGCCCCATTAGAGGCATATAACAGAACACTGACTACTTTGCTCACTCCTCTTGGCGACTCCATCCGCAAGATTCAAGGGTCTGTGTCCACGTCTGGAGGAAGGAGACAAAAACGCTTTATAGGTGCTGTTATTGGCAGTGTAGCTCTTGGGGTTGCAACAGCGGCA…
>	1120	VII.1.1	VII_d	DQ227253	chicken	China	Shandong_SPY	2003	ATGGGCTCCAAACCTTCTACCAGGATCCCAGCACCTCTGATGCTGATCACCCGGATTATGCTGATGTTGGGCTGTATCCGTCCGACAAGCTCTCTTGACGGCAGGCCTCTTGCAGCTGCAAGAATTGTAGTAACAGGAGATAAGGCAGTCAATGTATACACCTCGTCTCAGACAGGGTCAATCATAGTCAAGTTGCTCCCGAATATGCCCAGGGATAAGGAAGCGTGTGCGAAAGCCCCATTAGAGGCATATAACAGAACACTGACTACTTTGCTCACTCCTCTTGGCGACTCCATCCGCAAGATCCAAGGGTCTGTGTCCACGTCTGGAGGAAGGAGACAAAAACGCTTTATAGGTGCTATTATTGGCAGTGTAGCTCTTGGGGTTGCAACAGCGGCA…
>	1121	VII.1.1	VII_d	DQ363531	goose	China	Jiangsu_JS06	2006	ATGGGCTCCAAACCTTCTACCAGGATCCCAGCACCTCTGGTGCTGGTCACCCGGATTATGCTGATATTGGGCTGTATCCGTCCGACAAGCTCCCTTGACGGCAGGCCTCTTGCAGCTGCAGGAATTGTAGTAACAGGAGATAAGGCAGTCAATGTATACACCTCGTCTCAGACGGGGTCAATCATAGTCAAGTTGCTCCCGAATATGCCCAGGGATAAGGAGGCGTGTGCGATAGCCCCATTAGAGGCATATAACAGAACACTGACTACTTTGCTCACTCCTCTTGGCGACTCCATCCGCAAGATCCAAGGGTCTGTGTCCACGTCTGGAGGAAGGAGACAAAAACGCTTTATAGGTGCTGTTATTGGCAGTGTAGCTCTTGGGGTTGCAACAGCGGCA…
>	1122	VII.1.1	VII_d	DQ363534	goose	China	Jiangsu_JS03	2003	ATGGGCTCCAAACCTTCTACCAGGATCCCAGCACCTCTGATGCTGGTCACCCGGATTATGCTGATATTGGGCTGTATTCGTTCGACAAGCTCTCTTGACGGCAGGCCTCTTGCAGCTGCAGGAATTGTAGTAACAGGAGATAAGGCAGTCAATGTATACACCTCGTCTCAGACAGGGTCAATCATAGTCAAGTTGCTCCCGAATATGCCCAGGGATAAGGAGGCGTGTGCGAAAGCCCCATTAGAGGCATATAACAGAACACTGACTACTTTGCTCACTCCTCTTGGCGACTCCATCCGCAAGATTCAAGGGTCTGTGTCCACGTCTGGAGGAAGGAGACAAAAACGCTTTATAGGTGCTGTTATTGGCAGTGTAGCTCTTGGGGTTGCAACAGCGGTA…
>	1123	VII.1.1	VII_d	DQ363535	chicken	China	Shandong_SF	2002	ATGGGCTCCAAACCTTCTACTAGGATCCCAGCACCTCTGGTGCTGGTCACCCGGATTATGCTGATATTGGGCTGTATCCGTCCGACAAGCTCTCTTGACGGCAGGCCTCTTGCAGCTGCAGGAATTGTAGTAACAGGAGATAAGGCAGTCAATGTATACACCTCGTCTCAGACGGGGTCAATCATAGTCAAGTTGCTCCCGAATATGCCCAGGGATAAGGAGGCGTGTGCGAAAGCCCCATTAGAGGCATATAACAGAACACTGACTACTTTGCTCACTCCTCTTGGCGACTCCATCCGCAAGATCCAAGGGTCTGTGTCCACGTCTGGAGGAAGGAGACAAAAACGCTTTATAGGTGCTGTTATTGGCAGTGTAGCTCTTGGGGTTGCAACAGCGGCA…
>	1124	VII.1.1	VII_d	DQ363536	chicken	China	Tianjin_TJ	2005	ATGGGCTCCAAACCTTCTACCAGGATCCCAGCACCTCTGATGCTGATCACCCGGATTATGCTGATATTGGGCTGTATCCGTCCGACAAGCTCTCTTGACGGCAGGCCTCTTGCAGCTGCAGGAATTGTAGTAACAGGAGATAAGGCAGTCAATGTATACACCTCGTCTCAGACGGGGTCAATCATAGTCAAGTTGCTCCCGAATATGCCCAGGGATAAGGAGGCGTGTGCGAAAGCCCCATTAGAGGCATATAACAGAACACTGACTACTTTGCTCACTCCTCTTGGCGACTCCATCCGCAAGATCCAAGGGTCTGTGTCCACGTCTGGAGGAAGGAGACAAAAACGCTTTATAGGTGCTGTTATTGGCAGTGTAGCTCTTGGGGTTGCAACAGCGGCA…
>	1125	VII.1.1	VII_d	DQ417110	goose	China	Jiangsu_JS01	2001	ATGGGCTCCAAACCTTCTACCAGGATCCCAGCACCTCTGATGCTGGTCACCCGGATTATGCTGATATTGGGCTGTATTCGTTCGACAAGCTCTCTTGACGGCAGGCCTCTTGCAGCTGCAGGAATTGTAGTAACAGGAGATAAGGCAGTCAATGTATACACCTCGTCTCAGACAGGGTCAATCATAGTCAAGTTGCTCCCGAATATGCCCAGGGATAAGGAGGCGTGTGCGAAAGCCCCATTAGAGGCATATAACAGAACACTGACTACTTTGCTCACTCCTCTTGGCGACTCCATCCGCAAGATTCAAGGGTCTGTGTCCACGTCTGGAGGAAGGAGACAAAAACGCTTTATAGGTGCTGTTATTGGCAGTGTAGCTCTTGGGGTTGCAACAGCGGCA…
>	1126	VII.1.1	VII_d	DQ485229	chicken	China	Guangxi_7	2002	ATGGGCTCCAAACCTTCTACCAGGATCCCAGCACCTCCGACGCTGATCACTCGGATTTTGCTGATATTGAGCTGTATCCGTCTGACAAGCTCTCTTGACGGCAGGCCTCTTGCAGCTGCAGGAATTGTAGTAACAGGAGATAAGGCAGTCAATGTGTACACCTCGTCTCAGACAGGGTCAATCATAGTCAAGTTGCTTCCGAATATGCCCAGGGGTAAGGAGGCGTGTGCAAGAGCCCCATTAGAGGCATATAACAGAACACTGACTACTTTGCTCACTCCTCTTGGCGACTCCATCCGCAAGATCCAAGGGTCTGTGTCCACGTCTGGAGGAAGGAGACAAAAACGCTTTATAGGTGCTGTTATTGGCAGTGTAGCTCTTGGGGTTGCAACAGCGGCA…
>	1128	VII.1.1	VII_d	DQ485269	chicken	China	Guangxi13	2004	ATGGGCTCCAAACCTTCTACCAGGATCACAGCACCTCTGATGCTGATCACCCGGATTATGCTGATATTGGGCTGTATCCGTCCGACAAGCTCTCTTGACGGCAGGCCTCTTGCAGCTGCAGGAATTGTAGTAACTGGAGATAAGGCAGTCAATGTATACACCTCGTCTCAGACGGGGTCAATCATAGTCAAGTTGCTCCCGAATATGCCCAGGGATAAGGAGGCGTGTGCGAAAGCCACATTGGAGGCATATAACAGAACATTGACTACTTTGCTCACTCCTCTTGGCGACTCCATCCGCAAGATCCAAGGGTCTGTGTCCACGTCTGGAGGAAGGAGACAAAAACGCTTTATAGGTGCTGTTATTGGCAGTGTAGCTCTTGGGGTCGCAACAGCGGCA…
>	1129	VII.1.1	VII_d	DQ839397	chicken	Korea	KBNP_4152	_	ATGGGCTCCAAACCTTCTACCAGGATTCCAGCACCTCTGATGCTGACCACCCGGATTACGCTGATATTGAGCTGTATCCGTCCGACAAGCTCTCTTGACGGCAGGCCTCTTGCAGCTGCAGGAATTGTAGTAACAGGAGATAAGGCAGTCAATGTATACACCTCGTCTCAGACAGGGTCAATCATAGTCAAGTTGCTCCCGAATATGCCCAGGGATAAAGAGGCGTGTGCAAAAGCCCCATTAGAGGCATATAACAGAACACTGACTACTTTGCTAACTCCTCTTGGCGACTCCATCCGCAAGATCCAAGGGTCTGTGTCCACGTCTGGAGGAAGGAGACAAAAACGCTTTATAGGTGCTGTTATTGGCAGTGTAGCTCTTGGGGTTGCAACAGCGGCA…
>	1130	VII.1.1	VII_d	EF128053	wild_duck	China	JS_3	2006	ATGGGCTCCAGATCTTCTACCAGGATCCCAGCACCTCTGATGCTGATCACCCGGATTATGCTGATATTGGGCTGTATCCGTCCGACAAGCTCTCTTGACGGCAGGCCTCTTGCAGCTGCAGGAATTGTAGTAACAGGAGATAAGGCAGTCAATGTATACACTTCGTCTCAGACGGGGTCAATCATAGTCAAGTTGCTCCCGAATATGCCCAGGGATAAGGAGGCGTGTGCGAAAGCCCCATTGGAGGCATATAACAGAACACTGACTACTTTGCTCACTCCTCTCGGCGACTCCATCCGCAAGATCCAAGGGTCTGTGTCCACGTCTGGAGGAAGGAGACAAAGACGCTTTATAGGTGCTGTTATTGGCAGTGTAGCTCTTGGGGTTGCAACAGCGGCA…
>	1131	VII.1.1	VII_d	EF128054	wild_duck	China	JS_1	2006	ATGGGCTCCAGATCTTCTACCAGGATCCCAGCACCTCTGATGCTGATCACCCGGATTATGCTGATATTGGGCTGTATCCGTCCGACAAGCTCTCTTGACGGCAGGCCTCTTGCAGCTGCAGGAATTGTAGTAACAGGAGATAAGGCAGTCAATGTATACACTTCGTCTCAGACGGGGTCAATCATAGTCAAGTTGCTCCCGAATATGCCCAGGGATAAGGAGGCGTGTGCGAAAGCCCCATTGGAGGCATATAACAGAACACTGACTACTTTGCTCACTCCTCTCGGCGACTCCATCCGCAAGATCCAAGGGTCTGTGTCCACGTCTGGAGGAAGGAGACAAAAACGCTTTATAGGTGCTGTTATTGGCAGTGTAGCTCTTGGGGTTGCAACAGCGGCA…
>	1132	VII.1.1	VII_d	EF128055	wild_duck	China	JS_2	2006	ATGGGCTCCAGATCTTCTACCAGGATCCCAGCACCTCTGATGCTGATCACCCGGATTATGCTGATATTGGGCTGTATCCGTCCGACAAGCTCTCTTGACGGCAGGCCTCTTGCAGCTGCAGGAATTGTAGTAACAGGAGATAAGGCAGTCAATGTATACACTTCGTCTCAGACGGGGTCAATCATAGTCAAGTTGCTCCCGAATATGCCCAGGGATAAGGAGGCGTGTGCGAAAGCCCCATTGGAGGCATATAACAGAACACTGACTACTTTGCTCACTCCTCTCGGCGACTCCATCCGCAAGATCCAAGGGTCTGTGTCCACGTCTGGAGGAAGGAGACAAAAACGCTTTATAGGTGCTGTTATTGGCAGTGTAGCTCTTGGGGTTGCAACAGCGGCA…
>	1133	VII.1.1	VII_d	EF175145	muscovy_duck	China	PX2	2003	ATGGGCTCCAAACCTTCTACCAGGGTCCCAGCACCTCTGATGCTGATCACCCGGATTATGCTGATATTGGGCTGTATCTGTTCGACAAGCTCTCTTGATGGCAGGCCTCTTGCAGCTGCAGGAATTGTAGTAACAGGAGATAAGGCAGTCAATGTATACACCTCGTCTCAGACAGGGTCAATCATAGTCAAGTTGCTCCCGAATATGCCCAGGGATAAGGAGGCGTGTGCGAAAGCCCCATTAGAGGCATATAACAGAACACTGACTACTTTGCTCACTCCTCTTGGCGACTCCATCCGCAAGATCCAAGGGTCTGTGTCCACGTCTAGAGGAAGGAGACAAAAACGCTTTATAGGTGCTGTTATTGGCAGTGTAGCTCTTGGGGTTGCAACTGCGGCA…
>	1134	VII.1.1	VII_d	EF211807	goose	China	JS_1	2005	ATGGGCTCCAAACCTTCTACCAGGATCCCAGCACCTCTGATGCTGATCACCCGGATTATGCTGATATTGGGCTGTATCCGTCCGACAAGCTCTCTTGACGGCAGGCCTCTTGCAGCTACAGGAATTGTAGTAACAGGAGATAAGGCAGTCAATGTATACACCTCGTCTCAGACGGGGTCAATCATAGTCAAGTTGCTCCCGAATATGCCCAGGGATAAGGAGGCGTGTGCGAAAGCCCCATTGGAGGCATATAACAGAACACTGACTACTTTGCTCACTCCTCTCGGCGACTCCATCCGCAAGATCCAAGGGTCTGTGTCCACGTCTGGAGGAAGGAGACAAAAACGCTTTATAGGTGCTGTTATTGGCAGTGTAGCTCTTGGGGTTGCAACAGCGGCA…
>	1135	VII.1.1	VII_d	EF211809	goose	China	JS_3	2005	ATGGGCTCCAAACCTTCTACCAGGATCCCAGCACCTCTGATGCTGGTCACCCGGATTATGCTGATATTGGGCTGTATTCGTTCGACAAGCTCTCTTGACGGCAGGCCTCTTGCAGCTGCAGGAATTGTAGTAACAGGAGATAAGGCAGTCAATGTATACACCTCGTCTCAGACAGGGTCAATCATAGTCAAGTTGCTCCCGAATATGCCCAGGGATAAGGAGGCGTGTGCGAAAGCCCCATTAGAGGCATATAACAGAACACTGACTACTTTGCTCACTCCTCTTGGCGACTCCATCCGCAAGATTCAAGGGTCTGTGTCCACGTCTGGAGGAAGGAGACAAAAACGCTTTATAGGTGCTGTTATTGGCAGTGTAGCTCTTGGGGTTGCAACAGCGGCA…
>	1136	VII.1.1	VII_d	EF211810	goose	China	JS_4	2005	ATGGGCTCCAAACCTTCTACCAGGATCCCAGCACCTCTGATGCTGGTCACCCGGATTATGCTGATATTGGGCTGTATTCGTTCGACAAGCTCCCTTGATGGCAGGCCTCTTGCAGCTGCAGGAATTGTAGTAACAGGAGATAAGGCAGTCAATGTATACACCTCGTCTCAGACAGGGTCAATCATAGTCAAGTTGCTCCCGAATATGCCCAGGGATAAGGAGGCGTGTGCGAAAGCCCCATTAGAGGCATATAACAGAACACTGACTACTTTGCTCACTCCTCTTGGCGACTCCATCCGCAAGATTCAAGGGTCTGTGTCCACGTCTGGAGGAAGGAGACAAAAACGCTTTATAGGTGCTGTTATTGGCAGTGTAGCTCTTGGGGTTGCAACAGCGGCA…
>	1137	VII.1.1	VII_d	EF211811	goose	China	JS_5	2006	ATGGGCTCCAAACCTTCTACCAGGATCCCAGCACCTCTGATGCTGGTCACCCGGATTATGCTGATATTGGGCTGTATTCGTTCGACAAGCTCCCTTGATGGCAGGCCTCTTGCAGCTGCAGGAATTGTAGTAACAGGAGACAAGGCAGTCAATGTATACACCTCGTCTCAGACAGGGTCAATCATAGTCAAGTTGCTCCCGAATATGCCCAGGGATAAGGAGGCGTGTGCGAAAGCCCCATTAGAGGCATATAACAGAACACTGACTACTTTGCTCACTCCTCTTGGCGACTCCATCCGCAAGATTCAAGGGTCTGTGTCCACGTCTGGAGGAAGGAGACAAAAACGCTTTATAGGTGCTGTTATTGGCAGTGTAGCTCTTGGGGTTGCAACAGCGGCA…
>	1138	VII.1.1	VII_d	EF211812	goose	China	JS_6	2006	ATGGGCTCCAAACCTTCTACCAGGATCCCAGCACCTCTGATGCTGGTCACCCGGATTATGCTGATATTGGGCTGTATTCGTTTGACAAGCTCCCTTGATGGCAGGCCTCTTGCAGCTGCAGGAATTGTAGTGACAGGAGATAAGGCAGTCAATGTATACACCTCGTCTCAGACAGGGTCAATCATAGTCAAGTTGCTCCCGAATATGCCCAGGGATAAGGAGGCGTGTGCGAAAGCCCCATTAGAGGCATATAACAGAACACTGACTACTTTGCTCACTCCTCTTGGCGACTCCATCCGCAAGATTCAAGGGTCTGTGTCCACGTCTGGAGGAAGGAGACAAAAACGCTTTATAGGTGCTGTTATTGGCAGCGTAGCTCTTGGGGTTGCAACAGCGGCA…
>	1139	VII.1.1	VII_d	EF211813	goose	China	JS_7	2006	ATGGGCTCCAAACCTTCTACCAGGATCCCAGCACCTCTGATGCTGGTCACCCGGATTATGCTGATATTGGGCTGTATTCGTTCGACAAGCTCCCTTGATGGCAGGCCTCTTGCAGCTGCAGGAATTGTAGTAACAGGAGATAAGGCAGTCAATGTATACACCTCGTCTCAGACAGGGTCAATCATAGTCAAGTTGCTCCCGAATATGCCCAGGGATAAGGAGGCGTGTGCGAAAGCCCCATTAGAGGCATATAACAGAACACTGACTACTTTGCTCACTCCTCTTGGCGACTCCATCCGCAAGATTCAAGGGTCTGTGTCCACGTCTGGAGGAAGGAGACAAAAACGCTTTATAGGTGCTGTTATTGGCAGTGTAGCTCTTGGGGTTGCAACAGCGGCA…
>	1140	VII.1.1	VII_d	EF521889	mallard	China	HLJ_13	2005	ATGGGCTCCACATCTTCTACCAGGATCCCAGCACCTCTGATGCTGATCACCCGGATTATGCTGATGTTCGGCTGTATCTGTCCGACAAGCTCTCTTGACGGCAGGCCTCTTGCAGCTGCAGGAATTGTAGTAACAGGAGATAAGGCAGTCAATGTATACACCTCGTCTCAGACAGGGTCAATCATAGTCAAGTTGCTCCCGAATATGCCCAGGGATAAGGAAGCGTGTGCAAAAGCCCCATTAGAGGCATACAACAGAACACTGACTACTTTGCTCACTCCTCTTGGCGACTCCATCCGCAAGATCCAAGGGTCTGTGTCCACGTCTGGGGGAAGGAGACAAAAACGCTTCATAGGTGCTATTATTGGCAGTGTAGCTCTTGGGGTTGCAACAGCGGCA…
>	1141	VII.1.1	VII_d	EF540729	goose	China	JG97	_	ATGGGCTCCAAACCTTCTACCAGGATCCCAGCACCTCTGATGCTGGTCACCCGGATTATGCTGATATTGGGCTGTATCCGTCCGACAAGCTCTCTTGACGGCAGGCCTCTTGCAGCTGCAGGAATTGTAGTAACAGGAGATAAGGCAGTCAATGTATACACTTCGTCTCAGACAGGGTCAATCATAGTCAAGTTGCTCCCGAATATGCCCAGGGATAAGGAGGCGTGTGCAAAAGCCCCATTAGAGGCATATAACAGAACACTGACTACTCTGCTCACTCCTCTTGGCGACTCCATCCGCAAGATCCAAGGGTCTGTGTCCACATCTGGAGGAAGGAGACAAAAACGCTTTATAGGTGCTGTTATTGGCAGTGTAGCTCTTGGGGTTGCAACAGCGGCA…
>	1142	VII.1.1	VII_d	EF579731	chicken	China	Shandong_YS	2006	ATGGGCTCCAAACCTTCTACCAGGATCCCAGCACCTCTGATGCTGGTCACCCGGACTATGCTGATATTGGGCTGTATTCATTCGACAAGCTCCCTTGATGGCAGGCCTCTTGCAGCTGCAGGAATTGTAGTAACAGGAGATAAGGCAGTCAATGTATACACCTCGTCTCAGACAGGGTCAATCATAGTCAAGTTGCTCCCGAATATGCCCAGGGATAAGGAGGCGTGTGCGAAAGCCCCATTAGAGGCATATAACAGAACACTGACTACTTTGCTCACTCCTCTTGGCGACTCCATCCGCAAGATTCAAGGGTCTGTGTCCACGTCTGGAGGAAGGAGACAAAAACGCTTTATAGGTGCTGTTATTGGCAGTGTAGCTCTTGGGGTTGCAACAGCGGCA…
>	1143	VII.1.1	VII_d	EF579732	chicken	China	Shandong_DG	2002	ATGGGCTCCAAACCTTCTACCAGGATCCCAGCACCTCTGATGCTGATCACCCGGATTATGCTGATATTGGGCTGTATCCGCCCGACAAGCTCTCTTGACGGCAGGCGTCTTGCAGCTGCAGGGATTGTAGTAACAGGAGATAAGGCAGTCAATGTATACACCTCGTCTCAGACAGGGTCAATCATAGTCAAGTTGCTCCCGAATATGCCCAGGGACAAGGAGGCGTGTGCGAAAGCCCCATTAGAGGCATATAACAGAACACTGACTACTTTGCTCACTCCTCTTGGCGACTCCATCCGCAAGATCCAAGGGTCTGTGTCCATGTCTAGAGGAAGGAGACAAAAACGCTTTATAGGTGCTGTTATTGGCAGTATAGCTCTTGGGGTTGCAACAGCGGCA…
>	1144	VII.1.1	VII_d	EF579733	chicken	China	Shandong_Pyan	2004	ATGGGCTCCAAACCTTCTACCAGGATCCCAGCACCTCTGATGCTGGTCACCCGGACTATGCTGATATTGGGCTGTATTCATTCGACAAGCTCCCTTGATGGCAGGCCTCTTGCAGCTGCAGGAATTGTAGTAACAGGAGATAAGGCAGTCAATGTATACACCTCGTCTCAGACAGGGTCAATCATAGTCAAGTTGCTCCCGAATATGCCCAGGGATAAGGAGGCGTGTGCGAAAGCCCCATTAGAGGCATATAACAGAACACTGACTACTTTGCTCACTCCTCTTGGCGACTCCATCCGCAAGATTCAAGGGTCTGTGTCCACGTCCGGAGGAAGGAGACAAAAACGCTTTATAGGTGCTGTTATTGGCAGTGTAGCTCTTGGGGTTGCAACAGCGGCA…
>	1145	VII.1.1	VII_d	EF579734	goose	China	Guangdong_GZ	2006	ATGGGCTCCAAACCTTCTACCAGGATCCCAGCACCTCTGATGCTGGTCACCCGGATTATGCTGATATTGGGCTGTATTCGTTCGACAAGCTCTCTTGACGGCAGGCCTCTTGCAGCTGCAGGAATTGTAGTAACAGGAGATAAGGCAGTCAATGTATACACCTCGTCTCAGACAGGGTCAATCATAGTCAAGTTGCTCCCGAATATGCCCAGGGATAAGGAGGCGTGTGCGAAAGCCCCATTAGAGGCATATAACAGAACACTGACTACTTTGCTCACTCCTCTTGGCGACTCCATCCGCAAGATTCAAGGGTCTGTGTCCACGTCTGGAGGAAGGAGGCAAAAACGCTTTATAGGTGCTGTTATTGGCAGTGTAGCTCTTGGGGTTGCAACAGCGGCA…
>	1146	VII.1.1	VII_d	EF592502	mandarin_duck	China	HLJ_36	2005	ATGGGTTCCAGACCTTCTACCAGGATCCCAGCACCTCTGATGCTGATCACCCGGATTATGCTGATGTTCGGCTGTATCTGTCCGACAAGCTCTCTTGACGGCAGGCCTCTTGCAGCTGCAGGAATTGTAGTAACAGGAGATAAGGCAGTCAATGTATACACCTCGTCTCAGACAGGGTCAATCATAGTCAAGTTGCTCCCGAATATGCCCAGGGATAAGGAAGCGTGTGCAAAAGCCCCATTAGAGGCATACAACAGAACACTGACTACTTTGCTCACTCCTCTTGGCGACTCCATCCGCAAGATCCAAGGGTCTGTGTCCACGTCTGGGGGAAGAAGACAAAAACGCTTCATAGGTGCTATTATTGGCAGTGTAGCTCTTGGGGTTGCAACAGCGGCA…
>	1147	VII.1.1	VII_d	EF592504	bean_goose	China	HLJ_48	2006	ATGGGTTCCAGACCTTCTACCAGGATCCCAGCACCTCTGATGCTGATCACCCGGATTATGCTGATGTTGGGCTGTATCTGTCCGACAAGCTCTCTTGACGGCAGGCCTCTTGCAGCTGCAGGAATTGTAGTAACAGGAGATAAGGCAGTCAATGTATACACCTCGTCTCAGACAGGGTCAATCATAATCAAATTGCTCCCGAATATGCCCAGGGATAAGGAAGCGTGTGCAAAAGCCCCATTAGAGGCATATAACAGAACACTGACTACTTTGCTCACTCCTCTTGGCGACTCCATCCGCAAGATCCAAGGGTCTGTGTCCACGTCTGGGGGAAGGAGACAAAAACGCTTCATAGGTGCTATTATTGGTAGTGTAGCTCTTGGGGTTGCAACAGCGGCA…
>	1148	VII.1.1	VII_d	EF592508	mallard	China	HLJ_78	2006	ATGGGTTCCAGACCTTCTACCAGGATCCCAGCACCTCTGATGCTGATCACCCGGATTATGCTGATGTTCGGCTGTATCTGTCCGACAAGCTCTCTTGACGGCAGGCCTCTTGCAGCTGCAGGAATTGTAGTAACAGGAGATAAGGCAGTCAATGTATACACCTCGTCTCAGACAGGGTCAATCATAGTCAAGTTGCTCCCGAATATGCCCAGGGATAAGGAAGCGTGTGCAAAAGCCCCATTAGAGGCATACAACAGAACACTGACTACTTTGCTCACTCCTCTTGGCGACTCCATCCGCAAGATCCAAGGGTCTGTGTCCACGTCTGGGGGAAGGAGACAAAAACGCTTCATAGGTGCTATTATTGGCAGTGTAGCTCTTGGGGTTGCAACAGCGGCA…
>	1149	VII.1.1	VII_d	EU140947		South_Korea	SNU_0202	2000	ATGGGCTCCAAACCTTCTACCAGGATCCCAGCACCTCTGATGCTGATCACCCGGATTACGCTGATATTGAGCTGTATCCGTCCGACAAGCTCTCTTGACGGCAGGCCTCTTGCAGCTGCAGGAATTGTAGTAACAGGAGATAAGGCAGTCAATGTATACACCTCGTCTCAGGCAGGGTCAATCATAGTCAAGTTGCTCCCGAATATGCCCAGGGATAAGGAGGCGTGTGCAAAAGCCCCATTAGAGGCATATAACAGAACACTGACTACTTTGCTCACTCCTCTTGGCGACTCCATCCGCAAGATCCAAGGGTCTGTGTCCACGTCTGGAGGAAGGAGACAAAAACGCTTTATAGGTGCTGTTATTGGCAGTGTAGCTCTTGGGGTTGCAACAGCGGCA…
>	1150	VII.1.1	VII_d	EU140948		South_Korea	KBNP_4152	2004	ATGGGCTCCAAACTTTCTACCAGGATTCCAGCACCTCTGATGCTGACCACCCGGATTACGCTGATATTGAGCTGTATCCGTCCGACAAGCTCTCTTGACGGCAGGCCTCTTGCAGCTGCAGGAATTGTAGTAACAGGAGATAAGGCAGTCAATGTATACACCTCGTCTCAGACAGGGTCAATCATAGTCAAGTTGCTCCCGAATATGCCCAGGGATAAAGAGGCGTGTGCAAAAGCCCCATTAGAGGCATATAACAGAACACTGACTACTTTGCTAACTCCTCTTGGCGACTCCATCCGCAAGATCCAAGGGTCTGTGTCCACGTCTGGAGGAAGGAGACAAAAACGCTTTATAGGTGCTGTTATTGGCAGTGTAGCTCTTGGGGTTGCAACAGCGGCA…
>	1151	VII.1.1	VII_d	EU140949		South_Korea	SNU_5070	2005	ATGGGCTCCAAACCTTCTACCAGGATCCCAGCACCTCTGATGCTGATCACCCGGATTACGCTGATATTGAGCTGTATCCGTCCGACAAGCTCTCTTGACGGCAGGCCTCTTGCAGCTGCAGGAATTGTAGTAACAGGAGATAAGGCAGTCAATGTATACACCTCGTCTCAGACAGGGTCAGTCATAGTCAAGTTGCTCCCGAATATGCCCAGGGATAAGGAGGCATGTGCAAAAGCCCCATTAGAGGCATATAACAGAACACTGACTACTTTGCTCACTCCTCTTGGCGACTCCATCCGCAAGATCCAAGGGTCTGTGTCCACGTCTGGAGGAAGGAGACAAAAACGCTTTATAGGTGCTGTTATTGGCAGTGTAGCTCTTGGGGTTGCAACAGCGGCA…
>	1152	VII.1.1	VII_d	EU140950		South_Korea	SNU_5074	2005	ATGGGCTCCAAACCTTCTACCAGGATCCCAGCACCTCTGATACTGACCACCCGGATTACGCTGATATTGAGCTGTATCTGTCCGACAAGCTCTCTTGACGGCAGGCCTCTTGCAGCTGCAGGAATTGTAGTAACAGGAGATAAGGCAGTCAATGTATACACCTCGTCTCAGACAGGGTCAATCATAGTCAAGTTGCTCCCGAATATGCCCAGGGATAAAGAGGCGTGTGCAAAAGCCCCATTAGAGGCATATAACAGAACACTGACTACTTTGCTCACTCCTCTTGGCGACTCCATCCGCAAGATCCAAGGGTCTGTGTCCACGTCTGGAGGAAGGAGACAAAAACGCTTTATAGGTGCTGTTATTGGCAGTGTAGCTCTTGGGGTTGCAACAGCGGCA…
>	1153	VII.1.1	VII_d	EU258642	chicken	China	7011	2007	ATGGGCTCCAAACCTTCTACCAGGATCCCAGCACCTCTTATGCTGATCACCCGGATTATGCTGATATTGGGCTGTATCCGTCCGACAAGCTCTCTTGACGGCAGGCCTCTTGCAGCTGCGGGAATTGTAGTAACAGGAGATAAGGCAGTCAATGTATATACCTCGTCTCAGACAGGGTCAATCATAGTCAAGTTGCTCCCGAATATGCCCAGGGATAAGGAGGCGTGTGCGAAAGCCCCATTAGAGGCATATAACAGAACACTGACTACTTTGCTCACTCCTCTTGGCGACTCCATCCGCAAGATTCAAGGGTCTGTGTCCACGTCTGGAGGAAGGAGACAAAAACGCTTTATAGGTGCTGTTATTGGCAGTGTAGCTCTTGGGGTTGCAACAGCGGCA…
>	1155	VII.1.1	VII_d	EU583503	chicken	China	Hebei	2004	ATGGGCTCTACATCTTCTACCAGGATCCCAGCACCTCTGATGCTGATCACCCGGATTATGCTGATATTGGGCTGTATCCGTCCGACAAGCTCTCTTGACGGCAGGCCTCTTGCAGCTGCAGGAATTGTAGTAACAGGAGACAAGGCAGTCAATGTATACACCTCATCTCAGACAGGGTCAATCATAGTCAAGTTGCTCCCGAATATGCCCAGGGATAAGGAGGCGTGTGCGAAAGCCCCATTAGAGGCATATAACAGAACACTGACTACTTTGCTCACTCCTCTTGGCGACTCCATCCGCAAGATCCAAGGGTCTGTGTCCACGTCTGGAGGAAGGAGACAAAAACGCTTTATAGGTGCTGTTATTGGCAGTGTAGCCCTTGGGGTTGCAACAGCGGCA…
>	1156	VII.1.1	VII_d	EU597811	chicken	China	SHY	2006	ATGGGCTCCAAACCTTCTACCAGGATCCCAGCACCTCTGATGCTGATCACCCGGATTATGCTGATATTGGGCTGTATCCGTCCGACAAGCTCTCTTGACGGCAGGCCTCTTGCAGCTGCAGGAATTGTAGTAACAGGAGATAAGGCAGTCAATGTATACACCTCGTCTCAGACAGGGTCAATCATAGTCAAGTTGCTCCCGAATATGCCCAGGGATAAGGAGGCGTGTGCGAAAGCCCCATTAGAGGCATATAACAGAACACTGACTACTTTGCTCACTCCTCTTGGCGACTCCATCCGCAAGATCCAAGGGTCTGTGTCCACGTCTGGAGGAAGGAGACAAAAACGCTTTATAGGTGCTGTTATTGGCAGTGTAGCTCTTGGGGTTGCAACAGCGGCA…
>	1157	VII.1.1	VII_d	FJ011441	chicken	China	SDCX	2007	ATGGGCTCCAAACCTTCTACCAGGATCCCAGCACCTCTGATGCTGGTCACCCGGATTATGCTGATATTGGGCTGTATTCGTTCGACAAGCTCCCTTGATGGCAGGCCTCTTGCAGCTGCAGGAATTGTAGTAACAGGAGATAAGGCAGTCAATGTATACACCTCGTCTCAGACAGGGTCAATCATAGTCAAGTTGCTCCCGAATATGCCCAGGGATAAGGAGGCGTGTGCGAAAGCCCCATTAGAGGCATATAACAGAACACTGACTACTTTGCTCACTCCTCTTGGCGACTCTATCCGCAAGATTCAAGGGTCTGTGTCCACGTCTGGAGGAAGGAGACAAAAACGCTTTATAGGTGCTGTTATTGGCAGTGTAGCTCTTGGGGTTGCAACAGCGGCA…
>	1158	VII.1.1	VII_d	FJ011442	chicken	China	HNDY	2007	ATGGGCTCCAAACCTTCTACCAGGATCCCAGCACCTCTGATGCTGGTCACCCGGATTATGCTGATATTGGGCTGTATACGTTCGACAAGCTCCCTTGATGGCAGGCCTCTTGCAGCTGCAGGAATTGTAGTAACAGGAGATAAGGCAGTCAATGTATACACCTCGTCTCAGACAGGGTCAATCATAGTCAAGTTGCTCCCGAATATGCCCAGGGATAAGGAGGCGTGTGCGAAAGCCCCATTAGAGGCATATAACAGAACACTGACTACCTTGCTCATTCCTCTTGGCGACTCTATCCGCAAGATTCAAGGGTCTGTGTCCACGTCTGGAGGAAGGAGACAAAAACGCTTTATAGGTGCTGTTATTGGCAGTGTAGCTCTTGGGGTTGCAACAGCGGCA…
>	1159	VII.1.1	VII_d	FJ011443	chicken	China	SDMH	2007	ATGGGCTCCAAACCTTCTACCAGGATCCCAGCACCTCTGATGCTGGTCACCCGGATTATGCTGATATTGGGCTGTATTCGTTCGACAAGCTCCCTTGATGGCAGGCCTCTTGCAGCTGCAGGAATTGTAGTAACAGGAGATAAGGCAGTCAATGTATACACCCCGTCTCAGACAGGGTCAATCATAGTCAAGTTGCTCCCGAATATGCCCAGGGATAAGGAGGCGTGTGCGAAAGCCCCATTAGAGGCATATAACAGAACACTGACTACTTTGCTCACTCCTCTTGGCGACTCTATCCGCAAGATTCAAGGGTCTGTGTCCACGTCTGGAGGAAGGAGACAAAAACGCTTTATAGGTGCTGTTATTGGCAGTGTAGCTCTTGGGGTTGCAACAGCGGCA…
>	1160	VII.1.1	VII_d	FJ011448	chicken	China	TZ0601	2006	ATGGGCTCCAAACCTTCTACCAGGATCCCAGCACCTCTGATGCTGGTCACCCGGATTATGCTGATATTGGGCTGTATTCGTTCGACAAGCTCCCTTGATGGCAGGCCTCTTGCAGCTGCAGGAATTGTAGTAACAGGAGATAAGGCAGTCAATGTATACACCTCGTCTCAGACAGGGTCAATCATAGTCAAGTTGCTCCCGAATATGCCCAGGGATAAGGAGGCGTGTGCGAAAGCCCCATTAGAGGCATATAACAGAACACTGACTACTTTGCTCACTCCTCTTGGCGACTCCATCCGCAAGATTCAAGGGTCCGTGTCCACGTCTGGAGGAAGGAGACAAAAACGCTTTATAGGTGCTGTTATTGGCAGTGTAGCTCTTGGGGTTGCAACAGCGGCA…
>	1161	VII.1.1	VII_d	FJ217665	chicken	China	SC03	2006	ATGGGCTCCAAACCTTCTACCAGGATCCCAACACCTCTGATGCTGATCACCCGGATCATGCTGACACTGGGCTGTATCCGTCCGACAAGCTCTCTTGACGGCAGGCCTCTTGCAGCTGCAGGAATTGTAGTAACTGGAGATAAGGCAGTCAATGTATACACCTCGTCTCAGACGGGGTCAATCATAGTCAAGTTGCTCCCGAATATGCCCAGGGATAAGGAGGCGTGTGCGAAAGCCCCATTGGAGGCATATAACAGAACACTGACTACTTTGCTCACTCCTCTTGGCGACTCCATCCGCAAGATTCAAGGGTCTGTGTCCACGTCTGGAGGAAGGAGACAAAAACGCTTTATAGGTGCTGTTATTGGCAGTGTAGCTCTTGGGGTCGCAACAGCGGCA…
>	1162	VII.1.1	VII_d	FJ217666	chicken	China	SC05	2006	ATGGGCTCCAAACCTTCTACCAGGATCCCAGCACCTCTGATGCTGATCACCCGGATCATGCTGACACTGGGCTGTATCCGTCCGACAAGCTCTCTTGACGGCAGGCCTCTTGCAGCTGCAGGAATTGTAGTAACTGGAGATAAGGCAGTCAATGTATACACCTCGTCTCAGACGGGGTCAATCATAGTCAAGTTGCTCCCGAATATGCCCAGGGATAAGGAGGCGTGTGCGAAAGCCCCATTGGAGGCATATAACAGAACACTGACTACTTTGCTCACTCCTCTTGGCGACTCCATCCGCAAGATTCAAGGGTCTGTGTCCACGTCTGGAGGAAGGAGACAAAAACGCTTTATAGGTGCTGTTATTGGCAGTGTAGCTCTTGGGGTCGCAACAGCGGCA…
>	1163	VII.1.1	VII_d	FJ240168	goose	China	HLJ_LL01	2008	ATGGGCTCCAAACCTTCTACCAGGATCCCAGCACCTCTGATGCTGATCACCCGGATTATGCTGATATTGGGCTGTATTCGTTCGACAAGCTCCCTTGATGGCAGGCCTCTTGCAGCTGCAGGAATTGTAGTAACAGGAGATAAGGCAGTCAATGTATACACCTCGTCTCAGACAGGGTCAATCATAGTCAAGTTGCTCCCGAATATGCCCAGAGGTAAGGAGGCGTGTGCGAAAGCCCCATTAGAGGCATATAACAGAACACTGACTACTTTGCTCACTCCTCTCGGCGACTCCATCCGCAAGATTCAAGGGTCTGTGTCCACATCTGGAGGAAGGAGACAAAAACGCTTTATAGGTGCTGTTATTGGCAGTGTAGCTCTTGGGGTTGCAACAGCGGCA…
>	1164	VII.1.1	VII_d	FJ426563	chicken	China	SDWF01	2008	ATGGGCTCCAAACCTTCTACCAGGATCCCAGCACCTCTGATGCTGGTCACCCGGATTATGCTGATATTGGGCTGTATTCGTTCGACAAGCTCCCTTGATGGCAGGCCTCTTGCAGCTGCGGGAATTGTAGTAACAGGAGATAAGGCAGTCAATGTATACACCTCGTCTCAGACAGGGTCAATCATAGTCAAGTTGCTCCCGAATATGCCCAGGGATAAGGAGGCGTGTGCGAAAGCCCCATTAGAGGCATATAACAGAACACTGACTACTTTGCTCACTCCTCTTGGCGACTCCATCCGCAAGATTCAAGGGTCTGTGTCCACGTCTGGAGGAAGGAGACAAAAACGCTTTATAGGTGCTGTTATTGGCAGTGTAGCTCTTGGGGTTGCAACAGCGGCA…
>	1165	VII.1.1	VII_d	FJ480777	mandarin_duck	China	HLJ028	2006	ATGGGTTCCAGACCTTCTACCAGGATCCCAGCACCTCTGATGCTGATCACCCGGATTATGCTGATGTTCGGCTGTATCTGTCCGACAAGCTCTCTTGACGGCAGGCCTCTTGCAGCTGCAGGAATTGTAGTAACAGGAGATAAGGCAGTCAATGTATACACCTCGTCTCAGACAGGGTCAATCATAGTCAAGTTGCTCCCGAATATGCCCAGGGATAAGGAAGCGTGTGCAAAAGCCCCATTAGAGGCATACAACAGAACACTGACTACTTTGCTCACTCCTCTTGGCGACTCCATCCGCAAGATCCAAGGGTCTGTGTCCACGTCTGGGGGAAGGAGACAAAAACGCTTCATAGGTGCTATTATTGGCAGTGTAGCTCTTGGGGTTGCAACAGCGGCA…
>	1166	VII.1.1	VII_d	FJ480778	whitefronted_goose_	China	HLJ052	2006	ATGGGTTCCAGACCTTCTACCAGGATCCCAGCACCTCTGATGCTGATCACCCGGATTATGCTGATGTTCGGCTGTATCTGTCCGACAAGCTCTCTTGACGGCAGGCCTCTTGCAGCTGCAGGAATTGTAGTAACAGGAGATAAGGCAGTCAATGTATACACCTCGTCTCAGACAGGGTCAATCATAGTCAAGTTGCTCCCGAATATGCCCAGGGATAAGGAAGCGTGTGCAAAAGCCCCATTAGAGGCATACAACAGAACACTGACTACTTTGCTCACTCCTCTTGGCGACTCCATCCGCAAGATCCAAGGGTCTGTGTCCACGTCTGGGGGAAGGAGACAAAAACGCTTCATAGGTGCTATTATTGGCAGTGTAGCTCTTGGGGTTGCAACAGCGGCA…
>	1167	VII.1.1	VII_d	FJ480783	mallard_	China	HLJ361	2005	ATGGGTTCCAGACCTTCTACCAGGATCCCAGCACCTCTGATGCTGATCACCCGGATTATGCTGATGTTCGGCTGTATCTGTCCGACAAGCTCTCTTGACGGCAGGCCTCTTGCAGCTGCAGGAATTGTAGCAACAGGAGATAAGGCAGTCAATGTATACACCTCGTCTCAGACAGGGTCAATCATAGTCAAGTTGCTCCCGAATATGCCCAGGGATAAGGAAGCGTGTGCAAAAGCCCCATTAGAGGCATACAACAGAACACTGACTACTTTGCTCACTCCTCTTGGCGACTCCATCCGCAAGATCCAAGGGTCTGTGTCCACGTCTGGGGGAAGGAGACAAAAACGCTTCATAGGTGCTATTATTGGCAGTGTAGCTCTTGGGGTTGCAACAGCGGCA…
>	1168	VII.1.1	VII_d	FJ480788	wild_bird	China	HLJ001	2006	ATGGGTTCCAGACCTTCTACCAGGATCCCAGCACCTCTGATGCTGATCACCCGGATTATGCTGATGTTCGGCTGTATCTGTCCGACAAGCTCTCTTGACGGCAGGCCTCTTGCAGCTGCAGGAATTGTAGTAACAGGAGATAAGGCAGTCAATGTATACACCTCATCTCAGACAGGGTCAATCATAGTCAAGTTGCTCCCGAATATGCCCAGGGATAAGGAAGCGTGTGCAAAAGCCCCATTAGAGGCATACAACAGAACACTGACTACTTTGCTCACTCCTCTTGGCGACTCCATCCGCAAGATCCAAGGGTCTGTGTCCACGTCTGGGGGAAGGAGACAAAAACGCTTCATAGGTGCTATTATTGGCAGTGTAGCTCTTGGGGTTGCAACAGCGGCA…
>	1169	VII.1.1	VII_d	FJ480790	chicken	China	HLJ_1	2006	ATGGGCTCCAAACCTTCTACCAGGATCCCAGCACCTCTGATGCTGGTCACCCGGATTATGCTGATATTGGGCTGTATTCGTTCGACAAGCTCCCTTGATGGCAGGCCTCTTGCAGCTGCAGGAATTGTAGTAACAGGAGATAAGGCAGTCAATGTATACACCTCGTCTCAGACAGGGTCAATCATAGTCAAGTTGCTCCCGAATATGCCCAGGGATAAGGAGGCGTGTGCGAAAGCCCCATTAGAGGCATATAACAGAACACTGACTACTTTGCTCACTCCTCTTGGCGACTCCATCCGCAAGATTCAAGGGTCTGTGTCCACGTCTGGAGGAAGGAGACAAAAACGCTTTATAGGTGCTGTTATTGGCAGTGTAGCTCTTGGGGTTGCAACAGCGGCA…
>	1170	VII.1.1	VII_d	FJ480791	chicken	China	HLJ_1	2007	ATGGGTTCCAGACCTTCTACCAGGATCCCAGCACCTCTGATGCTGATCACCCGGATTATGCTGATGTTGGGCTGTATCTGTCCGACAAGCTCTCTTGACGGCAGGCCTCTTGCAGCTGCAGGAATTGTAGTAACAGGAGATAAGGCAGTCAATGTATACACCTCGTCTCAGACAGGGTCAATCATAATCAAGTTGCTCCCGAATATGCCCAGGGATAAGGAAGCGTGTGCAAAAGCCCCATTAGAGGCATATAACAGAACACTGACTACTTTGCTCACTCCTCTTGGCAACTCTATCCGCAAGATCCAAGGGTCTGTGTCCGCGTCTGGGGGAAGGAGACAAAAACGCTTCATAGGTGCTATTATTGGCAGTGTAGCTCTTGGGGTTGCAACAGCGGCA…
>	1171	VII.1.1	VII_d	FJ480792	chicken	China	HLJ_2	2006	ATGGGCTCCAAACCTTCTACCAGGATCCCAGGACCTCTGATGCTGGTCACCCGGATTATGCTGATATTGGGCTGTATTCGTTCGACAAGCTCCCTTGATGGCAGGCCTCTTGCAGCTGCAGGAATTGTAGTAACAGGAGATAAGGCAGTCAATGTATACACCTCGTCTCAGACAGGGTCAATCATAGTCAAGTTGCTCCCGAATATGCCCAGGGATAAGGAGGCGTGTGCGAAAGCCCCATTAGAGGCATATAACAGAACACTGACTACTTTGCTCACTCCTCTTGGCGACTCCATCCGCAAGATTCAAGGGTCTGTGTCCACGTCTGGAGGAAGGAGACAAAAACGCTTTATAGGTGCTGTTATTGGCAGTGTAGCTCTTGGGGTTGCAACAGCGGCA…
>	1172	VII.1.1	VII_d	FJ480798	chicken	China	HN_1	2004	ATGGGCTCCAAACCTTCTACCAGGATCCCAGCACCTCCGACGCTGATCACTCGGATTTTGCTGATGTTGAGCTGTATCCGTCTGACAAGCTCTCTTGACGGCAGGCCTCTTGCAGCTGCAGGAATTGTAGTAACAGGAGATAAGGCAGTCAATGTGTACACCTCGTCTCAGACAGGGTCAATCATAGTCAAGTTGCTTCCGAATATGCCCAGGGATAAGGAGGCGTGTGCAAAAGCCCCATTAGAGGCATATAACAGAACACTGACTACTTTGCTCACCCCTCTTGGCGACTCCATCCGCAAGATCCAAGGGTCCGTGTCCACGTCTGGAGGAAGGAGACAAAAACGCTTTATAGGTGCTGTTATTGGCAGTGTAGCTCTTGGGGTTGCAACAGCGGCA…
>	1173	VII.1.1	VII_d	FJ480799	chicken	China	HN_1	2007	ATGGGCTCCAAACCTTCTACCAGGATCCCAGCACCTCTGATGCTGGTCACCCGGATTATGCTGATATTGGGCTGTATTCGTTCGACAAGCTCCCTTGATGGCAGGCCTCTTGCAGCTGCAGGAATTGTAGTAACAGGAGATAAGGCAGTCAATGTATACACCTCGTCTCAGACAGGGTCAATCATAGTCAAGTTGCTCCCGAATATGCCCAGGGATAAGGTGGCGTGTGCGAAAGCCCCATTAGAGGCATATAACAGAACACTGACTACTTTGCTCACTCCTCTGGGCGACTCCATCCGCAAGATTCAAGGGTCTGTGTCCACGTCTGGAGGAAGGAGACAAAAACGCTTTATAGGTGCTGTTATTGGCAGTGTAGCTCTTGGGGTTGCAACAGCGGCA…
>	1174	VII.1.1	VII_d	FJ480806	chicken	China	JL_4	2003	ATGGGCTCCAGACCTTCTACCAGGATCCCAGCACCTCTGATGCTGATCACCCGGATTATGCTGATATTGGGCTGTATCCGTCCGACAAGCTCTCTTGACGGCAGGCCTCTTGCAGCTGCAGGAATTGTAGTAACAGGAGATAAGGCAGTCAATGTATACACCTCGTCTCAGACAGGGTCAATCATAGTCAAGTTGCTCCCGAATATGCCCAGGGATAAGGAAGCGTGTGCGAAAGCCCCATTAGAGGCATATAACAGAACACTGACTACTTTGCTCACTCCTCTTGGCGACTCCATCCGCAAGATCCAAGGGTCTGTGTCCACGTCTGGAGGAAGGAGACAAAAACGCTTTATAGGTGCTGTTATTGGCAGTGTAGCTCTTGGGGTTGCAACAGCGGCA…
>	1175	VII.1.1	VII_d	FJ480809	chicken	China	LN_1	2006	ATGGGCTCCAAACCTTCTACCAGGATCCCAGCACCTCTGATGCTGATCACCCGGATTATGCTGATATTGGGCTGCATCCGTCCGACAAGCTCTCTTGACGGCAGGCCTCTTGCAGCTGCAGGAATTGTAGTAACAGGAGATAAGGCAGTCAATGTATATACCTCGTCTCAGACAGGGTCAATCATAGTCAAGTTGCTCCCGAATATGCCCAAGGATAAGGAGGCGTGTGCGAAAGCCCCATTAGAGGCATATAACAGAACACTGACTACTTTGCTCACTCCTCTTGGCGACTCCATCCGCAAGATCCAAGGGTCTGTGTCCACGTCTGGAGGAAGGAGACAAAAACGCTTTATAGGTGCTGTTATTGGCAGTATAGCTCTTGGGGTTGCAACAGCGGCA…
>	1176	VII.1.1	VII_d	FJ480810	chicken	China	LN_2	2006	ATGGGCTCCAAACCTTCTACCAGGATCCCAGCACCTCTGATGCTGATCACCCGGATTATGCTGATATTGGGCTGCATCCGTCCGACAAGCTCTCTTGACGGCAGGCCTCTTGCAGCTGCAGGAATTGTAGTAACAGGAGATAAGGCAGTCAATGTATATACCTCGTCTCAGACAGGGTCAATCATAGTCAAGTTGCTCCCGAATATGCCCAAGGATAAGGAGGCGTGTGCGAAAGCCCCATTAGAGGCATATAACAGAACACTGACTACTTTGCTCACTCCTCTTGGCGACTCCATCCGCAAGATCCAAGGGTCTGTGTCCACGTCTGGAGGAAGGAGACAAAAACGCTTTATAGGTGCTGTTATTGGCAGTATAGCTCTTGGGGTTGCAACAGCGGCA…
>	1177	VII.1.1	VII_d	FJ480812	chicken	China	LN_4	2006	ATGGGCTCCAAACCTTCTACCAGGATCCCAGCACCTCTGATGCTGATCACCCGGATTATGCTGATATTGGGCTGCATCCGTCCGACAAGCTCTCTTGACGGCAGGCCTCTTGCAGCTGCAGGAATTGTAGTAACAGGAGATAAGGCAGTCAATGTATATACCTCGTCTCAGACAGGGTCAATCATAGTTAAGTTGCTCCCGAATATGCCCAAGGATAAGGAGGCGTGTGCGAAAGCCCCATTAGAGGCATATAACAGAACACTGACTACTTTGCTCACTCCTCTTGGCGACTCCATCCGCAAGATCCAAGGGTCTGTGTCCACGTCTGGAGGAAGGAGACAAAAACGCTTTATAGGTGCTGTTATTGGCAGTGTAGCTCTTGGGGTTGCAACAGCGGCA…
>	1178	VII.1.1	VII_d	FJ480813	chicken	China	NX_1	2005	ATGGGCTCCAAACCTTCTACCAGGATCCCAGCACCTCTGATGCTGGTCACCCGGATTATGCTGATATTGGGCTGTATTCGTTCGACAAGCTCTCTTGACGGCAGGCCTCTTGCAGCTGCAGGAATTGTAGTAACAGGAGATAAGGCAGTCAATGTATACACCTCGTCTCAGACAGGGTCAATCATAGTCAAGTTGCTCCCGAATATGCCCAGGGATAAGGAGGCGTGTGCGAAAGCCCCATTAGAGGCATACAACAGAACACTGACTACTTTGCTCACTCCTCTTGGCGACTCCATCCGCAAGATTCAAGGGTCTGTGTCCACGTCTGGAGGAAGGAGACAAAAACGCTTTATAGGTGCTGTTATTGGCAGTGTAGCTCTTGGGGTTGCAACAGCGGCA…
>	1179	VII.1.1	VII_d	FJ480818	chicken	China	NX_5	2006	ATGGGCTCCAAACCTTCTACCAGGATCCCAGCACCTCTGATGCTGGTCACCCGGATTATGCTGATATTGGGCTGTATTCGTTCGACAAGCTCTCTTGACGGCAGGCCTCTTGCAGCTGCAGGAATTGTAGTAACAGGAGATAAGGCAGTCAATGTATACACCTCGTCTCAGACAGGGTCAATCATAGTCAAGTTGCTCCCGAATATGCCCAGGGATAAGGAGGCGTGTGCGAAAGCCCCATTAGAGGCATACAACAGAACACTGACTACTTTGCTCACTCCTCTTGGCGACTCCATCCGCAAGATTCAAGGGTCTGTGTCCACGTCTGGAGGAAGGAGACAAAAACGCTTTATAGGTGCTGTTATTGGCAGTGTAGCTCTTGGGGTTGCAACAGCGGCA…
>	1180	VII.1.1	VII_d	FJ480819	chicken	China	SD_1	2006	ATGGGCTCCAAACCTTCTACCAGGATCCCAGCACCTCTGATGCTGGTCACCCGGATTATGCTGATATTGGGCTGTATTCGTTCGACAAGCTCCCTTGATGGCAGGCCTCTTGCAGCTGCAGGAATTGTAGTAACAGGAGATAAGGCAGTCAATGTATACACCTCGTCTCAGACAGGGTCAATCATAGTCAAGTTGCTCCCGAATATGCCCAGGGATAAGGAGGCGTGTGCGAAAGCCCCATTAGAGGCATATAACAGAACACTGACTACTTTGCTCACTCCTCTTGGCGACTCCATCCGCAAGATTCAAGGGTCTGTGTCCACGTCTGGAGGAAGGAGACAAAAACGCTTTATAGGTGCTGTTATTGGCAGTGTAGCTCTTGGGGTTGCAACAGCGGCA…
>	1181	VII.1.1	VII_d	FJ480824	mallard_duck	China	GD_1	2005	ATGGGCTCCAAACCTTCTACCAGGATCCCAGCACCTCTGATGCTGATCACCCGGATTATGCTGAAATTGGGCTGTATCCGTCCGACAAGCTCTCTTGACGGCAGGCCTCTTGCAGCTGCAGGAATTGTAGTAACAGGAGATAAGGCAGTCAATGTATACACCTCGTCTCAGACAGGGTCAATCATAGTCAAGTTGCTCCCGAATATGCCCAGGGATAAGGAGGCGTGTGCGAAAGCCCCATTAGAGGCATATAACAGAACACTGACTGCTTTGCTCACTCCTCTTGGCGACTCCATCCGCAAGATCCAAGGGTCTGTGTCCACGTCTGGAGGAAGGAGACAAAAACGCTTTATAGGTGCTGTTATTGGCAGTGTAGCTCTTGGGGTTGCAACAGCGGCA…
>	1182	VII.1.1	VII_d	FJ608334	chicken	China	WN_Tianin	2003	ATGGGCTCCAAACCTTCTACCAGGATCCCAGCACCTCTGATGCTGATCACCCGGATTATGCTGATATTGGGCTGTATCCGTCCGACAAGCACTCTTGACGGCAGGCCTCTCGCAGCTGCAGGAATTGTAGTAACAGGAGATAAGGCAGTCAATGTATACACTTCGTCTCAGACGGGGTCAATCATAGTCAAGTTGCTCCCGAATATGCCCAGGGATAAGGAGGCGTGTGCGAAAGCCCCATTAGAGGCATACAACAGAACACTGACTACTTTGCTCACTCCTCTTGGCGACTCCATCCGCAAGATCCAAGGGTCTGTGTCCACGTCTGGAGGAAGGAGACGAAAACGCTTTATAGGTGCTGTTATTGGCAGTGTAGCTCTTGGGGTTGCAACAGCGGCA…
>	1183	VII.1.1	VII_d	FJ608336	chicken	China	ZSM_Hebei	2007	ATGGGCTCCAAACCTTCTACCAGGATCCCAGCACCTCTGATGCCGATCACCCGGATTATGCTGATATTGGGCTGTATCCGTCCGACAAGCTCTCTTGACGGCAGGCGTCTTGCAGCTGCAGGAATTGTAGTAACAGGAGATAAGGCAGTCAATGTATACACCTCGTCTCAGACAGGGTCAATCATAGTCAAGTTGCTCCCGAATATGCCCAGGGATAAGGAGGCGTGTGCGAAAGCCCCACTAGAGGCATATAACAGAACACTGACTACTTTGCTCACTCCTCTTGGCGACTCCATCCGCAAGATCCAAGGGTCTGTGTCCACGTCTGGAGGAAGGAGACAAAAACGCTTTATAGGTGCTGTTATTGGCAGTGTAGCTCTTGGGGTTGCAACAGCGGCA…
>	1184	VII.1.1	VII_d	FJ608343	chicken	China	GM_Shandong	2001	ATGGGCTCCAAACCTTCTACCAGGATCCCAGCACCTCTGATGCTGATCACCCGGATTATGCTGATATTGGGCTGTATCCGTCCGACAAGCTCTCTTGACGGCAGGCGTCTTGCAGCTGCAGGAATTGTAGTAACAGGAGATAAGGCAGTCAATGTATACACCTCGTCTCAGACAGGGTCAATCATAGTCAAGTTGCTCCCGAATATGCCCAGGGATAAGGAGGCGTGTGCGAAAGCCCCACTAGAGGCATATAACAGAACACTGACTACTTTGCTCACTCCTCTTGGCGACTCCATCCGCAAGATCCAAGGGTCTGTGTCCACGTCTGGAGGAAGGAGACAAAAACGCTTTATAGGTGCTGTTATTGGCAGTGTAGCTCTTGGGGTTGCAACAGCGGCA…
>	1185	VII.1.1	VII_d	FJ608345	chicken	China	DFZD_Jilin	2008	ATGGGCTCTAAACCTTCTACCAGGATCCCAGCACCTCTGATGCTGATCACCCGGATTATGCTGATATTGGACTGTATCCGTCCGACAAGCTCTCTTGACGGCAGGCGTCTTGCAGCTGCAGGAATTGTAGTAACAGGAGATAAGGCAGTCAATGTATACACCTCGTCTCAGACAGGGTCAATCATAGTCAAGTTGCTCCCGAATATGCCCAGGGATAAGGAGGCGTGTGCGAAAGCCCCACTAGAGGCATATAACAGAACACTGACTACTTTGCTCACTCCTCTTGGCGACTCCATCCGCAAGATCCAAGGGTCTGTGTCCACGTCTGGAGGAAGGAGACAAAAACGCTTTATAGGTGCTGTTATTGGCAGTGTAGCTCTTGGGGTTGCAACAGCGGCA…
>	1186	VII.1.1	VII_d	FJ608349	chicken	China	LGQQ_Liaoning	2008	ATGGGCTCTAAACCTTCTACCAGGATCCCAGCACCTCTGATGCTGATCACCCGGATTATGCTGATATTGGACTGTATCCGTCCGACCAGCTCTCTTGACGGCACGCCTCTTGCAGCTGCAGGAATTGTAGTAACAGGAGATAAGGCAGTCAATGTATATACCTCGTCTCAGACAGGGTCAATCATAGTCAAGTTGCTCCCGAATATGCCCAAGGATAAGGAGGCGTGTGCGAAAGACCCATTAGAGGCATATAACAGAACACTGACTACTTTGCTCACTCCTCTTGGCGAATCCATCCGCAAGATCCAAGGGTCTGTGTCCACGTCTGGAGGAAGGAGACAAAAACGCTTTATAGGTGCTGTTATTGGTAGTGTAGCTCTTGGGGTTGCAACAGCGGCA…
>	1187	VII.1.1	VII_d	FJ608351	chicken	China	YZCQ_Liaoning	2008	ATGGGCTCTAAACCTTCTACCAGGATCCCAGCACCTCTGATGCTGATCACCCGGATTATGCTGATATTGGACTGTATCCGTCCGACAAGCTCTCTTGACGGCAGGCCTCTTGCAGCTGCAGGAATTGTAGTAACAGGAGATAAGGCAGTCAATGTATATACCTCGTCTCAGACAGGGTCAATCATAGTCAAGTTGCTCCCGAATATGCCCAAGGATAAGGAGGCGTGTGCGAAAGACCCATTAGAGGCATATAACAGAACACTGACTACTTTGCTCACTCCTCTTGGCGAATCCATCCGCAAGATCCAAGGGTCTGTGTCCACGTCTGGAGGAAGGAGACAAAAACGCTTTATAGGTGCTGTTATTGGTAGTGTAGCTCTTGGGGTTGCAACAGCGGCA…
>	1188	VII.1.1	VII_d	FJ754272	duck	China	WF00D	2000	ATGGGCTCCAAACCTTCTACCAGGATCCCAGCACCTCTGATGCTGATCACCCGGATTATGCTGATATTGGGCTGTATCCGTCCGACAAGCTCTCTTGACGGCAGGCCTCTTGCAGCTGCAGGAATTGTAGTAACAGGAGATAAGGCAATTAATGTATACACCTCGTCTCAGACGGGATCAATCATAGTCAAGTTGCTCCCGAATATGCCCAGGGATAAGGAGGCGTGTGTGAAAGCCCCATTAGAGGCATATAACAGAACACTGACTACTTTGCTCACTCCTCTTGGCGACTCCATCCGCAAGATCCAAGGGTCTGTGTCCACGTCTGGAGGAAGGAGACAAAAACGCTTTATAGGTGCTGTTATTGGCAGTGTAGCTCTTGGGGTTGCAACAGCGGCA…
>	1189	VII.1.1	VII_d	FJ754273	goose	China	WF00G	2000	ATGGGCTCCAAACCTTCTACCAGGATCCCAGCACCTCTGATGCTGATCACCCGGATTATGCTGATATTGGGCTGTATCCGTCCGACAAGCTCTCTTGACGGCAGGCCTCTTGCAGCTGCAGGAATTGTAGTAACAGGAGATAAGGCAATTAATGTATACACCTCGTCTCAGACAGGATCAATCATAGTCAAGTTGCTCCCGAATATGCCCAGGGATAAGGAGGCGTGTGCGAAAGCCCCATTAGAGGCATATAACAGAACACTGACTACTTTGCTCACTCCTCTTGGCGACTCCATCCGCAAGATCCGAGGGTCTGTGTCCACGTCTGGAGGAAGGAGACAAAAACGCTTTATAGGTGCTGTTATTGGCAGTGTAGCTCTTGGGGTTGCAACAGCGGCA…
>	1190	VII.1.1	VII_d	FJ872531	muscovy_duck	China	Fuian_FP1	2002	ATGGGCTCCAAACCTTCTACCAGGATCCCAGCACCTCTGATGCTGATCACCCGGATTATGCTGATATTGGGCTGTATCCGTCCGACAAGCTCTCTTGACGGCAGGCCTCTTGCAGCTGCAGGAATTGTAGTAACAGGAGATAAGGCAGTCAATGTATACACCTCGTCTCAGACAGGGTCAATCATAGTCAAGTTGCTCCCGAATATGCCCAGGGATAAGGAGGCGTGTGCGAAAGCCCCATTAGAGGCATATAACAGAACACTGACTGCTTTGCTCACTCCTCTTGGCGACTCCATCCGCAAGATCCAAGGGTCTGTGTCCACGTCTGGAGGAAGGAGACAAAAACGCTTTATAGGTGCTGTTATTGGCAGTGTAGCTCTTGGGGTTGCAACAGCGGCA…
>	1191	VII.1.1	VII_d	GQ245780	chicken	China	AN_9	2007	ATGGGCTCCAAACCTTCTACCAGGATCCCAGCACCTCTGATGCTGGTCACCCGGATTATGCTGATATTGGGCTGTATTCGTTCGACAAGCTCCCTTGATGGCAGGCCTCTTGCGGCTGCAGGAATTGTAGTAACAGGAGATAAGGCAGTCAATGTATACACCTCGTCTCAGACAGGGTCAATCATAGTCAAGTTGCTCCCGAATATGCCCAGGGATAAGGAGGCGTGTGCGAAAGCCCCATTAGAGGCATATAACAGGACACTGACTACTTTGCTCACTCCTCTTGGCAACTCCATCCGCAAGATTCAAGGGTCTGTGTCCACGTCTGGAGGAAGGAGACAAAAACGCTTTATAGGTGCTGTTATTGGCAGTGTAGCTCTTGGGGTTGCAACAGCGGCA…
>	1192	VII.1.1	VII_d	GQ245781	chicken	China	CZ_8	2008	ATGGGCTCCAAACCTTCTACCAGGATCCCAGCACCTCTGATGCTGGTCACCCGGATTATGCTGATATTGGGCTGTATTTGTTCGACAAGCTCTCTTGACGGCAGGCCTCTTGCAGCTGCAGGAATTGTAGTAACAGGAGATAAGGCAGTCAATGTATACACCTCGTCTCAGACAGGGTCAATCATAGTCAAGTTGCTCCCGAATATGCCCAGGGATAAGGAGGCGTGTGCGAAAGCCCCATTAGAGGCATATAACAGAACACTGACTACTTTGCTCACTCCTCTTGGCGACTCCATCCGCAAGATTCAAGGGTCTGTGTCCACGTCTGGAGGAAGGAGACAAAAACGCTTTATAGGTGCTGTTATTGGCAGTGTAGCTCTTGGGGTTGCAACAGCGGCA…
>	1193	VII.1.1	VII_d	GQ245782	chicken	China	DT_3	2008	ATGGGCTCCAAACCTTCTACCAGGATCCCAGCACCTCTGATGCTGGTCACCCGGATTATGCTGATATTGGGCTGTATTCGTTCGACAAGCTCCCTTGATGGCAGGCCTCTTGCAGCTGCAGGAATTGTAGTAACAGGAGATAAGGCAGTCAATGTATACACCTCGTCTCAGACAGGGTCAATCATAGTCAAGTTGCTCCCGAATATGCCCAGGGATAAGGAGGCGTGTGCGAAAGCCCCATTAGAGGCATATAACAGAACACTGACTACTTTGCTCACTCCTCTTGGCGACTCCATCCCCAAGATTCAAGGGTCTGTGTCCACGTCTGGAGGAAGGAGACAAAAACGCTTTATAGGTGCTGTTATTGGCAGTGTGGCTCTTGGGGTTGCAACAGCGGCA…
>	1194	VII.1.1	VII_d	GQ245783	chicken	China	HA_2	2007	ATGGGCTCCAAACCTTCTACCAGGATCCCAGCACCTCTGATGCTGGTCACCCGGATTATGCTGATATTGGGCTGTATTCGTTCGACAAGCTCCCTTGATGGCAGGCCTCTTGCAGCTGCAGGAATTGTAGTAACAGGAGATAAGGCAGTCAATGTATACACCTCGTCACAGACAGGGTCAATCATAGTCAAGTTGCTCCCGAATATGCCCAGGGATAAGGAGGCGTGTGCGAAAGCCCCATTAGAGGCATATAACAGAACACTGACTACTTTGCTCACTCCTCTTGGCGACTCCATCCGCAAGATTCAAGGGTCTGTGTCCACGTCTGGAGGAAGGAGACAAAAACGCTTTATAGGTGCTGTTATTGGCAGTGTAGCTCTTGGGGTTGCAACAGCGGCA…
>	1195	VII.1.1	VII_d	GQ245784	chicken	China	HA_4_08	2008	ATGGGCTCCAAACCTTCTACCAGGATCCCAGCACCTCTGATGCTGGTCACCCGGATTATGCTGATATTAGGCTGTATTCATTCGGCAAGCTCCCTTGATGGCAGGCTTCTTGCAGCTGCAGGAATTGTAGTAACAGGAGATAAGGCAGTCAATGTATACACCTCGTCTCAGACAGGGTCAATCATAGTCAAGTTGCTCCCGAATATGCCCAGGGATAAGGAGGCGTGTGCGAAAGCCCCATTAGAGGCATATAACAGAACACTGACTACTCTGCTCACTCCTCTTGGCGACTCCATCCGCAAGATTCAAGGGTCTGTGTCCACGTCTGGAGGAAGGAGACAAAAACGCTTTATAGGTGCTGTTATTGGCAGTGTAGCTCTTGGGGTTGCAACAGCGGCA…
>	1196	VII.1.1	VII_d	GQ245785	chicken	China	HA_9	2006	ATGGGCTCCAAACCTTCTACCAGGATCCCAGCACCTTTGATGCTGGTCACCCGGATTATGCTGATATTGGGCTGTATTCGTGCGACAAGCTCCCTTGATGGCAGGCCTCTTGCAGCTGCAGGAATTGTAGTAACAGGAGATAAGGCAGTCAATGTATACACCTCGTCTCAGACAGGGTCAATCATAGTCAAGTTGCTCCCGAATATGCCCAGGGATAAGGAGGCGTGTGCGAAAGCCCCATTAGAGGCATATAACAGAACACTGACTACTTTGCTCACTCCTCTTGGCGACTCCATCCGCAAGATTCAAGGGTCTGTGTCCACGTCTGGAGGAAGGAGACAAAAACGCTTTATAGGTGCTGTTATTGGCAGTGTAGCTCTTGGGGTTGCAACAGCGGCA…
>	1197	VII.1.1	VII_d	GQ245786	chicken	China	HA_13	2007	ATGGGCTCCAAACCTTCTACCAGGACCCCAGCACCTCTGATGCTGGTCACCCGGATTATGCTGATATTGGGCTGTATTCGTTCGACAAGCTCCCTTGATGGCAGGCCTCTTGCAGCTGCAGGAATTGTAGTAACAGGAGATAAGGCAGTCAATGTATACACCTCGTCTCAGACAGGGTCAATCATAGTCAAGTTGCTCCCGAATATGCCCAGGGATAAGGAGGCATGTGCGAAAGCCCCATTAGAGGCATATAACAGAACACTGACTACTTTGCTCACTCCTCTTGGCGACTCCATCCGCAAGATTCAAGGGTCTGTGTCCACGTCTGGAGGAAGGAGACAAAAACGCTTTATAGGTGCTGTTATTGGCAGTGTAGCTCTTGGGGTTGCAACAGCGGCA…
>	1198	VII.1.1	VII_d	GQ245787	chicken	China	HA_14	2007	ATGGGCTCCAAACCTTCTACCAGGATCCCAGCACCTCTGATGCTGGTCACCCGGATTATGCTGATATTGGGCTGTATTCGTTCGACAAGCTCCCTTGATGGCAGGCCTCTTGCAGCTGCAGGAATTGTAGTAACAGGAGATAAGGCAGTCAATGTATACACCTCGTCTCAGACAGGGTCAATCATAGTCAAGTTGCTCCCGAATATGCCCAGGGATAAGGAGGCGTGTGCGAAAGCCCCATTAGAGGCATATAACAGAACACTGACTACTTTGCTCACTCCTCTTGGCGACTCCATCCGCAAGATTCAAGGGTCTGTGTCCACGTCTGGAGGAAGGAGACAAAAACGCTTTATAGGTGCTGTTATTGGCAGTGTAGCTCTTGGGGTTGCAACAGCGGCA…
>	1199	VII.1.1	VII_d	GQ245788	chicken	China	HA_15	2007	ATGGGCTCCAAACCCTCTACCAGGATCCCAGCACCTCTGATGCTGGTCACCCGGATTATGCTGATATTGAGCTGTATTCGTTCGACAAGCTCCCTTGATGGCAGGCCTCTTGCAGCTGCAGGAATTGTAGTAACAGGAGATAAGGCAGTCAATGTATACACCTCGTCTCAGACAGGGTCAATCATAGTCAAGTTGCTCCCGAATATGCCCAGGGATAAGGAGGCGTGTGCGAAAGCCCCATTAGAGGCATATAACAGAACACTGACTACTTTGCTCACTCCTCTTGGCGACTCCATCCGCAAGATTCAAGGGTCTGTGTCCACGTCTGGAGGAAGGAGACAAAAACGCTTTATAGGTGCTGTTATTGGCAGTGTAGCCCTTGGGGTTGCAACAGCGGCA…
>	1200	VII.1.1	VII_d	GQ245790	chicken	China	HN_6	2007	ATGGGCTCCAAACCTTCTACCAGGATCCCAGCACATCTGATGCTGATCACCCGGACCATGTTGATATTGGGCTGTATCCGTCCGACAAGCTCTCTTGACGGCAGGCCTCTTGCAGCTGCAGGAATTGTAGTAACAGGAGATAAGGCAGTCAATGTATACACCTCCTCTCAGACAGGGTCAATCATAGTCAAGTTGCTCCCGAATATGCCCAGAGATAAAGAGGCGTGTGCGAAAGCCCCATTGGAGGCATATAACAGAACACTGACTACTTTGCTCACTCCTCTTGGCGACTCCATCCGCAAGATCCAAGGGTCTGTGTCCACGTCTGAAGGAAGGAGACAAAAACGCTTTATAGGTGCTGTTATTGGCAGTGTAGCTCTTGGGGTTGCAACAGCGGCA…
>	1201	VII.1.1	VII_d	GQ245791	chicken	China	SN_5	2008	ATGGGCTCCAAACCTTCTACCAGGATCCCAGCACCTCTGATGCTGGTCACCCGGATTATGCTGATATTGGGCTGTATTTGTTCGACAAGCTCCCTTGATGGCAGGCCTCTTGCAGCTGCAGGAATTGTAGTAACAGGAGATAAGGCAGTCAATGTATACACCTCGTCTCAGACAGGGTCAATCATAATCAAGTTGCTCCCGAATATGCCCAGGGATAAGGAGGCGTGTGCGAAAGCCCCATTAGAGGCATATAACAGGACACTGACTGCTTTGCTCACTCCTCTTGGCAACTCCATCCGCAAGATTCAAGGGTCTGTGTCCACGTCTGGAAGAAGGAGACAAAAACGCTTTATAGGTGCTGTTATTGGCAGTGTAGCCCTTGGGGTTGCAACAGCGGCA…
>	1202	VII.1.1	VII_d	GQ245792	chicken	China	SY_17	2007	ATGGGCTCCAAACCCTCTACCAGGATCCCAGCACCTCTGATGCTGGTCACCCGGATTATGCTGATATTGAGCTGTATTCGTTCGACAAGCTCCCTTGATGGCAGGCCTCTTGCAGCTGCGAGAATTGTAGTAACAGGAGATAAGGCAGTCAATGTATACACCTCGTCTCAGACAGGGTCAATCATAGTCAAGTTGCTCCCGAATATGCCCAGGGATAAGGAGGCGTGTGCGAAAGCCCCATTAGAGGCATATAACAGAACACTGACTACTTCGCTCACTCCTCTTGGCGACTCCGTCCGCAAGATTCAAGGGTCTGTGTCCACGTCTGGAGGAAGGAGACAAAAACGCTTTATAGGTGCTGTTATTGGCAGTGTAGCCCTTGGGGTTGCAACAGCGGCA…
>	1203	VII.1.1	VII_d	GQ245793	goose	China	XZ_18	2007	ATGGGTTCCAGACCTTCTACCAGGATCCCAGCACCTCTGATGCTGATCACCCGGATTATGCTGATATTGGGCTGTATCTGTCCGACAAGCTCTCTTGACGGCAGGCCTCTTGCAGCTGCAGGAATTGTAGTAACAGGAGATAAGGCAGTCAATGTATACACCTCGTCTCAGACAGGGTCAATCATAGTCAAGTTGCTCCCGAATATGCCCAGGGATAAGGAAGCGTGTGCAAAAGCCCCATTAGAGGCATATAACAGAACACTGACTACTTTGCTCACTCCTCTTGGCGACTCCATCCGCAAGATCCAAGGGTCTGTGTCCACGTCTGGGGGAAGGAGACAAAAACGCTTCATAGGTGCTATTATTGGCAGTGTAGCTCTTGGGGTTGCAACAGCGGCA…
>	1204	VII.1.1	VII_d	GQ245794	goose	China	YZ_19	2007	ATGGGTTCCAGGCCTTCTACCAGGATCCCAGCACCTCTGATGCTGATCACCCGGATTATGCTGATATTGGGCTGTATCTGTCCGACAAGCTCTCTTGACGGCAGGCCTCTTGCAGCTGCAGGAATTGTAGTAACAGGAGATAAGGCAGTCAATGTATACACCTCGTCTCAGACAGGGTCAATCATAGTCAAGTTGCTCCCGAATATGCCCAGGGATAAGGAAGCGTGTGCAAAAGCCCCATTAGAGGCATATAACAGAACACTGACTACTTTGCTCACTCCTCTTGGCGACTCCATCCGCAAGATCCAAGGGTCTGTGTCCACGTCTGGGGGAAGGAGACAAAAACGCTTCATAGGTGCTATTATTGGCAGTGTAGCTCTTGGGGTTGCAACAGCGGCA…
>	1206	VII.1.1	VII_d	GQ255639	goose	China	GPMV_SH	2009	ATGGGCTCCAAACTTTCTACCAGGATCCCAGCACCTCTGATGCTGATCACCCGGATTATGCTGATATTGGGCTGTATCCGTCCGACAAGCTCTCTTGACGGCAGGCCTCTTGCAGCTGCAGGAATTGTAGTAACAGGAGATAAGGCAGTCAATGTATACACCTCGTCTCAGACAGGGTCAATCATAGTCAAGTTGCTCCCGAATATGCCCAGGGATAAGGAGGCGTGTGCGAAAGCCCCATTAGAGGCATATAACAGAACACTGACTACTTTGCTCACTCCTCTTGGCGACTCCATCCGCAAGATCCAAGGGTCTGTGTCCACGTCTGGAGGAAGGAGACAAAAACGCTTTATAGGTGCTGTTATTGGCAGTGTAGCTCTTGGGGTTGCAACAGCGGCA…
>	1207	VII.1.1	VII_d	GQ849007	laying_duck	China	JSD0812	2008	ATGGGCTCCAAACCTTCCACCAGGATCCCAGCACCTCTGATGCTGATCACCCGGACCATGCTGATATTGGGCTGTATCTGTCCGACAAGCTCTCTTGACGGCAGGCCTCTTGCAGCTGCAGGAATTGTAGTAACAGGAGATAAGGCAGTCAATGTATACACTTCGTCTCGGACAGGGTCAATCATAGTCAAGTTGCTCCCGAATATGCCCAGGGATAAGGAGGCGTGTGCAAAAGCCCCATTAGAGGCATATAACAGAACACTGACTACTTTGCTCACTCCTCTTGGCGACTCCATCCGCAAGATCCAAGGGTCTGTGTCCACATCTGGAGGAAGGAGACAAAAACGCTTTATAGGTGCTGTTATTGGCAGTGTAGCTCTTGGGGTTGCAACAGCGGCA…
>	1208	VII.1.1	VII_d	GU166154	chicken	China	ND_XX	2008	ATGGGCTCCAAACCTTCTACCAGGATCCCAGCACCTCTGATGCTGGTCACCCGGATTATGCTGATATTGGGCTGTATTCGTTCGACAAGCTCCCTTGATGGCAGGCCTCTTGCAGCTGCAGGAATTGTAGTAACAGGAGATAAGGCAGTCAATGTATACACCTCGTCTCAGACAGGGTCAATCATAGTCAAGTTGCTCCCGAATATGCCCAGGGATAAGGAGGCGTGTGCGAAAGCCCCATTAGAGGCATATAACAGAACACTGACTACTTTGCTCACTCCTCTTGGCGACTCTATCCGCAAGATTCAAGGGTCTGTGTCCACGTCTGGAAGAAGGAGACAAAAACGCTTTATAGGTGCTGTTATTGGCAGTGTAGCTCTTGGGGTTGCAACAGCGGCA…
>	1209	VII.1.1	VII_d	GU227738	dove	Serbia	Serbia_749	2007	ATGGGCTCCAAACCTTCTACCAGGATCCCAGCACCTCTGATGCTGATCACCCGGATTATGCCGATATTGAGCTGTATCCGTCCGACAAGCTCTCTTGACGGCAGGCCTCTTGCAGCTGCAGGAATTGTAGTAACAGGAGATAAGGCAGTCAATGTATACACCTCGTCTCAGACAGGGTCAATCATAGTCAAGTTGCTCCCAAATATGCCCAGAGATAAGGAAGCGTGTGCGAAAGCCCCATTAGAGGCATATAACAGAACACTGACTACTTTGCTCACTCCTCTTGGCGACTCCATCCGCAAGATCCAAGGGTCTGTGTCCACGTCTGGAGGAAGGAGACAAAAACGCTTTATAGGTGCTGTTATTGGCAGTGTAGCTCTTGGGGTTGCAACAGCGGCA…
>	1210	VII.1.1	VII_d	GU227739	sparrowhawk	Serbia	Serbia_1038	2007	ATGGGCTCCAAACCTTCTACCAGGATCCCAGCACCTCTGATGCTGATCACCCGGATTATGCCGATATTGAGCTGTATCCGTCCGACAAGCTCTCTTGACGGCAGGCCTCTTGCAGCTGCAGGAATTGTAGTAACAGGAGATAAGGCAGTCAATGTATACACCTCGTCTCAAACAGGGTCAATCATAGTCAAGTTGCTCCCAAATATGCCCAGAGATAAGGAAGCGTGTGCGAAAGCCCCATTAGAGGCATATAACAGAACACTGACTACTTTGCTCACTCCTCTTGGCGACTCCATCCGCAAGATCCAAGGGTCTGTGTCCACGTCTGGAGGAAGGAGACAAAAACGCTTTATAGGTGCTGTTATTGGCAGTGTAGCTCTTGGGGTTGCAACAGCGGCA…
>	1211	VII.1.1	VII_d	HM188393	duck	China	SDBZH	2007	ATGGGCTCTAGACCTTCTACCAGGATCCCAGCACCTCTGATGCTGATCACCCGGATTATGCTGATATTGGGCTGTATCCGTCCGACAAGCTCTCTTGACGGCAGGCCTCTTGCAGCTGCAGGAATTGTAGTAACAGGAGATAAGGCAATTAATGTATACACCTCGTCTCAGACGGGATCAATCATAGTCAAGTTGCTCCCGAATATGCCCAGGGATAAGGAGGCGTGTGTGAAAGCCCCATTAGAGGCATATAACAGAACACTGACTACTTTGCTCACTCCTCTTGGCGACTCCATCCGCAAGATCCAAGGGTCTGTGTCCACGTCTGGAGGAAGGAGACAAAAACGCTTTATAGGTGCTGTTATTGGCAGTGTAGCTCTTGGGGTTGCAACAGCGGCA…
>	1212	VII.1.1	VII_d	HM188396	duck	China	SDTA	2007	ATGGGTTCCAGACCTTCTACCAGGATCCCAGCACCTCTGATGCTGATCACCCGGATTATGCTGATGTTCGGCTGTATCCGTCCGACAAGCTCTCTTGACGGCAGGCCTCTTGCAGCTGCAGGAATTGTAGTAACAGGAGATAAGGCAGTCAATGTATACACCTCGTCTCAGACAGGGTCAATCATAGTCAAGTTGCTCCCGAATATGCCCAGGGATAAGGAAGCGTGTGCAAAAGCCCCATTAGAGGCATACAACAGAACACTGACTACTTTGCTCACTCCTCTTGGCGACTCCATCCGCAAGATCCAAGGGTCTGTGTCCACGTCTGGGGGAAGGAGACAAAAACGCTTCATAGGTGCTATTATTGGCAGTGTAGCTCTTGGGGTTGCAACAGCGGCA…
>	1213	VII.1.1	VII_d	HM748945	chicken	China	SD2	2008	ATGGGCTCCAAACCTTCTACCAGGATCCCAGCACCTCTGATGCTGGTCACCTGGATTATGCTGATATTGGGCTGTATTCGTTCGACAAGCTCCCTTGATGGCAGGCCTCTTGCAGCTGCAGGAATTGTAGTAACAGGAGATAAGGCAGTCAATGTATACACCTCGTCTCAGACAGGGTCAATCATAGTCAAGTTGCTCCCGAATATGCCCAGGGATAAGGAGGCATGTGCGAAAGCCCCATTAGAGGCATATAACAGGACACTGACTACTTTGCTCACTCCTCTTGGCAACTCCATCCGCAAGATTCAAGGGTCTGTGTCCACGTCTGGAGGAAGGAGACAAAAACGATTTATAGGTGCTGTTATTGGCAGTGTAGCTCTTGGGGTTGCAACAGCGGCA…
>	1214	VII.1.1	VII_d	HM748946	chicken	China	SD3	2008	ATGGGCTCCAAACCTTCTACCAGGATCCCAGCACCTCTGATGCTGGTCACCCGGATTATGCTGATATTGGGCTGTATTCGTTCGACAAGCTCCCTTGATGGCAGGCCTCTTGCAGCTGCAGGAATTGTAGTAACAGGAGATAAGGCAGTCAATGTATACACCTCGTCTCAGACAGGGTCAATCATAGTCAAGTTGCTCCCGAATATGCCCAGGGATAAGGAGGCATGTGCGAAAGCCCCATTAGAGGCATATAACAGGACACTGACTACTTTGCTCACTCCTCTTGGCAACTCCATCCGCAAGATTCAAGGGTCTGTGTCCACGTCTGGAGGAAGGAGACAAAAACGATTTATAGGTGCTGTTATTGGCAGTGTAGCTCTTGGGGTTGCAACAGCGGCA…
>	1215	VII.1.1	VII_d	JF340367	goose	China	JSG0210	2002	ATGGGCTCCAAACCTTCCACCAGGATCCCAGCACCTCTGATGCTGATCACCCGGACCATGCTGATATTGGGCTGTATCCGTCCGACAAGCTCTCTTGACGGCAGGCCTCTTGCAGCTGCAGGAATTGTAGTAACAGGAGATAAGGCAGTCAATGTATACACTTCGTCTCAGACAGGGTCAATCATAGTCAAGTTGCTCCCGAATATGCCCAGGGATAAGGAGGCGTGTGCAAAAGCCCCATTAGAGGCATATAACAGAACACTGACTACTTTGCTCACTCCTCTTGGCGACTCCATCCGCAAGATCCAAGGGTCTGTGTCCACATCTGGAGGAAGGAGACAAAAACGCTTTATAGGTGCTGTTATTGGCAGTGTAGCTCTTGGGGTTGCAACAGCGGCA…
>	1216	VII.1.1	VII_d	JN599167	penguin	China	BP01	1999	ATGGGCTCCAAACCTTCTACCAGGATCCCAGCACCTCTGATGCTGATCACCCGGATTATGCTGATATTGGGCTGTATCCGTCCGACAAGCTCTCTTGACGGCAGGCCTCTTGCAGCTGCAGGAATTGTAGTAACAGGAGATAAGGCAGTCAATGTATACACCTCGTCTCAGACAGGGTCAATCATAGTCAAGTTGCTCCCGAATATGCCCAGGGATAAGGAGGCGTGTGCGAAAGCCCCATTAGAGGCATATAACAGAACACTGACTGCTTTGCTCACTCCTCTTGGCGACTCCATCCGCAAGATCCAAGGGTCTGTGTCCACGTCTGGAGGAAGGAGACAAAAACGCTTTTTAGGTGCTGTTATTGGCAGTGTAGCTCTTGGGGTTGCAACAGCGGCA…
>	1217	VII.1.1	VII_d	JN872164	chicken	Colombia	440620	2006	ATGGGCTCCAAACCTTCTACCAGGATCTCAGCACCTCTGATGCTAATCACCCGGATTATGCTGATATTGGGCTGTATCCGTCTGACAAGCTCCCTTGATGGCAGGCCTCTTGCAGCTGCAGGAATTGTAGTAACAGGAGATAAGGCAGTCAATGTATACACCTCGTCTCAGACGGGGTCAATCATAGTCAAGTTGCTCCCGAATATGCCCAGGGATAAGGAGGCGTGTGCGAAAGCCCCATTAGAGGCATATAACAGAACACTGACTACTTTGCTCACTCCTCTTGGCGACTCCATTCGCAAGATTCAAGGGTCTGTGTCCACGTCTGGAGGAAGGAGACAAAAACGCTTTATAGGTGCTGTTATTGGCAGTGTAGCTCTTGGGGTTGCAACAGCGGCA…
>	1218	VII.1.1	VII_d	JN986838	chicken	South_Africa	ZA_AL495	2004	ATGGGCTCCAAACCTTCTACCAGGATCCCAGCACCTCTGATGCTGATCACCCGGATTATGCTGATATTGAGCTGCATCCGTCCGACAAGCTCTCTTGACGGCAGGCCTCTTGCAGCTGCAGGAATTGTAGTAACAGGAGATAAGGCAGTCAATGTATACACCTCGTCTCAGACAGGGTCAATCATAGTCAAGTTGCTCCCGAATATGCCCAGGGATAAGGAAGCGTGTGCAAAAGCCCCATTAGAGGCATACAACAGAACACTGACTACGTTGCTCACTCCTCTTGGCGACTCCATCCGCAAGATCCAAGGGTCTGTGTCCACGTCTGGAGGAAGGAGACAAAAACGCTTTATAGGTGCAGTTATTGGCAGTGTAGCTCTTGGGATTGCAACAGCGGCA…
>	1219	VII.1.1	VII_d	JQ013861	chicken	China	JS_07	2011	ATGGGCTCCAAACTTTCTACCAGGATCCCAGCACCTCTGATGCTGATCCCCGGGATTATGCTGATATTGGACTGTATCCGTCCGACAAGCTCTCTTGACGGCAGGCCTCTTGCAGCTGCAGGAATTGTAGTAACAGGAGATAAGGCAGTCAATGTATATACCTCGTCTCAGACAGGGTCAATCATAGTCAAGTTGCTCCCGAATATACCCAAGGATAAGGAGGCGTGTGCGAAAGACCCATTAGAGGCATATAACAGAACACTGACTACTTTGCTCACTCCTCTTGGCGAATCCATCCGCAAGATCCAAGGGTCTGTGTCCACGTCTGGAGGAAGGAGACAAAAACGCTTTATAGGTGCTGTTATTGGTAGTGTAGCTCTTGGGGTTGCAACAGCGGCA…
>	1220	VII.1.1	VII_d	JQ013862	goose	China	JS_08	2011	ATGGGCTCCAAACTTTCTACCAGGATCCCAGCACCTCTGATGCTGATCCCCCGGATTATGCTGATATTGGGCTGTATCCGTTCGACAAGCTCCCTTGATGGCAGGCCTCTTGCAGCTGCAGGAATTGTAGTAACAGGAGATAAGGCAGTCAATGTATACACCTCGTCTCAGACAGGGTCAATCATAGTCAAGTTGCTCCCGAATATGCCCAGGGATAAGGAGGCGTGTGCGAAAGCCCCATTAGAGGCATATAACAGAACACTGACTACTTTGCTCACTCCTCTTGGCGACTCCATCCGCAAGATTCAAGGGTCTGTGTCCACGTCTGGAGGAAGGAGACAAAAACGCTTTATAGGTGCTGTTATTGGCAGTGTAGCTCTTGGGGTCGCAACAGCGGCA…
>	1221	VII.1.1	VII_d	JQ013864	chicken	China	JS_10	2011	ATGGGCTCCAAACTTTCTACCAGGATCCCAGCACCTCTGATGCTGGTCACCCGGATTATGCTGATATTGGGCTGTATTCGTTCGACAAGCTCCCTTGATGGCAGGCCTCTTGCAGCTGCAGGAATTGTAGTAACAGGAGATAAGGCAGTCAATGTATACACCTCGTCTCAGACAGGGTCAATCATAGTCAAGTTGCTCCCGAATATGCCCAGGGATAAGGAGGCGTGTGCGAAAGCCCCATTAGAGGCATATAACAGAACACTGACTACTTTGCTCACTCCTCTTGGCGACTCCATCCGCAAGATTCAAGGGTCTGTGTCCACGTCTGGAGGAAGGAGACAAAAACGCTTTATAGGTGCTGTTATTGGCAGTGTAGCTCTTGGGGTCGCAACAGCGGCA…
>	1222	VII.1.1	VII_d	JQ319052	chicken	Venezuela	7	2008	ATGGGCTCCAAACCTTCTACCAGGATCCCAGCATCTCTGATGCTGATCACCCGGATTATGCTGATATTGGGTTGTATCCGTCCGACAAGCTCTCTTGACGGCAGGCCTCTTGCAGCTGCAGGAATTGTAGTAACAGGAGATAAGGCAGTCAATGTATACACCTCGTCTCAGACGGGGTCTATCATAGTCAAGTTGCTCCCGAATATGCCCAGGGATAAGGAGGCGTGTGCGAAAGCCCCATTAGAGGCATATAACAGAACACTGACTGCTTTGCTCACTCCTCTTGGCGACTCCATCCGCAAGATCCAAGGGTCTGTGTCCACGTCTGGAGGAAGGAGACAAAAACGCTTTATAGGTGCTGTTATTGGCAGTGTAGCTCTTGGGGTTGCAACAGCGGCA…
>	1223	VII.1.1	VII_d	JQ697739	_	Malaysia	1041_632	2009	ATGGGCTCCAAACCTTCTACCAAGATCCCAGCACCTCCGATGCTGATCACCCGAATTATGCTGATATTGGGCTGTACCCGTCCGACAAGCTCTCTTGACGGCAGACCTCTTGCAGCTGCAGGAATTGTAGTAACAGGAGATAAGGCAGTCAATGTATACACCTCGTCTCAGACAGGGTCAATCATAGTCAAGTTGCTCCCGAATATGCCCAGGGGTAAGGAGGCGTGTGCGAAAGCCCCATTAGAGGCATATAACAGAACACTGACTACTTTGCTCACTCCTCTTGGCGACTCCATCCGCAAGATCCAAGGGTCTGTGTCCACATCTGGAGGAAGGAGACAAAAACGCTTTATAGGTGCTGTTATTGGCAGTATAGCTCTTGGGGTTGCAACAGCAGCA…
>	1224	VII.1.1	VII_d	JQ894778	chicken	China	HBHD01	2012	ATGGGCTCCAAACCTTCTACCAGGATCCCAGCACCTCCGATGCTGGTCACCCGGATTATGCTGATATTGGGCTGTATTCGTTCGACAAGCTCCCTTGATGGCAGGCCTCTTGCAGCTGCAGGAATTGTAGTAACAGGAGATAAGGCAGTCAATGTATACACCTCGTCTCAGACAGGGTCAATCATAATCAAGTTGCTCCCGAATATGCCCAGGGGTAAGGAAGCGTGTGCGAAAGCCCCATTAGAGGCATATAACAGAACACTGACTACTTTGCTCACTCCTCTTGGCGACTCCATCCGCAAGATTCAAGGGTCTGTGTCCATGTCTGGAGGAAGGAGACAAAAACGCTTTATAGGTGCTGTTATTGGCAGTGTAGCTCTTGGGGTTGCAACAGCGGCA…
>	1225	VII.1.1	VII_d	JX519467	chicken	China	JSX1	2010	ATGGGCTCCAAATCTTCTACCAGGATCCCAGCACCTCCGATGCTGGTCACCCGGATTATGCTGATATTGGGCTGTATTCGTTCGACAAGCTCCCTTGATGGCAGGCCTCTTGCAGCTGCAGGAATTGTAGTAACAGGAGATAAGGCAGTCAATGTATACACCTCGTCTCAGACAGGGTCAATCATAGTCAAGTTGCTCCCGAACATGCCCAGGGATAAGGAGGCGTGTGCGAAAGCCCCATTAGAGGCATATAACAGAACACTGACTGCTTTGCTCACTCCTCTTGGCAACTCCATCCGCAAGATTCAAGGGTCTGTGTCCACATCTGGAGGAAGGAGACAAAAACGCTTTATAGGTGCTGTTATTGGCAGTGTAGCTCTTGGGGTTGCAACAGCAGCA…
>	1226	VII.1.1	VII_d	KC292514	chicken	China	F72	2010	ATGGGCTCCAGACCTTCTACCGGGATCCCAGCACCTCTGATGCTGATCACCCGGATTATGCTGATATTGGACTGTATCCGTCCGACAAGCTCTCTTGACGGCAGGCCTCTTGCAGCTGCAGGAATTGTAGTAACAGGAGATAAGGCAGTCAATGTATATACCTCGTCTCAGACAGGGTCAATCATAGTCAAGTTGCTCCCGAATATGCCCAAGGATAAGGAGGCGTGTGCGAAAGACCCATTAGAGGCATATAACAGAACACTGACTACTTTGCTCACTCCTCTTGGCGAATCCATCCGCAAGATCCAAGGGTCTGTGTCCACGTCTGGAGGAAGGAGACAAAAACGCTTTATAGGTGCTGTTATTGGTAGTGTAGCTCTTGGGGTTGCAACAGCGGCA…
>	1227	VII.1.1	VII_d	KC292517	chicken	China	FH2	2010	ATGGGCTCCAGACCTTCTACCAGGATCCCAGCACCTCTGATGCTGATCACCCGGATTATGCTGATATTGGACTGTATCCGTCCGACAAGCTCTCTTGACGGCAGGCCTCTTGCAGCTGCAGGAATTGTAGTAACAGGAGATAAGGCAGTCAATGTATATACCTCGTCTCAGACAGGGTCAATCATAGTCAAGTTGCTCCCGAATATGCCCAAGGATAAGGAGGCGTGTGCGAAAGACCCATTAGAGGCATATAACAGAACACTGACTACTTTGCTCACTCCTCTTGGCGAATCCATCCGCAAGATCCAAGGGTCTGTGTCCACGTCTGGAGGAAGGAGACAAAAACGCTTTATAGGTGCTGTTATTGGTAGTGTAGCTCTTGGGGTTGCAACAGCGGCA…
>	1228	VII.1.1	VII_d	KC461214	chicken	China	TC_9	2011	ATGGGCTCCAAACCTTCTACCAGGATCCCAGCACCTCCGGTGCTGGTCACCCGGGTTATGCTGATATTGGGCTGTATTCGTTCGACAAGCTCTCTTGATGGCAGGCCTCTTGCAGCTGCAGGAATTGTAGTAACAGGAGATAAGGCAGTCAATGTATACACCTCGTCTCAGACAGGGTCAATCATAGTCAAGTTGCTCCCGAATATGCCCAGGGATAAGGAGGCGTGTGCGAAAGCCCCATTAGAGGCATATAACAGAACACTGACTACTTTGCTCACTCCTCTTGGCGACTCCATCCGCAAGATTCAAGGTTCTGTGTCCACGTCTGGAGGAAGGAGACAAAAACGCTTTATAGGTGCTGTTATTGGCAGTGTAGCCCTTGGGGTTGCAACAGCGGCA…
>	1229	VII.1.1	VII_d	KC542895	chicken	China	Hebei_01	2006	ATGGGCTCCAAACCTTCTACCAGGATCCCAGCACCTCTGATGCTGATCACCCGGATTATGCTGATATTGGGCTGTATCCGTCCGACAAGCTCTCTTGACGGCAGGCGTCTTGCAGCTGCAGGAATTGTAGTAACAGGAGATAAGGCAGTCAATGTATACACCTCGTCTCAGACAGGGTCAATCATAGTCAAGTTGCTCCCGAATATGCCCAGGGATAAGGAGGCGTGTGCGAAAGCCCCACTAGAGGCATATAACAGAACACTGACTACTTTGCTCACTCCTCTTGGCGACTCCATCCGCAAGATCCAAGGGTCTGTGTCCACGTCTGGAGGAAGGAGACAAAAACGCTTTATAGGTGCTGTTATTGGCAGTGTAGCTCTTGGGGTTGCAACAGCGGCA…
>	1230	VII.1.1	VII_d	KC542897	chicken	China	Tianjin_01	2007	ATGGGCTCCAAACCTTCTACCAGGATCCCAGCACCTCTGATGCTGATCACCCGGATTATGCTGATATTGGGCTGTATCCGTCCAACAAGCTCTCTTGACGGCAGGCCTCTTGCAGCTGCAGGAATTGTAGTAACTGGAGATAAGGCAGTCAATGTATACACCTCATCTCAGACGGGGTCAATCATAGTCAAGTTGCTCCCGAATATGCCCAAGGATAAGGAGGCGTGTGCAAAAGCTCCATTGGAGGCATATAACAGAACACTGACTACTTTGCTCACTCCTCTTGGCGACTCCATCCGCAAGATCCAAGGGTCTGTGTCCACGTCTGGAGGAAGGAGACAAAAACGCTTTATAGGTGCTGTTATTGGCAGTGTAGCTCTTGGGGTCGCAACAGCGGCA…
>	1231	VII.1.1	VII_d	KC542898	chicken	China	Tianjin_02	2007	ATGGGCTCCAAACCTTCTACCAGGATCCCAGCACCTCTGATGCTGATCACCCGGATTATGCTGATATTGGGCTGCATCCGTCCGACAAGCTCTCTTGACGGCAGGCCTCTTGCAGCTGCAGGAATTGTAGTAACAGGAGATAAGGCGGTCAATGTATATACCTCGTCTCAGACAGGGTCAATCATAGTCAAGTTGCTCCCGAATATGCCCAAGGATAAGGAGGCGTGTGCGAAAGCCCCATTAGAGGCATATAACAGAACACTGACTACTTTGCTCACTCCTCTTGGCGACTCCATCCGCAAGATCCAAGGGTCTGTGTCCACGTCTGGAGGAAGGAGACAAAAACGCTTTATAGGTGCTGTTATTGGCAGTATAGCTCTTGGGGTTGCAACAGCGGCA…
>	1232	VII.1.1	VII_d	KC542902	chicken	China	Beijing_01	2012	ATGGGTTCCAGACCTTCTACCAGGATCCCAGCACCTCTGATGCTGATCACCCGGATTATGCTGATATTGGGCTGTATCTATCCGACAAGCTCTCTTGACGGCAGGCCTCTTGCAGCTGCAGGAATTGTAGTAACAGGAGATAAGGCAGTCAATGTATACACCTCGTCTCAGACAGGGTCAATCATAGTCAAGTTGCTCCCGAATATGCCCAGGGATAAGGAAGCGTGTGCAAAAGCCCCATTAGAGGCATATAACAGAACACTGACTACTTTGCTCACTCCTCTTGGCGACTCCATCCGCAAGATCCAAGGGTCTGTGTCCACGTCTGGGGGAAGGAGACAAAAACGCTTCATAGGTGCTATTATTGGCAGTGTAGCTCTTGGGGTTGCAACAGCGGCA…
>	1233	VII.1.1	VII_d	KC750150	duck	China	GD_SD	2006	ATGGGCTTCAAACTTTCTACCAGGATCCCAGCACCTCTGATGCTGATCACTCGGATTATGCTGATATTGGGCTGTATCCGTCTGACAAGCTCTCTTGACGGCAGGCCTCTTGCAGCTGCAGGAATTGTAGTAACAGGAGATAAGGCAGTCAATGTATACACCTCGTCTCAGACAGGGTCAATCATAGTCAAGTTGCTCCCGAATATGCCCAGGGATAAGGAGGCGTGTGCGAAAGCCCCATTAGAGGCGTATAACAGAACACTGACTACTTTGCTCACTCCTCTTGGCGACTCCATCCGCAAGATCCAAGGGTCTGTGTCCATGTCTGGAGGAAGGAGACAAAAACGCTTTATAGGTGCTGTTATTGGCAGTGTAGCTCTTGGGGTTGCAACAGCGGCC…
>	1234	VII.1.1	VII_d	KC750154	duck	China	GD_JY	2008	ATGGGCTCCAAACCTTCTACCAGGATCCCAGCACCTCTGATGCTGGTCACCCGGATTATGCTGATATTGGGCTGTATTCGTTCGACAAGCTCTCTTGACGGCAGGCCTCTTGCAGCTGCAGGAATTGTAGTAACAGGAGATAAGGCAGTCAATGTATACACCTCGTCTCAGACAGGGTCAATCATAGTCAAGTTGCTCCCGAATATGCCCAGGGATAAGGAGGCGTGTGCGAAAGCCCCATTAGAGGCATATAACAGAACACTGACTACTTTGCTCACTCCTCTTGGCGACTCCATCCGCAAGATTCAAGGGTCTGTGTCCACGTCTGGAGGAAGGAGGCAAAAACGCTTTATAGGTGCTGTTATTGGCAGTGTAGCTCTTGGGGTTGCAACAGCGGCA…
>	1235	VII.1.1	VII_d	KC853019	crested_ibis	China	Shaanxi	2006	ATGGGCTCCAAACCTTCTACCAGGATCCCAGCACCTCTGATGCTGGTCACCCGGATTATGCTGATATTGGGCTGTATTCGTTCGACAAGCTCCCTTGATGGCAGGCCTCTTGCAGCTGCAGGAATTGTAGTAACAGGAGATAAGGCAGTCAATGTATACACCTCGTCTCAGACAGGGTCAATCATAGTCAAGTTGCTCCCGAATATGCCCAGGGATAAGGAGGCGTGTGCGAAAGCCCCATTAGAGGCATATAACAGAACACTGACTACTTTGCTCACTCCTCTTGGCGACTCTATCCGCAAGATTCAAGGGTCTGTGTCCACGTCTGGAGGAAGGAGACAGAAACGCTTTATAGGTGCTGTTATTGGCAGTGTAGCTCTTGGGGTTGCAACAGCGGCA…
>	1236	VII.1.1	VII_d	KF208469	chicken	China	SD883	2013	ATGGGCTCCAAACCTTCCACCAGGATCCCAGCACCTCTGATGCTGATCACCCGGACCATGCTGATATTGGGCTGTATCCGTCCGACAAGCTCTCTTGACGGCAGGCCTCTTGCAGCTGCAGGAATTGTAGTAACAGGAGATAAGGCAGTCAATGTATACACTTCGTCTCAGACAGGGTCAATCATAGTCAAGTTGCTCCCGAATATGCCCAGGGATAAGGAGGCGTGTGCAAAAGCCCCATTAGAGGCATATAACAGAACACTGACTACTTTGCTCACTCCTCTTGGCGACTCCATCCGCAAGATCCAAGGGTCTGTGTCCACATCTGGAGGAAGGAGACAAAAACGCTTTATAGGTGCTGTTATTGGCAGTGTAGCTCTTGGGGTTGCAACAGCGGCA…
>	1237	VII.1.1	VII_d	KF442615	chicken	South_Africa	8100426	2008	ATGGGCTCCAAACCTTCTACCAGGATCCCAGCACCTCTGATGCTGATCACTCGGATTATGCTGATATTGAGCTGCATCCGTCCGACAAGCTCTCTTGACGGCAGGCCTCTTGCAGCTGCAGGAATTGTAGTAACAGGAGATAAGGCAGTCAATGTATACACCTCATCTCAGACAGGGTCAATCATAGTCAAGTTGCTCCCGAATATGCCCAGGGATAAGGAAGCGTGTGCAAAAGCCCCATTAGAGGCATACAACAGAACACTGACTACGTTGCTCACTCCTCTTGGCGACTCCATCCGCAAGATCCAAGGGTCTGTGTCCACGTCTGGAGGAAGGAGACAAAAACGCTTTATAGGTGCAGTTATTGGCAGTGTAGCTCTTGGGATTGCAACAGCGGCA…
>	1238	VII.1.1	VII_d	KF792023	turkey	Israel	832_497	2009	ATGGGCTCCATACCTTCTACCAGGATCCCCGCACCTCTGATGCTGATCACTCAGACCATGTTGATACTGGGCTGTATCCGTCCGACAAGCTCTCTTGACGGCAGGCCTCTTGCAGCTGCAGGAATTGTAGTAACAGGAGATAAGGCAGTCAATGTATACACCTCGTCTCAAACAGGGTCAATCATAATCAAGTTGCTCCCGAATATGCCCAGAGATAAGGAGGCGTGTGCAAAAGCCCCATTAGAGGCATATAACAGAACACTGACTACTTTGCTCACTCCTCTTGGCGACTCCATCCGCAAGATCCAAGGGTCTGTGCCCACGTCTGGAGGAAGGAGACAAAAACGCTTTATAGGTGCTGTTATTGGCAGTGTAGCTCTTGGGGTTGCAACGGCGGCA…
>	1240	VII.1.1	VII_d	KJ450979	chicken	China	ShanDong_024	2010	ATGGGCTCTAAACCTTCTACCAGGATCCCAGCACCTCTGATGCTGATCACCCGGATTATGCTGATATTGGACTGTATCCGTCCGACAAGCTCTCTTGACGGCAGGCCTCTTGCAGCTGCAGGAATTGTAGTAACAGGAGATAAGGCAGTCAATGTATATACCTCGTCTCAGACAGGGTCAATCATAGTCAAGTTGCTCCCGAATATACCCAAGGATAAGGAGGCGTGTGCGAAAGACCCATTAGAGGCATATAACAGAACACTGACTACTTTGCTCACTCCTCTTGGCGAATCCATCCGCAAGATCCAAGGGTCTGTGTCCACGTCTGGAGGAAGGAGACAAAAACGCTTTATAGGTGCTGTTATTGGTAGTGTAGCTCTTGGGGTTGCAACAGCGGCA…
>	1241	VII.1.1	VII_d	KJ525676	goose	China	GD_GZ	2006	ATGGGCTCCAAACCTTCTACCAGGATCCCAGCACCTCTGATGCTGGTCACCCGGATTATGCTGATATTGGGCTGTATTCGTTCGACAAGCTCTCTTGACGGCAGGCCTCTTGCAGCTGCAGGAATTGTAGTAACAGGAGATAAGGCAGTCAATGTATACACCTCGTCTCAGACAGGGTCAATCATAGTCAAGTTGCTCCCGAATATGCCCAGGGATAAGGAGGCGTGTGCGAAAGCCCCATTAGAGGCATATAACAGAACACTGACTACTTTGCTCACTCCTCTTGGCGACTCCATCCGCAAGATTCAAGGGTCTGTGTCCACGTCTGGAGGAAGGAGGCAAAAACGCTTTATAGGTGCTGTTATTGGCAGTGTAGCTCTTGGGGTTGCAACAGCGGCA…
>	1242	VII.1.1	VII_d	KJ525679	duck	China	SD_DZ	2008	ATGGGCTCCAAACCTTCTACCAGGATCCCAGCACCTCTGATGCTGGTCACCCGGATTATGCTGATATTGGGCTGTATTCGTTCGACAAGCTCCCTTGATGGCAGGCCTCTTGCAGCTGCAGGAATTGTAGTAACAAGAGATAAGGCAGTCAATGTATACACCTCGTCTCAGACAGGGTCAATCATAGTCAAGTTGCTCCCGAATATGCCCAGGGATAAGGAGGCGTGTGCGAAAGCCCCATTAGAGGCATATAACAGAACACTGACTACTTTGCTCACTCCTCTTGGCGACTCCATCCGCAAGATTCAAGGGTCTGTGTCCACGTCTGGAGGAAGGAGACAAAAACGCTTTATAGGTGCTGTTATTGGCAGTGTAGCTCTTGGGGTTGCAACAGCAGCA…
>	1243	VII.1.1	VII_d	KJ525680	duck	China	SD_LY	2009	ATGGGCTCCAAACCTTCTACCAGGATCCCAGTACCTCTGATGCTGATCACCCGGATTATGCTGATATTGGACTGTATCCGTCCGACAAGCTCTCTTGACGGCAGGCCTCTTGCAGCTGCAGGAATTGTAGTAACAGGAGATAAGGCAGTCAATGTATATACCTCGTCTCAGACAGGGTCAATCATAGTCAAGTTGCTCCCGAATATGCCCAGGGATAAGGAGGCGTGTGCGAAAGACCCATTAGAGGCATATAACAGAACACTGACTACTTTGCTCACTCCTCTTGGCGACTCCATCCGCAAGATCCAAGGGTCTGTGTCCACGTCTGGAGGAAGGAGACAAAAACGCTTTATAGGTGCTGTTATTGGCAGTGTAGCTCTCGGGGTTGCAACAGCGGCA…
>	1244	VII.1.1	VII_d	KJ525690	chicken	China	SD_YT	2013	ATGGGCTCCAAACCTTCTACCAGGATCCCAGCACCTCTGATGCTGATCACCCGGATTATGCTGATATTGGGCTGTATCCGTCCGACAAGCTCTCTTGACGGCAGGCGTCTTGCAGCTGCAGGAATTGTAGTAACAGGAGATAAGGCAGTCAATGTATACACCTCGTCTCAGACAGGGTCAATCATAGTCAAGTTGCTCCCGAATATGCCCAGGGATAAGGAGGCGTGTGCGAAAGCCCCACTAGAGGCATATAACAGAACACTGACTACTTTGCTCACTCCTCTTGGCGACTCCATCCGCAAGATCCAAGGGTCTGTGTCCACGTCTGGAGGAAGGAGACAAAAACGCTTTATAGGTGCTGTTATTGGCAGTGTAGCTCTTGGGGTTGCAACAGCGGCA…
>	1245	VII.1.1	VII_d	KJ525702	chicken	China	SD_KD1	2008	ATGGGCTCCAAACCTTCTACCAGGATCCCAGCACCTCTGATGCTGATCACCCGGATTATGCTGATATTGGGCTGTATCTGTCCGACAAGCTCTCTTGACGGCAGGCCTCTTGCAGCTGCAGGAATTGTAGTAACAGGAGATAAGGCAGTCAATGTATACACCTCGTCTCAGACAGGGTCAATCATAGTCAAGTTGCTCCCGAATATGCCCAGGGATAAGGAAGCGTGTGCAAAAGCCCCATTAGAGGCATATAACAGAACACTGACTACTTTGCTCACTCCTCTTGGCGACTCCATCCGCAAGATCCAAGGGTCTGTGTCCACGTCTGGGGGAAGGAGACAAAAACGCTTCATAGGTGCTATTATTGGCAGTGTAGCTCTTGGGGTTGCAACAGCGGCA…
>	1246	VII.1.1	VII_d	KJ525706	chicken	China	SD_DZ	2007	ATGGGCTCCAAACCTTCTACCAGGATCCCAGCACCTCTGATGCTGGTCACCCGGATTATGCTGATATTGGGCTGTATACGTTCGACAAGCTCCCTTGATGGCAGGCCTCTTGCAGCTGCAGGAATTGTAGTAACAGGAGATAAGGCAGTCAATGTATACACCTCGTCTCAGACAGGGTCAATCATAGTCAAGTTGCTCCCGAATATGCCCAGGGATAAGGAGGCGTGTGCGAAAGCCCCATTAGAGCCATATAACAGGACACTGACTACTTTGCTCACTCCTCTTGGCAACTCCATCCGCAAGATTCAAGGGTCTGTGTCCACGTCTGGAGGAAGGAGACAAAAACGCTTTATAGGTGCTGTTATTGGCAGTGTAGCTCTTGGGGTTGCAACAGCGGCA…
>	1247	VII.1.1	VII_d	KJ525717	chicken	China	SD_MH	2008	ATGGGCTCCAAACCTTCTACCAGGATCCCAGCACCTCTGATGCTGATCACCCGGATTAAGCTGATATTAGGCTGTATCCGTCCGACAAGCTCTCTTGACGGCAGGCCTCTTGCAGCTGCAGGAATTGTAGTAACAGGAGATAAGGCAGTCAATGTATACACCTCGTCTCAGACAGGGTCAATCATAGTCAAGTTGCTCCCGAATATGCCCAGGGATAAGGAGGCGTGTGCAAAAGTCCCATTAGAGGCATATAACAGAACACTGACTACTTTGCTCACTCCTCTTGGCGACTCCATCCGCAAGATCCAAGGGTCTGTGTCCACGTCTGGAGGAAGGAGACAAAAACGCTTTATAGGTGCTGTTATTGGCAGTGTAGCTCTTGGGGTTGCAACAGCGGCA…
>	1248	VII.1.1	VII_d	KJ600785	chicken	China	SD_128	2008	ATGGGCTCCAAACCTTCTACCAGGATCCCAGCACCTCTGATGCTGGTCACCCGGATTATGCTGATATTGGGCTGTATTCGTTCGACAAGCTCCCTTGATGGCAGGCCTCTTGCAGCTGCAGGAATTGTAGTAACAGGAGATAAGGCAGTCAATGTATACACCTCGTCTCAGACAGGGTCAATCATAGTCAAGTTGCTCCCGAATATGCCCAGGGATAAGGAGGCATGTGCGAAAGCCCCATTAGAGGCATATAACAGGACACTGACTACTTTGCTCACTCCTCTTGGCAACTCCATCCGCAAGATTCAAGGGTCTGTGTCCACGTCTGGAGGAAGGAGACAAAAACGATTTATAGGTGCTGTTATTGGCAGTGTAGCTCTTGGGGTTGCAACAGCGGCA…
>	1249	VII.1.1	VII_d	KJ865694	chicken	Colombia	1326_13207	2009	ATGGGCTCCAAACCTTCTACCAGGACCTCAGCACCTCTTATGCTGATCACCCAGATTATGCTGATATTGGACTGTATCCGTCCGACGAGCTCCCTTGACGGCAGGCCTCTTGCAGCTGCAGGAATTGTAGTAACAGGAGATAAGGCAGTCAATGTATATACCTCGTCTCAGACGGGGTCAATCATAGTCAAGTTGCTCCCGAATATGCCCAGGGATAAGGAGGCGTGTGCGAAGGCCCCATTAGAGGCATATAACAGAACACTGACTACTTTGCTCACTCCTCTTGGCAACTCCATTCGCAAGATTCAAGGGTCTGTGTCCATGTCTGGAGGAAGGAGACAAAAACGCTTTATAGGTGCTGTTATTGGCAGTGTAGCTCTTGGGGTTGCAACAGCGGCA…
>	1250	VII.1.1	VII_d	KJ865699	chicken	Colombia	1326_13563	2009	ATGGGCTCCAGACCTTCTACCAGGACCTCAGCACCTCTTATGCTGATCACCCAGATTATGCTGATATTGGGCTGTATCCGTCCGACGAGCTCCCTTGACGGCAGGCCTCTTGCAGCTGCAGGAATTGTAGTAACAGGAGATAAGGCAGTCAATGTATATACCTCGTCTCAGACGGGGTCAATCATAATCAAGTTGCTCCCGAATATGCCCAAGGATAAGGAGGCGTGTGCGAAGGCCCCATTAGAGGCATATAACAGAACACTGACTACTTTGCTCACTCCTCTTGGCAACTCCATTCGCAAGATTCAAGGGTCTGTGTCCATGTCTGGAGGAAGGAGACAAAAACGCTTTATAGGTGCTGTTATTGGCAGTGTAGCTCTTGGGGTTGCAACAGCGGCA…
>	1251	VII.1.1	VII_d	KJ865700	chicken	Colombia	1326_13919	2009	ATGGGCTCCAGACCTTCTACCAGGACCTCAGCACCTCTTATGCTGATCACCCAGATTATGCTGATATTGGGCTGTATCCGTCCGACGAGCTCCCTTGACGGCAGGCCTCTTGCAGCTGCAGGAATTGTAGTAACAGGAGATAAGGCAGTCAATGTATATACCTCGTCTCAGACGGGGTCAATCATAATCAAGTTGCTCCCGAATATGCCCAAGGATAAGGAGGCGTGTGCGAAGGCCCCATTAGAGGCATATAACAGAACACTGACTACTTTGCTCACTCCTCTTGGCAACTCCATTCGCAAGATTCAAGGGTCTGTGTCCATGTCTGGAGGAAGGAGACAAAAACGCTTTATAGGTGCTGTTATTGGCAGTGTAGCTCTTGGGGTTGCAACAGCGGCA…
>	1252	VII.1.1	VII_d	KJ865701	chicken	Colombia	1326_14301	2009	ATGGGCTCCAGACCTTCTACCAGGACTTCAGCACCTCTTATGCTGATCACCCAGATTATGCTGATATTGGGCTGTATCCGTCCGACGAGCTCCCTTGACGGCAGGCCTCTTGCAGCTGCAGGAATTGTAGTAACAGGAGATAAGGCAGTCAATGTATATACCTCGTCTCAGACGGGGTCAATCATAATCAAGTTGCTCCCGAATATGCCCAAGGATAAGGAGGCGTGTGCGAAGGCCCCATTAGAGGCATATAACAGAACACTGACTACTTTGCTCACTCCTCTTGGCAACTCCATTCGCAAGATTCAAGGGTCTGTGTCCATGTCTGGAGGAAGGAGACAAAAACGCTTTATAGGTGCTGTTATTGGCAGTGTAGCTCTTGGGGTTGCAACAGCGGCA…
>	1253	VII.1.1	VII_d	KJ865706	fighting_rooster	Colombia	2077_26	2009	ATGGGCTCCAAACCTTCTACCAGGACCTCAGCACCTCTTATGCTGATCACCCAGATTATGCTGATATTGGGCTGTATCCGTCCGACGAGCTCCCTTGACGGCAGGCCTCTTGCAGCTGCAGGAATTGTAGTAACAGGAGATAAGGCAGTCAATGTATATACCTCGTCTCAGACGGGGTCAATCATAATCAAGTTGCTCCCGAATATGCCCAAGGATAAGGAGGCGTGTGCAAAGGCCCCATTAGAGGCATATAACAGAACACTGACTACTTTGCTCACTCCTCTTGGCAACTCCATTCGCAAGATTCAAGGGTCTGTGTCCATGTCTGGAGGAAGGAGACAAAAACGCTTTATAGGTGCTGTTATTGGCAGTGTAGCTCTTGGGGTTGCAACAGCGGCA…
>	1254	VII.1.1	VII_d	KJ865707	chicken	Colombia	2420_06	2010	ATGGGCTCCAGACCTTCTACCAGGATCCCAGCACCTCTGATGCTGATCACCCGGATTATGCTAATATTGGGTTGTATCCGTCCGACATGCTCTCTCGACGGCAGGCCTCTTGCAGCTGCAGGAATTATAGTAACAGGAGATAAGGCAGTCAATGTATACACCTCGTCTCAGACGGGGTCTATCATAGTCAAGTTGCTCCCGAATATGCCCAGGGATAAGGAGGCGTGTGCGAAAGCCCCATTAGAGGCATATAACAGAACACTGACTACTTTGCTCACTCCTCTTGGCGACTCCATCCGCAAGATCCAAGGGTCTGTGTCCACGTCTGGAGGAAGGAGACAAAAACGCTTTATAGGTGCTGTTATTGGCAGTGTAGCTCTTGGGGTTGCAACAGCGGCA…
>	1255	VII.1.1	VII_d	KJ865713	chicken	Colombia	5728_17	2009	ATGGGCTCCAGACCTTCTACCAGGATCCAAGCACCTCTGATGCTGATCACCCGGATTATGCTGATATTGGGTTGTATCCGTCCGACAAGCTCTCTTGACGGCAGGCCTCTTGCAGCTGCAGGAATTGTAGTAACAGGAGATAAGGCAGTCAATGTATACACCTCGTCTCAGACGGGGTCAATCATAGTCAAGTTGCTCCCAAATATGCCCAGGGATAAGGAGGCGTGTGCGAAAGCCCCATTAGAGGCATATAACAGAACACTGACTACTTTGCTCACCCCTCTTGGCGACTCCATCCGCAAGATCCAAGGGTCTGTGTCCACGTCTGGAGGAAGGAGACAAAAACGCTTTATAGGTGCTGTTATTGGCAGTGTAGCTCTTGGGGTTGCAACAGCGGCA…
>	1256	VII.1.1	VII_d	KJ865715	chicken	Colombia	12129_14	2009	ATGGGCTCCAGACCTTCTACCAGGACCTCAGCACCTCTTATGCTGATCACCCAGATTATGCTGATATTGGGCTGTATCCGTCCGACGAGCTCCCTTGACGGCAGGCCTCTTGCAGCTGCAGGAATTGTAGTAACAGGAGATAAGGCAGTCAATGTATATACCTCGTCTCAGACGGGGTCAATCATAATCAAGTTGCTCCCGAATATGCCCAAGGATAAGGAGGCGTGTGCGAAGGCCCCATTAGAGGCATATAACAGAACACTGACTACTTTGCTCACTCCTCTTGGCAACTCCATTCGCAAAATTCAAGGGTCTGTGTCCATGTCTGGAGGAAGGAGACAAAAACGCTTTATAGGTGCTGTTATTGGCAGTGTAGCTCTTGGGGTTGCAACAGCGGCA…
>	1257	VII.1.1	VII_d	KJ865717	chicken	Colombia	14402_17	2008	ATGGGCTCCAGACCTTCTACCAGGATCTCAGCACCCCTGATGCTGATCACCCGGATCATGCTGATATTGGGCTGTATCTGTCCGACAAGCTCCCTTGACGGCAGGCCTCTTGCAGCTGCAGGAATTGTAGTAACAGGAGATAAGGCAGTCAATGTATACACCTCGTCTCAGACAGGGTCAATCATAGTCAAGTTGCTCCCGAATATGCCCAGGGATAAGGAGGCGTGTGCGAAAGCCCCATTAGAGGCATATAACAGAACACTGACTACTTTGCTCACTCCTCTTGGTGACTCCATTCGCAAGATTCAAGGGTCTGTGTCCACGTCTGGAGGAAGGAGACAAAAACGCTTCATAGGTGCTGTTATTGGCAGTGTAGCTCTTGGGGTTGCAACAGCGGCA…
>	1258	VII.1.1	VII_d	KJ914673	chicken	Ukraine	Ivano_Frankivsk_58	2007	ATGGGCTCCAAACCTTCTACCAGGATCCCAGCACCTCTGATGCTGATCACCCGGATTATGCCGATATTGGGCCGTATCTGTCCGACAAGCTCTCTTGACGGCAGGCCTCTTGCAGCTGCAGGAATTGTAGTAACAGGAGATAAGGCAGTCAATGTATACACCTCGTCTCAGACAGGGTCAATCATAGTCAAGTTGCTCCCAAATATGCCCAGAGATAAGGAGGCGTGTGCGAAAGCCCCATTAGAGGCATATAACAGAACACTGACTACTTTGCTCACTCCTCTTGGCGACTCCATCCGCAAGATCCAAGGGCCTGTGTCCACGTCTGGAGGAAGGAGACAAAAACGCTTTATAGGTGCTGTTATTGGCAGTGTAGCTCTTGGGGTTGCAACAGCGGCA…
>	1259	VII.1.1	VII_d	KM885167	mallard	China	LGD_1	2005	ATGGGCTCCAAACCTTCTACCAGGATCCCAGCACCTCTGATGCTGATCACCCGGATTATGCTGATATTGGGCTGTATCCGTCCGACAAGCTCTCTTGACGGCAGGCCTCTTGCAGCTGCAGGAATTGTAGTAACAGGAGATAAGGCAGTCAATGTATACACCTCGTCTCAGACAGGGTCAATCATAGTCAAGTTGCTCCCGAATATGCCCAGGGATAAGGAGGCGTGTGCGAAAGCCCCATTAGAGGCATATAACAGAACACTGACTGCTTTGCTCACTCCTCTTGGCGACTCCATCCGCAAGATCCAAGGGTCTGTGTCCACGTCTGGAGGAAGGAGACAAAAACGCTTTATAGGTGCTGTTATTGGCAGTGTAGCTCTTGGGGTTGCAACAGCGGCA…
>	1260	VII.1.1	VII_d	KP189357	mallard	Russia	Adygea_12	2008	ATGGGCTCCAAACCTTCTACCAGGATCCCAGCACCTCTGATGCTGATCACCCGGACCATGCTGATACTAGGCTGCATCCGTCCGACAAGCTCTCTTGATGGCAGGCCTCTTGCAGCTGCAGGAATTGTAGTAACAGGAGATAAGGCAGTCAATGTATACACCTCATCTCAGACAGGGTCAATCATAATCAAGTTGCTCCCAAATATGCCCAGGGATAAGGAGGCGTGTGCAAAAGCCCCATTAGAGGCATATAACAGAACACTGACTACTTTGCTCACTCCTCTTGGCGACTCCATCCGCAAGATCCAAGGGTCTGTGTCCACGTCTGGAGGAAGGAGACAAAAACGCTTTATAGGTGCTGTTATTGGCAGTGTAGCTCTTGGGGTTGCAACGGCGGCA…
>	1261	VII.1.1	VII_d	KU140419	chicken	China	ck_LHLJ_1_06	2006	ATGGGCTCCAAACCTTCTACCAGGATCCCAGCACCTCTGATGCTGGTCACCCGGATTATGCTGATATTGGGCTGTATTCGTTCGACAAGCTCCCTTGATGGCAGGCCTCTTGCAGCTGCAGGAATTGTAGTAACAGGAGATAAGGCAGTCAATGTATACACCTCGTCTCAGACAGGGTCAATCATAGTCAAGTTGCTCCCGAATATGCCCAGGGATAAGGAGGCGTGTGCGAAAGCCCCATTAGAGGCATATAACAGAACACTGACTACTTTGCTCACTCCTCTTGGCGACTCCATCCGCAAGATTCAAGGGTCTGTGTCCACGTCTGGAGGAAGGAGACAAAAACGCTTTATAGGTGCTGTTATTGGCAGTGTAGCTCTTGGGGTTGCAACAGCGGCA…
>	1262	VII.1.1	VII_d	KU200249	goose	China	Jilin_SP01	2014	ATGGGCTCCAAACCTTCTACCAGGGTCTCAGCACCTCTTATGCTGATCACCCGGATTATGCTGATATTGGGCTGTATCCGTCCGACAAGCTCTCTTGACGGCAGGCCTCTTGCAGCTGCGGGAATTGTAGTGACAGGAGATAAGGCAGTCAATGTATATACCTCGTCTCAGACAGGGTCAATCATAGTCAAGTTGCTCCCGAATATGCCCAGGGATAAGGAGGCGTGTGCGAAAGCCCCATTAGAGGCATATAACAGAACACTGACTACTTTGCTCACTCCTCTTGGCGACTCCATCCGCAAGATTCAAGGGTCTGTGTCCACGTCTGGAGGAAGGAGACAAAAACGCTTTATAGGTGCTGTTATTGGCAGTGTAGCTCTTGGGGTTGCAACAGCGGCA…
>	1263	VII.1.1	VII_d	KU200250	goose	China	Jilin_DA05	2015	ATGGGCTCCAAACCTTCTACCAGGAACCCAGTTCCTCTTATGCTGATCGCCCGGATCAAGCTGATATTGAGCTGTATCCGGCCGACAAGCTCTCTTGACGGCAGGCCTCTTGCAGCTGCGGGAATTGTAGTAACAGGAGATAAGGCAGTCAATGTATATACCTCGTCTCAGACAGGGTCAATCATAGTCAAGTTGCTCCCGAATATGCCCAGGGATAAGGAGGCGTGTGCGAAAGCCCCATTAGAGGCATATAACAGAACACTGACTACTTTGCTCACTCCTCTTGGCGACTCCATCCGCAAGATTCAAGGGTCTGTGTCCACGTCTGGAGGAAGGAGACAAAAACGCTTTATAGGTGCTGTTATTGGCAGTGTAGCTCTTGGGGTTGCAACAGCGGCA…
>	1264	VII.1.1	VII_d	KU200251	chicken	China	Heilongjiang_FY06	2015	ATGGGCTCCAAACCTTCTACCAGGGTCCCAGCACCTCTGATGCTGATCACCCGGATTATGCTGATATTGGGCTGTATATGTCCGACAAGCTCTCTTGACGGCAGGCCTCTTGCAGCTGCAGGAATTGTAGTAACAGGAGATAAGGCAGTCAATGTATACACCTCGTCTCAGACAGGGTCAATCATAGTCAAGTTGCTCCCGAATATGCCCAGGGATAAGGAGGCGTGTGCGAAAGCCCCATTAGAGGCATATAACAGAACACTGACTACTTTGCTCACTCCTCTTGGCGACTCCATTCGCAAGATCCAAGGGTCTGTATCCACGTCTGGAGGGAGGAGACAAAAACGCTTTATAGGTGCTGTTATTGGCAGTGTAGCTCTTGGGGTTGCAACAGCGGCA…
>	1265	VII.1.1	VII_d	KU295450	chicken	Bulgaria	Juper	2006	ATGGGCTCCAAACCTTCTACCAGGATCCCAGCACCTCTGATGCTGATCACCCGGATTATGCCGATATTGAGCTGTATCCGTCCGACAAGCTCTCTTGACGGCAGGCCTCTTGCAGCTGCAGGAATTGTAGTAACAGGAGATAAGGCAGTCAATGTATACACCTCGTCTCAGACAGGGTCAATCATAGTCAAGTTGCTCCCAAATATGCCCAGAGATAAGGAGGCGTGTGCGAAAGCCCCATTAGAGGCATATAACAGAACACTGACTACTTTGCTCACTCCTCTTGGCGACTCCATCCGCAAGATCCAAGGGTCTGTGTCCACGTCTGGAGGAAGGAGACAAAAACGCTTTATAGGTGCTGTTATTGGCAGTGTAGCTCTTGGGGTTGCAACAGCGGCA…
>	1266	VII.1.1	VII_d	KU295451	chicken	Bulgaria	Moravitsa	2007	ATGGGCTCCAAACCTTCTACCAGGATCCCAGCACCTCTGATGCTGATCACCCGGATTATGCCGATATTGGGCTGTATCCGTCCGACAAGCTCTCTTGACGGCAGGCCCCTTGCAGCTGCAGGAATTGTAGTAACAGGAGATAAGGCAGTCAATGTATACACCTCGTCTCAGACAGGGTCAATCATAGTCAAGTTGCTCCCAAATATGCCCAGAGATAAGGAGGCGTGTGCGAAAGCCCCATTAGAGGCATATAACAGAACACTGACTACTTTGCTCACTCCTCTTGGCGACTCCATCCGTAAGATCCAAGGGTCTGTGTCCACGTCTGGAGGAAGGAGACAAAAACGCTTTATAGGTGCTGTTATTGGCAGTGTAGCTCTTGGGGTTGCAACAGCGGCA…
>	1267	VII.1.1	VII_d	KU295452	chicken	Bulgaria	Vidno	2007	ATGGGCTCCAAACCTTCTACCAGGATCCCAGCACCTCTGATGCTGATCACCCGGATTATGCCGATATTGGGCTGTATCCGTCCGACAAGCTCTCTTGACGGCAGGCCTCTTGCAGCTGCAGGAATTGTAGTAACAGGAGATAAGGCAGTCAATGTATACACCTCGTCTCAGACAGGGTCAATCATAGTCAAGTTGCTCCCAAATATGCCCAGAGATAAGGAGGCGTGTGCGAAAGCCCCATTAGAGGCATATAACAGAACACTGACTACTTTGCTCACTCCTCTTGGCGACTCCATCCGCAAGATCCAAGGGTCTGTGTCCACGTCTGGAGGAAGGAGACAAAAACGCTTTATAGGTGCTGTTATTGGCAGTGTAGCTCTTGGGGTTGCAACAGCGGCA…
>	1268	VII.1.1	VII_d	KU295453	chicken	Ukraine	Kharkiv_66_960	2007	ATGGGCTCCAAACCTTCTACCAGGATCCCAGCACCTCCGATGCTGATCACCCGGACCATGCTGATACTGGGCTGCATCCGTCCGACAAGCTCTCTTGACGGCAGGCCTCTTGCAGCTGCAGGAATTGTAGTAACAGGAGATAAGGCAGTCAATGTATACACCTCATCTCAGACAGGGTCAATCATAATCAAGTTGCTCCCGAATATGCCCAGGGATAAGGAGGCGTGTGCAAAAGCCCCATTAGAGGCATATAACAGAACACTGACTACTTTGCTCACTCCTCTTGGCGACTCCATCCGCAAGATCCAAGGGTCTGTGTCCACGTCTGGAGGAAGGAGACAAAAACGCTTTATAGGTGCTGTTATTGGCAGTGTAGCTCTTGGGGTTGCAACGGCGGCA…
>	1269	VII.1.1	VII_d	KU295454	chicken	Ukraine	Lyubotyn_961	2003	ATGGGCTCCAAACCTTCTACCAGGATCCCAGCACCTCTGATGCTGATCACCCGGATTATGCCGATATTGGGCTGTATCTGTCCGACAAGCTCTCTTGACGGCAGGCCTCTTGCAGCTGCAGGAATTGTAGTAACAGGAGATAAGGCAGTCAATGTATACACCTCGTCTCAGACAGGGTCAATCATAGTCAAGTTGCTCCCAAATATGCCCAGAGGTAAGGAGGCGTGTGCGAAAGCCCCATTAGAGGCATATAACAGAACACTGACTACTTTGCTCACTCCTCTTGGCGACTCCATCCGCAAGATCCAAGGGTCTGTGTCCACGTCTGGAGGAAGGAGACAAAAACGCTTTATAGGTGCTGTTATTGGCAGTGTAGCTCTTGGGGTTGCAACAGCGGCA…
>	1270	VII.1.1	VII_d	KU295455	chicken	Ukraine	Bashtanivske_20_02_962	2013	ATGGGCTCCAAACCTTCTACCAGGATCCCAGCACCTCTGATGCTGATCACCCGGATTATGCCGATATTGGGCTGTATCTGTCCGACAAGCTCTCTTGACGGCAGGCCTCTTGCAGCTGCAGGAATTGTAGTAACAGGAGATAAGGCAGTCAATGTATACACCTCGTCCCAGACAGGGTCAATCATAGTCAAGTTGCTCCCAAATATGCCCAGAGATAAGGAGGCGTGTGCGAAAGCCCCATTAGAGGCATATAACAGAACACTGACTACTTTGCTCACTCCTCTTGGCGACTCCATCCGCAAGATCCAAGGGTCTGTGTCCACGTCTGGAGGAAGGAGACAAAAACGCTTTATCGGTGCTGTTATTGGCAGTGTAGCTCTTGGGGTTGCAACAGCGGCA…
>	1271	VII.1.1	VII_d	KU710269	chicken	Bulgaria	Vodniantsi	2006	ATGGGCTCCAAACCTTCTACCAGGATCCCAGCACCTCTGATGCTGATCACCCGGATTATGCCGATATTGGGCTGTATCCGTCCGACAAGCTCTCTTGACGGCAGGCCTCTTGCAGCTGCAGGAATTGTAGTAACAGGAGATAAGGCAGTCAATGTATACACCTCGTCTCAGACAGGGTCAATCATAGTCAAGTTGCTCCCAAATATGCCCAGAGATAAGGAGGCGTGTGCGAAAGCTCCATTAGAGGCATATAACAGAACACTGACTACTTTGCTCACTCCTCTTGGCGACTCCATCCGTAAGATCCAAGGGTCTGTGTCCACGTCTGGAGGAAGGAGACAAAAACGCTTTATAGGTGCTGTTATTGGCAGTGTAGCTCTTGGGGTTGCAACAGCGGCA…
>	1272	VII.1.1	VII_d	KU710271	chicken	Bulgaria	Kravoder	2007	ATGGGCTCCAAACCTTCTACCAGGATCCCAGCACCTCTGATGCTGATCACCCGGATTATGCCGATATTGGGCTGTATCCGTCCGACAAGCTCTCTTGACGGCAGGCCTCTTGCAGCTGCAGGAATTGTAGTAACAGGAGATAAGGCAGTCAATGTATACACCTCGTCTCAGACAGGGTCAATCATAGTCAAGTTGCTCCCAAATATGCCCAGAGATAAGGAGGCGTGTGCGAAAGCCCCATTAGAGGCATATAACAGAACACTGACTACTTTGCTCACTCCTCTTGGCGACTCCATCCGCAAGATCCAAGGGTCTGTGCCCACGTCTGGAGGAAGGAGACAAAAACGCTTTATAGGTGCTGTTATTGGCAGTGTAGCTCTTGGGGTTGCAACAGCGGCA…
>	1273	VII.1.1	VII_d	KU710272	chicken	Bulgaria	Liliashka_Mogila	2008	ATGGGCTCCAAACCTTCTACCAGGATCCCAGCACCTCTGATGCTGATCACCCGGATTATGCCGATATTGGGCTGTATCCGTCCGACAAGCTCTCTTGACGGCAGGCCTCTTGCAGCTGCAGGAATTGTAGTAACAGGAGATAAGGCAGTCAATGTATACACCTCGTCTCAGACAGGGTCAATCATAGTCAAGTTGCTCCCAAATATGCCCAGAGATAAGGAGGCGTGTGCGAAAGCCCCATTAGAGGCATATAACAGAACACTGACTACTTTGCTCACTCCTCTTGGCGACTCCATCCGCAAGATCCAAGGGTCTGTTTCCACGTCTGGAGGAAGGAGACAAAAACGCTTTATAGGTGCTGTTATTGGCAGTGTAGCTCTTGGGGTTGCAACAGCGGCA…
>	1274	VII.1.1	VII_d	KU710273	chicken	Bulgaria	Kardam	2008	ATGGGCTCCAAACCTTCTACCAGGATCCCAGCACCTCTGATGCTGATCACCCGGATTATGCCGATATTGGGCTGTATCCGTCCGACAAGCTCTCTTGACGGCAGGCCCCTTGCAGCTGCAGGAATTGTAGTAACAGGAGATAAGGCAGTCAATGTATACACCTCGTCTCAGACAGGGTCAATCATAGTCAAGTTGCTCCCAAATATGCCCAGAGATAAGGAGGCGTGTGCGAAAGCCCCATTAGAGGCATATAACAGAACACTGACTACTTTGCTCACTCCTCTTGGCGACTCCATCCGTAAGATCCAAGGATCTGTGTCCACGTCTGGAGGAAGGAGACAAAAACGCTTTATAGGTGCTGTTATTGGCAGTGTAGCTCTTGGGGTTGCAACAGCGGCA…
>	1275	VII.1.1	VII_d	KU710274	chicken	Bulgaria	Kazatsite	2008	ATGGGCTCCAAACCTTCTACCAGGATCCCAGCACCTCTGATGCTGATCACCTGGACCATGCTGATACTAGGCTGCATCCGTCCGACAAGCTCTCTTGACGGCAGGCCTCTTGCAGCTGCAGGGATTGTAGTAACAGGAGATAAGGCAGTCAATGTATACACCTCGTCTCAGACAGGGTCAATCATAATCAAGTTGCTCCCGAATATGCCCAGGGATAAGGAGGCGTGTGCAAAAGCCCCATTAGAGGCATATAACAGAACATTGACCACTTTGCTCACTCCTCTTGGCGACTCCATCCGCAAGATCCAAGAGTCTGTGTCCACGCCCGGAGGAAGGAGACAAAAACGCTTTATAGGTGCTGTTATTGGCAGTATAGCTCTTGGGGTTGCAACAGCGGCA…
>	1276	VII.1.1	VII_d	KU710275	chicken	Bulgaria	Vozhdovo	2009	ATGGGCTCCAAACCTTCTACCAGGATCCCAGCACCTCTGACGCTGATCACCCGGATTATGCCGATATTGAGCTGTATCCGTCCGACAAGCTCTCTTGACGGCAGGCCTCTTGCAGCTGCAGGAATTGTAGTAACAGGAGATAAGGCAGTCAATGTATACACCTCGTCTCAGACAGGGTCAATCATAGTCAAGTTGCTCCCAAATATGCCCAGAGATAAGGAGGCGTGTGCGAAAGCCCCATTAGAGGCATATAACAGAACACTGACTACTTTGCTCACTCCTCTTGGCGACTCCATCCGCAAGATCCAAGGGTCTGTGTCCACGTCTGGAGGAAGGAGACAAAAACGCTTTATAGGTGCTGTTATTGGCAGTGTAGCTCTTGGGGTTGCAACAGCGGCA…
>	1277	VII.1.1	VII_d	KU710276	chicken	Bulgaria	Mamarchevo	2009	ATGGGCTCCAAACCTTCTACCAGGATCCCAGCACCTCTGACGCTGATCACCCGGATTATGCCGATATTGAGCTGTATCCGTCCGACAAGCTCTCTTGACGGCAGGCCTCTTGCAGCTGCAGGAATTGTAGTAACAGGAGATAAGGCAGTCAATGTATACACCTCGTCTCAGACAGGGTCAATCATAGTCAAGTTGCTCCCAAATATGCCCAGAGATAAGGAGGCGTGTGCGAAAGCCCCATTAGAGGCATATAACAGAACACTGACTACTTTGCTCACTCCTCTTGGCGACTCCATCCGCAAGATCCAAGGGTCTGTGTCCACGTCTGGAGGAAGGAGACAAAAACGCTTTATAGGTGCTGTTATTGGCAGTGTAGCTCTTGGGGTTGCAACAGCGGCA…
>	1278	VII.1.1	VII_d	KU710277	pigeon	Ukraine	Simferopol_2_26	2011	ATGGGCTCCAAACCTTCTACCAGGATCCCAGCACCTCTGATGCTGATCACCCGGATTATGCCGATATTGGGCCGTATCTGTCCGACAAGCTCTCTTGACGGCAGGCCTCTTGCAGCTGCAGGAATTGTAGTAACAGGAGATAAGGCAGTCAATGTATACACCTCGTCTCAGACAGGGTCAATCATAGTCAAGTTGCTCCCAAATATGCCCAGAGATAAGGAGGCGTGTGCGAAAGCCCCATTAGAGGCATATAACAGAACACTGACTACTTTGCTCACTCCTCTTGGCGACTCCATCCGCAAGATCCAAGGGTCTGTGTCCACGTCTGGAGGAAGGAGACAAAAACGCTTTATAGGTGCTGTTATTGGCAGTGTAGCTCTTGGGGTTGCAACAGCGGCA…
>	1279	VII.1.1	VII_d	KU710278	chicken	Ukraine	Lypova_Dolyna	2002	ATGGGCTCCAAACCTTCTACCAGGATCCCAGCACCTCTGATGCTGATCACCCGGACCATGCTGATACTGGGCTGCATCCGTCCGACAAGCTCTCTTGACGGCAGGCCTCTTGCAGCTGCAGGAATTGTAGTAACAGGAGATAAGGCAGTCAATGTATACACCTCATCTCAGACAGGGTCAATCATAATCAAGTTGCTCCCGAATATGCCCAGGGATAAGGAGGCGTGTGCAAAAGCCCCATTAGAGGCATATAACAGAACACTGACTACTTTGCTCACTCCTCTTGGCGACTCCATCCGCAAGATCCAAGGGTCTGTGTCCACGTCTGGAGGAAGGAGACAAAAACGCTTTATAGGTGCTGTTATTGGCAGTGTAGCTCTTGGGGTTGCAACGGCGGCA…
>	1280	VII.1.1	VII_d	KU710279	chicken	Ukraine	Lugansk	2003	ATGGGCTCCAAACCTTCTACCAGGATCCCAGCACCTCTGATGCTGATCACCCGGACCATGCTGATACTGGGCTGCATCCGTCCGACAAGCTCTCTTGACGGCAGGCCTCTTGCAGCTGCAGGAATTGTAGTAACAGGAGATAAGGCAGTCAATGTATACACCTCATCTCAGACAGGGTCAATCATAATCAAGTTGCTCCCGAATATGCCCAGGGATAAGGAGGCGTGTGCAAAAGCCCCATTAGAGGCATATAACAGAACACTGACTACTTTGCTCACTCCTCTTGGCGACTCCATCCGCAAGATCCAAGGGTCTGTGTCCACGTCTGGAGGAAGGAGACAAAAACGCTTTATAGGTGCTGTTATTGGCAGTGTAGCTCTTGGGGTTGCAACGGCGGCA…
>	1281	VII.1.1	VII_d	KU726619	mallard	Russia	Adygea_927	2007	ATGGGCTCCAAACCTTCTACCAGGATCCCAGCACCTCTGATGCTGATCACCCGGACCATGCTGATACTAGGCTGCATCCGTCCGACAAGCTCTCTTGATGGCAGGCCTCTTGCAGCTGCAGGAATTGTAGTAACAGGAGATAAGGCAGTCAATGTATACACCTCATCTCAGACAGGGTCAATCATAATCAAGTTGCTCCCAAATATGCCCAGGGATAAGGAGGCGTGTGCAAAAGCCCCATTAGAGGCATATAACAGAACACTGACTACTTTGCTCACTCCTCTTGGCGACTCCATCCGCAAGATCCAAGGGTCTGTGTCCACGTCTGGAGGAAGGAGACAAAAACGCTTTATAGGTGCTGTTATTGGCAGTGTAGCTCTTGGGGTTGCAACGGCGGCA…
>	1284	VII.1.1	VII_d	KY404087	chicken	South_Korea	KR_005_00	2013	ATGGGCTCCAAACTTTCTACCAGGATCCCAGCACCTCTGATGCTGATCACCCGGATTACGCTGATATTGAGCTGTATCCGTCCGACAAGCTCTCTTGACGGCAGGCCTCTTGCAGCTGCAGGAATTGTAGTAACAGGAGATAAGGCAGTCAATGTATACACCTCGTCTCAGACAGGGTCAATCATAGTCAAGTTGCTCCCGAATATGCCCAGGGATAAGGAGGCGTGTGCAAAAGCCCCATTAGAGGCATATAACAGAACACTGACTACTTTGCTCACTCCTCTTGGCGACTCCATCCGCAAGATCCAAGGGTCTGTGTCCACGTCTGGAGGAAGGAGACAAAAACGCTTTATAGGTGCTGTTATTGGCAGTGTAGCTCTTGGGGTTGCAACAGCGGCA…
>	1285	VII.1.1	VII_e	AF162714	goose	China_Guangdong_	GPMY_QY97_1	1997	ATGGGCTCCAAACCTTCTACCAGGATCCCAGCACCTCTGATGCTGATCACTCGGATTATGCTGATATTGAGCTGTATCCGTCTGACAAGCTCTCTTGACGGCAGGCCTCTTGCAGCTGCAGGAATTGTAGTAACAGGAGATAAGGCAGTCAATGTATACACCTCGTCTCAGACAGGGTCAATCATAGTCAAATTGCTCCCGAATATGCCCAAGGATAAGGAGGCGTGTGCAAAAGCCCCATTAGAGGCATATAACAGAACACTGACTACTTTGCTCACTCCTCTTGGCGATTCCATCCGCAAGATCCAAGGGTCTGTGTCCACGTCTGGAGGAAGGAGACAAAAACGCTTTATAGGTGCCGTTATTGGCAGTGTAGCTCTTGGGGTTGCAACAGCGGCA…
>	1286	VII.1.1	VII_e	AF358786	chicken	Taiwan	TW	2000	ATGGGCTCTAGATCTTCTACCAGGATCCCAGCACCTCTGACGCTGATCACTCGGATTATGCTGATATTGAGCTGTATCCATTTGACAAGCTCCCTTGACGGCAGGCCTCTTGCAGCTGCAGGAATTGTAGTAACAGGAGATAAGGCAGTCAATGTATACACCTCATCTCAAACAGGGTCAATCATAGTCAAATTGCTCCCGAATATGCCCAAGGATAAGGAGGCGTGTGCAAAAGCCCCATTAGAGGCATATAACAGAACACTGACTACTTTGCTCACTCCTCTTGGCGATTCCATCCGCAAGATCCAAGGGTCTGTGTCCACGTCTGGAGGAAGGAGACAAAAACGCTTTATCGGTGCCGTTATTGGCAGTGTAGCTCTTGGGGTTGCAACAGCGGCA…
>	1287	VII.1.1	VII_e	AF456437	goose	China	GD_1	1998	ATGGGCTCCAAACCTTCTACCAGGATCCCAGCACCTCTGATGCTGATCACTCGGATTATGCTGATATTGAGCTGTATCCGTCTGACAAGCTCTCTTGACGGCAGGCCTCTTGCAGCTGCAGGAATTGTAGTAACAGGAGATAAGGCAGTCAATGTATACACCTCGTCTCAGACAGGGTCAATCATAGTCAAATTGCTCCCGAATATGCCCAAGGATAAGGAGGCGTGTGCAAAAGCCCCATTAGAGGCATATAACAGAACACTGACTACTTTGCTCACTCCTCTTGGCGATTCCATCCGCAAGATCCAAGGGTCTGTGTCCACGTCTGGAGGAAGGAGACAAAAACGCTTTATAGGTGCCGTTATTGGCAGTGTAGCTCTTGGGGTTGCAACAGCGGCA…
>	1288	VII.1.1	VII_e	AY325799	_	_	YN_C1	_	ATGGGCTCCATTTTTTCTACCAGGATCCCAGCACCTCTGATGCTGATCACTCGGATTATGCTGATATTAAGCTGTATCCGTCTGACAAGCTCCCTTGACGGCAGGCCTCTTGCAGCTGCAGGAATTGTAGTAACAGGAGATAAGGCAGTCAATGTATACACCTCGTCTCAGACAGGGTCAATCATAGTCAAATTGCTCCCGAATATGCCCAAGGATAAGGAGGCGTGTGCCAAAGCCCCATTAGAGGCATATAACAGAACACTGACTACTTTGCTCACTCCTCTTGGCGATTCCATCCGCAAGATCCAAGGGTCTGTGTCCACGTCTGGAAGAAGGAGACAAAAACGCTTTATAGGTGCCGTTATTGGCAGTGTAGCTCTTGGGGTTGCAACAGCGGCA…
>	1289	VII.1.1	VII_e	DQ067447	chicken	China	GX1	2000	ATGGGCTCCACATCTTCTACCAGGATCCCAGCACCTCTGATGCTGATTACTCGGATTATGCTGATATTGAGCTGCATCCGTCTGACAAGCTCCCTTGACGGCAGGCCTCTTGCAGCTGCAGGAATTGTAGTAACAGGAGATAAGGCAGTCAATGTATACACCTCGTCTCAGACAGGGTCAATCATAGTCAAATTGCTCCCGAATATGCCCAAGGATAAGGAGGCGTGTGCAAAAGCCCCATTAGAGGCATATAACAGAACACTGACCACTTTGCTCACTCCTCTTGGCGATTCCATCCGCAAGATCCAAGGGTCTGTGTCCACATCTGGAAGAAGGAGACAAAAACGCTTTATAGGTGCCGTTATTGGCAGTGTAGCTCTTGGGGTTGCAACAGCGGCA…
>	1290	VII.1.1	VII_e	DQ363537	chicken	China	Shandong_Jlan_04	2004	ATGGGCTCCAAACCTTCTACCAGGATTCTCGCACCTCCGATGCTGATCACTCGGAGTATGCTGATATTGAGCTGTATCCGTCTGACAAGCTCCCTTGACGGCAGGCCTCTTGCAGCTGCAGGAATTGTAGTAACAGGAGATAAGGCGGTCAATGTATACACCTCGTCTCAGACAGGGTCAATCATAGTCAAATTGCTCACGAATATGCCCAAGGATAAGGAGGCGTGTGCAAAAGCCCCATTAGAGGCATATAACAGAACACTGACTACTTTGCTCACTCCTCTTGGCGATTCCATCCGCAAGATCCAAGGGTCTGTGTCCACGTCTGGAGGAAGGAGACAAAAACGCTTTATAGGTGCCGTTATTGGCAGTGTAGCTCTTGGGGTTGCAACAGCGGCA…
>	1291	VII.1.1	VII_e	DQ485256	chicken	China	Guangxi2	2000	ATGGGCTCCACATCTTCTACCAGGATCCCAGCACCTCTGATGCTGATCACTCGGATTATGCTGATATTGAGCTGTATCCGTCTGACAAGCTCCCTTGACGGCAGGCCTCTTGCAGCTGCAGGAATTGTAGTAACAGGAGATAAGGCAGTCAATGTATACACCTCGTCTCAGACAGGGTCAATCATAGTCAAATTGCTCCCGAATATGCCCAAGGATAAGGAGGCGTGTGCAAAAGCCCCATTAGAGGCATATAACAGAACACTGACTACTTTGCTCACTCCTCTTGGCGATTCCATCCGCAAGATCCAAGGGTCTGTGTCCACGTCTGGAAGAAGGAGACAAAAACGCTTTATAGGTGCCGTTATTGGCAGTGTAGCTCTTGGGGTTGCAACAGCGGCA…
>	1292	VII.1.1	VII_e	DQ485258	chicken	China	Guangxi4	2000	ATGGGCTCCACATCTTCTACCAGGATCCCAGCACCTCTGATGCTGATCACTCGGATTATGCTGATATTGAGCTGTATCCGTCTGACAAGCTCCCTTGACGGCAGGCCTCTTGCAGCTGCAGGAATTGTAGTAACAGGAGATAAGGCAGTCAATGTATACACCTCGTCTCAGACAGGGTCAATCATAGTCAAATTGCTCCCGAATATGCCCAAGGATAAGGAGGCGTGTGCAAAAGCCCCATTAGAGGCATATAACAGAACACTGACTACTTTGCTCACTCCTCTTGGCGATTCCATCCGCAAGATCCAAGGGTCTGTGTCCACGTCTGGAAGAAGGAGACAAAAACGCTTTATAGGTGCCGTTATTGGCAGTGTAGCTCTTGGGGTTGCAACAGCGGCA…
>	1293	VII.1.1	VII_e	EF589131	chicken	China	P1_Guizhou	_	ATGGGCTCCAGATCTTCTACCAGGATCCTCGCACCTCCGATGCTGATCACTCGGAGTATGCTGATATTGAGCTGTATCCGTCTGACAAGCTCCCTTGACGGCAGGCCTCTTGCAGCTGCAGGAATTGTAGTAACAGGAGATAAGGCGGTCAATGTATACACCTCGTCTCAGACAGGGTCAATCATAGTCAAATTGCTCCCGAATATGCCCAAGGATAAGGAGGCGTGTGCAAAAGCCCCATTAGAGGCATATAACAGAACAATGACTACTTTGCTCACTCCTCTTGGCGATTCCATCCGCAAGATCCAAGGGTCTGTGTCCACGTCTGGAGGAAGGAGACAAAAACGCTTTATAGGTGCCGTTATTGGCAGTGTAGCTCTTGGGGTTGCAACAGCGGCA…
>	1295	VII.1.1	VII_e	GU332646	duck	Vietnam	Long_Bien_78	2002	ATGGGCTCCAAACCTTCTACCAGGATCCCAGCACTTCTGATGCTGATAACTCGGATTATGCTGATATTGAGCTGTATCCGTCTGACAAGCTCCCTTGACGGCAGGCCTCTTGCAGCTGCAGGAATTGTAGTGACAGGAGATAAGGCAGTCAATGTATACACCTCGTCTCAGACAGGGTCAATCATAGTCAAATTGCTCCCGAATATGCCCAAGGATAAGGAGGCGTGTGCAAAAGCCCCATTAGAGGCATATAACAGAACACTGACTACTTTGCTCACTCCTCTTGGCGATTCCATCCGCAAGATCCAAGGGTCTGTGTCCACGTCTGGAGGAAGGAGACAAAAGCGCTTTATAGGTGCCGTTATTGGCAGTGTAGCTCTTGGGGTTGCAACAGCGGCA…
>	1296	VII.1.1	VII_e	GU332647	environment	Vietnam	environmental_fecal_480	2002	ATGGGCTCCAAACCTTCTACCAGGATCCTAGCACCTCTGATGCTGATCACTCGGATTATGCTGATATTGAGCTGTATCCGTCTGACAAGCTCCCTTGATGGCAGGCCTCTTGCAGCTGCAGGAATTGTAGTAACAGGAGATAAGGCAGTCAATGTATACACCTCGTCTCAGACAGGGTCAATCATAGTCAAATTGCTCCCAAATATGCCCAAGGATAAGGAGGCGTGTGCAAAAGCCCCATTAGAGGCATATAACAGAACACTGACTACTTTGCTCACTCCTCTTGGCGAATCTATCCGCAAGATCCAAGGGTCTGTGTCCACGTCTGGAGGAAGGAGAAAAAAACGCTTTATAGGTGCCGTTATTGGCAGTGTAGCTCTTGGGGTTGCAACAGCGGCA…
>	1297	VII.1.1	VII_e	JX193075	chicken	China	Guangxi14	2002	ATGGGCTCCAGATCTTCTACCAGGATCCCAGCACCTCTGATGCTGATCACTCGGATTATGCTGATATTGAACTGTATCCGTCTGACAAGCTCCCTTGACGGCAGGCCTCTTGCGGCTGCAGGAATTGTAGTAACAGGAGATAAGGCAGTCAATGTATACACCTCGTCTCAGACAGGGTCAATCATAGTCAAATTGCTCCCGAATATGCCCAAGGATAAGGAGGCGTGTGCAAAAGCCCCATTAGAGGCATATAACAGAACACTGACTACTTTGCTCACTCCTCTTGGCGATTCCATCCGCAAGATCCAAGGGTCTGTGTCCACGTCTGGAAGAAGGAGACAAAAACGCTTTATAGGTGCCGTTATTGGCAGTGTAGCTCTTGGGGTTGCAACAGCGGCA…
>	1298	VII.1.1	VII_e	KJ782375	goose	China	GD_QY	1997	ATGGGCTCCAAACCTTCTACCAGGATCCCAGCACCTCTGATGCTGATCACTCGGATTATGCTGATATTGAGCTGTATCCGTCTGACAAGCTCTCTTGACGGCAGGCCTCTTGCAGCTGCAGGAATTGTAGTAACAGGAGATAAGGCAGTCAATGTATACACCTCGTCTCAGACAGGGTCAATCATAGTCAAATTGCTCCCGAATATGCCCAAGGATAAGGAGGCGTGTGCAAAAGCCCCATTAGAGGCATATAACAGAACACTGACTACTTTGCTCACTCCTCTTGGCGATTCCATCCGCAAGATCCAAGGGTCTGTGTCCACGTCTGGAGGAAGGAGACAAAAACGCTTTATAGGTGCCGTTATTGGCAGTGTAGCTCTTGGGGTTGCAACAGCGGCA…
>	1299	VII.1.1	VII_e	MK006000	chicken	Hong_Kong	SV_03_1907_5	9_26_2003	ATGGGCTCCAGACCTTCTACCAGGATCCCAGCACCTCTGATGCTGATCACTCGGATTGTGCTGATATTGAGCTGTATCCGTTTGACAAGCTCTCTTGACGGCAGGCCTCTTGCAGCCGCAGGAATTGTAGTAACAGGAGATAAGGCAGTCAATGTATACACCTCGTCTCAGACAGGGTCAATCATAGTCAAATTGCTCCCGAATATGCCTAAGGACAAGGAAGCGTGTGCAAAAGCCCCATTAGAGGCATACAACAGAACACTGACTACTTTGCTCACTCCTCTTGGCGATTCCATCCGCAAGATCCAAGGGTCTGTGTCCACGTCTGGAGGAAGGAGAAAAAAACGCTTTATAGGTGCCATTATTGGCAGTGTAGCTCTTGGGGTTGCAACAGCGGCA…
>	1300	VII.1.1	VII_e	MK006001	chicken	Hong_Kong	SV_03_1933_5	10_3_2003	ATGGGCTCCAGACCTTCTACCAGGATCCCAGCACCTCTGATGCTGATCACTCGGATTGTGCTGATATTGAGCTGTATCCGTTTGACAAGCTCTCTTGACGGCAGGCCTCTTGCAGCCGCAGGAATTGTAGTAACAGGAGATAAGGCAGTCAATGTATACACCTCGTCTCAGACAGGGTCAATCATAGTCAAATTGCTCCCGAATATGCCCAAGGATAAGGAAGCGTGTGCAAAAGCCCCATTAGAGGCATACAACAGAACACTGACTACTTTGCTCACTCCTCTTGGCGATTCCATCCGCAAGATCCAAGGGTCTGTGTCCACGTCTGGAGGAAGGAGAAAAAAACGCTTTATAGGTGCCATTATTGGCAGTGTAGCTCTTGGGGTTGCAACAGCGGCA…
>	1301	VII.1.1	VII_e	MK006022	chicken	Vietnam	Vietnam_482	2002	ATGGGCTCCAAACCTTCTACCAGGATCCCAGCACTTCTGATGCTGATAACTCGGATTATGCTGATATTGAGCTGTATCCGTCTGACAAGCTCCCTTGACGGCAGGCCTCTTGCAGCTGCAGGAATTGTAGTGACAGGAGATAAGGCAGTCAATGTATACACCTCGTCTCAGACAGGGTCAATCATAGTCAAATTGCTCCCGAATATGCCCAAGGATAAGGAGGCGTGTGCAAAAGCCCCATTAGAGGCATATAACAGAACACTGACTACTTTGCTCACTCCTCTTGGCGATTCCATCCGCAAGATCCAAGGGTCTGTGTCCACGTCTGGAGGAAGGAGACAAAAACGCTTTATAGGTGCCGTTATTGGCAGTGTAGCTCTTGGGGTTGCAACAGCGGCA…
>	1302	VII.1.1	VII_e	MK006021	goose	Vietnam	Vietnam_483	2002	ATGGGCTCCAAACCTTCTACCAGGATCCCGGCACCTCTGACGCTGATCACTCGGATTATGCTGATATTGAGCTGTATCCGTCTGACAAGCTCCCTTGACGGCAGGCCTCTTGCAGCTGCAGGAATTGTAGTAACAGGAGACAAGGCAGTCAATGTATACACCTCGTCTCAGACAGGGTCAATCATAGTCAAATTGCTCCCGAATATGCCCAAGGATAAGGAGGCGTGTGCAAAAGCCCCATTAGAGGCATATAACAGAACACTGACTACTTTGCTCACTCCTCTTGGCGATTCCATCCGCAAGATCCAAGGGTCTGTGTCCACGTCTGGAAGAAGGAGACAAAAACGCTTTATAGGTGCCGTTATTGGCAGTGTAGCTCTTGGGGTAGCAACAGCGGCA…
>	1303	VII.1.1	VII_e	MK006024	pigeon	Vietnam	Vietnam_484	2002	ATGGGCTCCAAACCTTCTACCAGGATCCCAGCACTTCTGATGCTGATAACTCGGATTATGCTGATATTGAGCTGTATCCGTCTGACAAGCTCCCTTGACGGCAGGCCTCTTGCAGCTGCAGGAATTGTAGTGACAGGAGATAAGGCAGTCAATGTATACACCTCGTCTCAGACAGGGTCAATCATAGTCAAATTGCTCCCGAATATGCCCAAGGATAAGGAGGCGTGTGCAAAAGCCCCATTAGAGGCATATAACAGAACACTGACTACTTTGCTCACTCCTCTTGGCGATTCCATCCGCAAGATCCAAGGGTCTGTGTCCACGTCTGGAGGAAGGAGACAAAAACGCTTTATAGGTGCCGTTATTGGCAGTGTAGCTCTTGGGGTTGCAACAGCGGCA…
>	1304	VII.1.1	VII_e	MK006023	chicken	Vietnam	Vietnam_485	2002	ATGGGCTCCAAACCTTCTACCAGGATCCCGGCACCTCTGACGCTGATCACTCGGATTATGCTGATATTGAGCCGTATCCGTCTGACAAGCTCCCTTGACGGCAGGCCTCTTGCAGCTGCAGGAATTGTAGTAACAGGAGATAAGGCAGTCAATGTATACACCTCGTCTCAGACAGGGTCAATCATAGTCAAATTGCTCCCGAATATGCCCAAGGATAAGGAGGCGTGTGCAAAAGCCCCATTAGAGGCATATAACAGAACACTGACTACTTTGCTCACTCCTCTTGGCGATTCTATCCGCAAGATCCAAGGGTCTGTGTCCACGTCTGGAAGAAGGAGACAAAAACGCTTTATAGGTGCCGTTATTGGCAGTGTAGCTCTTGGGGTAGCAACAGCGGCA…
>	1307	VII.1.1	VII_e	AB853329	chicken	Japan	Fukushima_NYF_3	2002	ATGGGCTCCATACCTTCTACCAGGATCCCAGCACCTCTGATGCTGATCACTCGGATTATGCCGATATTGAGCTGTATCCGTCTGACAAGCTCTCTTGACGGCAGGCCTCTTGCAGCTGCAGGAATTGTAGTAACAGGAGATAAGGCAGTCAATGTATACACCTCGTCTCAGACAGGGTCAATCATAGTCAAATTGCTCCCGAATATGCCCAAGGATAAGGAGGCGTGTGCAAGAGCCCCATTAGAGGCATATAACAGAACACTGACTACTTTGCTCACTCCTCTTGGCGATTCCATCCGCAAGATCCAAGGGTCTGTATCCACGTCTGGAGGAAGGAGACAAAAACGCTTTATAGGTGCCGTTATTGGCAGTGTAGCTCTTGGGGTTGCAACAGCGGCA…
>	1308	VII.1.1	VII_e	AB853927	chicken	Japan	Ibaraki_SG106	1999	ATGGGCTCCATACCTTCTACCAGGATCCCAGCACCTCTGATGCTGATCACTCGGATTATGCCGATATTGAGCTGTATCCGTCTGACAAGCTCTCTTGACGGCAGGCCTCTTGCAGCTGCAGGAATTGTAGTAACAGGAGATAAGGCAGTCAATGTATACACCTCGTCTCAGACAGGGTCAATCATAGTCAAATTGCTCCCGAATATGCCCAAGGATAAGGAGGCGTGTGCAAGAGCCCCATTAGAGGCATATAACAGAACACTGACTACTTTGCTCACTCCTCTTGGCGATTCCATCCGCAAGATCCAAGGGTCTGTGTCCACGTCTGGAGGAAGGAGACAAAAACGCTTTATAGGTGCCGTTATTGGCAGTGTAGCTCTTGGGGTTGCAACAGCGGCA…
>	1309	VII.1.1	VII_e	AB853929	chicken	Japan	Miyagi_AGT	2002	ATGGGCTCCATACCTTCTACCAGGATCCCAGCACCTCTGATGCTGATCACTCGGATTATGCCGATATTGAGCTGTATCCGTCTGACAAGCTCTCTTGACGGCAGGCCTCTTGCAGCTGCAGGAATTGTAGTAACAGGAGATAAGGCAGTCAATGTATACACCTCGTCTCAGACAGGGTCAATCATAGTCAAATTGCTCCCGAATATGCCCAAGGATAAGGAGGCGTGTGCAAGAGCCCCATTAGAGGCATATAACAGAACACTGACTACTTTGCTCACTCCTCTTGGCGATTCCATCCGCAAGATCCAAGGGTCTGTGTCCACGTCTGGAGGAAGGAGACAAAAACGCTTTATAGGTGCCGTTATTGGCAGTGTAGCTCTTGGGGTTGCAACAGCGGCA…
>	1311	VII.1.2	VII_f	AF458010	chicken	China	JS_3	2000	ATGGGCTCCAAATCTTCTACCAGGATCCCAGTACCTCCGATGCTGATCACTCGGATTATGCTGATATTGAGCTGTATCTGTCTGGCAAGCTCTCTCGACGGCAGGCCTCTTGCAGCTGCAGGGATTGTAGTAACAGGAGATAAGGCGGTCAATATATACACCTCTTCTCAGACAGGGTCAATCATAGTCAAGTTGCTCCCGAATATGCCCAAGGATAAAGAGGCGTGTGCAAAAGCCCCATTAGAGGCATATAACAGAACACTGACTACTTTGCTCACTCCTCTTGGTGATTCCATCCGCAAGATCCAAGGGTCTGTGTCCACTTCTGGAGGAAAGAGACAGAAACGCTTTATAGGTGCCGTTATTGGCAGTGTAGCTCTTGGGGTTGCAACAGCGGCA…
>	1313	VII.1.2	VII_f	AY028995	fowl	China	A7	1996	ATGGGCTCTACATCTTCTACCAGGATCCCAGCACCTCCGATGCTGATCACTCGGATTATGCTGATATTGAGCTGTATCTGTCTGGCAAGCTCTCTCGACGGCAGGCCTCTTGCAGCTGCAGGGATTGTAGTAACAGGAGATAAGGCGGTCAATATATACACCTCTTCTCAGACAGGGTCAATCATAGTCAAGTTGCTCCCGAATATGCCCAAGGATAAAGAGGCGTGTGCAAAAGCCCCATTAGAGGCATATAACAGAACACTGACTACTTTGCTCACTCCTCTTGGTGATTCCATCCGCAAGATCCAAGGGTCTGTGTCCACTTCTGGAGGAAAGAGACAGAAACGCTTTATAGGTGCCGTTATTGGCAGTGTAGCTCTTGGGGTTGCAACAGCGGCA…
>	1314	VII.1.2	VII_f	GQ338309	pigeon	China	18	2003	ATGGGCTCCAAACCTTCTACCAGGATCCCAGCACCTCCGATGCTGATCACTCGGATTATGCTGATATTGAGCTGTATCTGTCTGGCAAGCTCTCTCGACGGCAGGCCTCTTGCAGCTGCAGGGATTGTAGTAACAGGAGATAAGGCGGTCAATATATACACCTCTTCTCAGACAGGGTCAATCATAGTCAAGTTGCTCCCGAATATGCCCAAGGATAAAGAGGCGTGTGCAAAAGCCCCATTAGAGGCATATAACAGAACACTGACTACTTTGCTCACTCCTCTTGGTGATTCCATCCGCAAGATCCAAGGGTCTGTGTCCACTTCTGGAGGAAAGAGACAGAAACGCTTTATAGGTGCCGTTATTGGCAGTGTAGCTCTTGGGGTTGCAACAGCGGCA…
>	1315	VII.1.2	VII_f	GQ338310	pigeon	China	44	2003	ATGGGCTCCAAACCTTCTACCAGGATCCCAGCACCTCCGATGCTGATCACTCGGATTATGCTGATATTGAGCTGTATATGTCTGGCAAGCTCTCTCGACGGCAGGCCTCTTGCAGCCGCAGGGATTGTAGTAACAGGAGATAAGGCGGTCAATATATACACCTCTTCTCAGACAGGGTCAATCATAGTCAAGTTGCTCCCGAATATGCCCAAGGATAAAGAGGCGTGTGCAAAAGCCCCATTAGAGGCATATAACAGAACACTGACTACTTTGCTCACTCCTCTTGGCGATTCCATCCGCAAGATCCAAGGGTCTGTGTCCACTTCTGGAGGGAAGAGACAGAAACGCTTTATAGGTGCCGTTATTGGCAGTGTAGCTCTTGGGGTTGCAACAGCGGCA…
>	1316	VII.1.2	VII_f	DQ227246	goose	China	Jiangsu_JS02	1999	ATGGGCTCCAAACCTTCTACCAGGATCCCGGCACCTCTGATGCTGATTACTCGGATTATGCTGATATTGAGTTGCATCTGTCCGGCAAGCTCTCTCGACGGCAGGCCTCTTGCAGCTGCAGGGATTGTAGTAACAGGAGACAAGGCGATCAATATATACACCTCGTCTCAGACAGGGTCAATCATAGTCAAGTTGCTCCCGAATATGCCCAAGGATAAAGAGGCGTGTGCAAAAGCCCCATTAGAGGCATATAACAGAACACTGACTACTTTGCTTACTCCTCTTGGCGATTCTATCCGCAAGATCCAAGGGTCTGTGTCCACATCTGGAGGAAGGAGACAGAAACGCTTTATAGGTGCCGTTATTGGCAGTGTAGCTCTTGGGGTTGCAACAGCGGCA…
>	1317	VII.1.2	VII_f	DQ227254	chicken	China	Broiler_Shandong_SWS_03	2003	ATGGGCTCCAAACCTTCTACCAGGATCCCGGCACCTCTGATGCTGATTACTCGGATTATACTGATATTGAGTTGCATCTGTCCGGCAAGCTCTCTCGACGGCAGGCCTCTTGCAGCTGCAGGGATTGTAGTAACAGGAGACAAGGCGATCAATATATACACCTCGTCTCAGACAGGGTCAATCATAGTCAAGTTGCTCCCGAATATGCCCAAGGATAAAGAGGCGTGTGCAAAAGCCCCATTAGAGGCATATAACAGAACACTGACTACTTTGCTTACTCCTCTTGGCGATTCTATCCGCAAGATCCAAGGGTCTGTGTCCACATCTGGAGGAAGGAGACAGAAACGCTTTATAGGTGCCGTTATTGGCAGTGTAGCTCTTGGGGTTGCAACAGCGGCA…
>	1318	VII.1.2	VII_f	DQ858357	goose	China	Jiangsu_YG	2003	ATGGGCTCCAAACCTTCTACCAGGATCCCAGCACCTCTGATGCTGATTACTCGGATTATGCTGATATTGAGTTGCATCTGTCCGGCAAGCTCTCTCGACGGCAGGCCTCTTGCAGCTGCAGGGATTGTAGTAACAGGAGACAAGGCGATCAATATATACACCTCGTCTCAGACAGGGTCAATCATAGTCAAGTTGCTCCCGAATATGCCCAAGGATAAAGAGGCGTGTGCAAAAGCCCCATTAGAGGCATATAACAGAACACTGACTACTTTGCTTACTCCTCTTGGCGATTCTATCCGCAAGATCCAAGGGTCTGTGTCCACATCTGGAGGAAGGAGACAGAAACGCTTTATAGGTGCCGTTATTGGCAGTGTAGCTCTTGGGGTTGCAACAGCGGCA…
>	1329	VII.2	VII_h	HQ697255	chicken	Indonesia	Sukorejo_019	2010	ATGGGTTCCAAATCTTCTACCAGGATCCCAACACCCCCGATGCTGATCACTCGGATCATGCTGATATTAAGCTTTATCTGCCTGGCAAGCTCTCTTGATGGCAGGCCTCTTGCGGCTGCAGGGATTGTAGTAACAGGAGACAAGGCAGTCAATATCTACACCTCGTCTCAAACAGGGTCAATCATAGTCAAGCTGCTCCCGAATATGCCCAAGGATAAAGAGGCGTGTGCAAGAGCCCCATTGGAAGCATATAATAGAACACTGACTACACTGCTCACCCCCCTTGGCGATTCCATCCGCAAGATCCAAGGGTCCGTGTCCACGTCTGGAGGAAGGAGACGGAAACGCTTTATAGGTGCCATTATTGGCAGTGTCGCTCTCGGAGTTGCAACAGCGGCA…
>	1330	VII.2	VII_h	HQ697256	chicken	Indonesia	Makassar_003	2009	ATGGGTTCCAAATCTTCTACCAGGATCCCAACACCCCCGATGCTGATCACTCGGATCATGCTGATATTAAGCTTTATCTGCCTGGCAAGCTCTCTTGATGGCAGGCCTCTTGCGGCTGCAGGGATTGTAGTAACAGGAGACAAGGCAGTCAATATCTACACCTCGTCTCAAACAGGGTCAATCATAGTCAAGTTGCTCCCGAATATGCCCAAAGATAAAGAGGCGTGTGCAAGAGCCCCATTAGAAGCATATAATAGAACACTGACTACATTGCTCACCCCCCTTGGCGATTCCATCCGCAAGATCCAAGGGTCCGTGTCCACGTCTGGAGGAAGGAGACGGAAACGCTTTATAGGTGCCATTATTGGCAGTGTCGCTCTTGGAGTTGCAACAGCGGCA…
>	1331	VII.2	VII_h	HQ697261	chicken	Bali	bali_020_10	2010	ATGGGCTCCAAATCTTCTACCAGGATCCCAACACCCCCGATGCTGACCGCTCGGATCATACTGATACTAAACTTTATCTGCCTAGCAAGCTCTCTTGATGGCAGGCCTCTTGCGGCTGCAGGGATTGTAGTAACAGGAGACAAGGCAGTCAATATCTACACCTCGTCTCAAACAGGGTCAATCATAGTCAAGTTGCTCCCGAATATGCCCAAGGATAAAGAGGCGTGTGCAAGGGCCCCATTGGAAGCATATAATAGAACACTGACTACATTGCTCACCCCCCTTGGCGATTCCATCCGCAAGATCCAAGGGTCCGTGTCCACGTCTGGAGGAAGGAGACGGAAACGCTTTATAGGTGCCATTATTGGCAGTGTCGCTCTTGGAGTTGCAACAGCGGCA…
>	1332	VII.2	VII_h	JX193074	egret	China	egret_Guangxi	2011	ATGGGCTCCAGATCTTCTACCAGGATCCCAACACCCCCGATGCTGAGCACTCTGATCATATTGATATTAAGCTTTATCTGCCCGGCAAGCTCTCTCGATGGCAGGCCTCTTGCGGCTGCAGGGATTGTAGTAACAGGAGACAAGGCAGTCAATATCTACACCTCGTCTCAAACAGGGTCAATCATAGTCAAGTTGCTCCCGAATATGCCCAAGGATAAAGAGGCGTGTGCAAGAGCCCCATTGGAAGCATATAATAGAACATTGACTACATTGCTCGCTCCCCTTGGCGATTCCATCCGCAAGATCCAAGGGTCCGTGTCCACGTCTGGAGGAAGGAGACGGAAACGCTTTATAGGTGCCATTATTGGCAGTGTCGCTCTTGGAGTTGCAACAGCGGCA…
>	1333	VII.2	VII_h	KF026013	chicken	Malaysia	UPM_IBS_002	2011	ATGGGTTCCAAATCTTCTACCAGGATCCCAACACCCCCGATGCTGATCACTCGGATCATGCTGATATTAAGCTTTATCTGCCTGGCAAGCTCTCTCGATGGCAGGCCTCTTGCGGCTGCAGGGATTGTAGTAACAGGAGACAAGGCAGTCAATATCTACACCTCGTCTCAAACAGGGTCAATCATAGTCAAGTTGCTCCCGAATATGCCCAAGGATAAAGAGGCGTGTGCAAGAGCCCCATTGGAAGCATATAATAGAACATTGACTACATTGCTCACTCCCCTTGGCGATTCCATCCGCAAGATCCAAGGGTCCGTGTCCACGTCTGGAGGAAGGAGACGGAAACGCTTTATAGGTGCCATTATTGGCAGTGTCGCTCTTGGAGTTGCAACAGCGGCA…
>	1334	VII.2	VII_h	KR074404	chicken	Malaysia	IBS002_11	2011	ATGGGTTCCAAATCTTCTACCAGGATCCCAACACCCCCGATGCTGATCACTCGGATCATGCTGATATTAAGCTTTATCTGCCTGGCAAGCTCTCTCGATGGCAGGCCTCTTGCGGCTGCAGGGATTGTAGTAACAGGAGACAAGGCAGTCAATATCTACACCTCGTCTCAAACAGGGTCAATCATAGTCAAGTTGCTCCCGAATATGCCCAAGGATAAAGAGGCGTGTGCAAGAGCCCCATTGGAAGCATATAATAGAACATTGACTACATTGCTCACTCCCCTTGGCGATTCCATCCGCAAGATCCAAGGGTCCGTGTCCACGTCTGGAGGAAGGAGACGGAAACGCTTTATAGGTGCCATTATTGGCAGTGTCGCTCTTGGAGTTGCAACAGCGGCA…
>	1335	VII.2	VII_h	KR074405	chicken	Malaysia	IBS005_11	2011	ATGGGTTCCAAATCTTCTACCAGGATCCCAACACCCCCGATGCTGATCACTCGGATCATGCTGATATTAAGCTTTATCTGCCTGGCAAGCTCTCTCGATGGCAGGCCTCTTGCGGCTGCAGGGATTGTAGTAACAGGAGACAAGGCAGTCAATATCTACACCTCGTCTCAAACAGGGTCAATCATAGTCAAGTTGCTCCCGAATATGCCCAAGGATAAAGAGGCGTGTGCAAGAGCCCCATTGGAAGCATATAATAGAACATTGACTACATTGCTCACTCCCCTTGGCGATTCCATCCGCAAGATCCAAGGGTCCGTGTCCACGTCTGGAGGAAGGAGACGGAAACGCTTTATAGGTGCCATTATTGGCAGTGTCGCTCTTGGAGTTGCAACAGCGGCA…
>	1336	VII.2	VII_h	KR815908	turkey	South_Africa	N2057	2013	ATGGGTTCCAAATCTTCTACCAGGATCCCAACACCCTCGATGCTGATCACTCTGATCATACTGATATTAAGCTTTATCTGCCTGGCAAGCTCTCTCGATGGCAGGCCTCTTGCGGCTGCAGGGATTGTAGTAACAGGAGACAAGGCAGTCAATATCTACACCTCATCTCAAACGGGGTCAATCATAGTCAAGTTGCTCCCGAATATGCCCAAGGATAAAGAGGCGTGTGCAAGAGCCCCATTGGAAGCATATAATAGAACATTGACTACATTGCTCACTCCCCTTGGCGATTCCATCCGCAAGATCCAAGGGTCCGTGTCCACGTCTGGAGGAAGGAGACGGAAACGCTTTATAGGTGCCATTATTGGCAGTGTCGCTCTTGGAGTTGCAACAGCGGCA…
[truncated: 1,342 more rows]

## Sheet: Table S2
Table S2. ViPR SNP analysis output to assess the binding regions of the newly designed primer and probes.
[truncated: 212 more rows]

[truncated: 8 more sheets: Table S3, Table S4, Table S5, Table S6, Table S7, Tables S8, Table S9, Tabls S10]
